# Supplementary material for: Network analysis of anxiety, depression and insomnia in the elderly in Jiangsu Province
Source: PeerJ. 2026 Mar 31;14:e20868. doi: 10.7717/peerj.20868 (PMC13048223; doi:10.7717/peerj.20868)
Supplement: Supplemental Information 1 [file peerj-14-20868-s001.xlsx]

## Sheet: Sheet1
ID	Insomnia severity in the past two weeks (0 = none, 4 = very severe)	How satisfied are you with your sleep? (0 = very satisfied, 4 = very dissatisfied)	How much do your sleep problems affect your daily life? (e.g., daytime fatigue, work or chores, attention, memory, mood) (0 = no effect, 4 = obvious effect)	Are your sleep problems more significant compared to other factors reducing your quality of life? (0 = not obvious, 4 = very obvious)	Are you anxious or worried about your current sleep problems? (0 = not at all, 4 = very worried)
1	1,1,1	1	1	1	1
2	1,1,1	1	1	1	1
3	2,1,1	1	2	1	2
4	1,1,1	1	1	1	1
5	1,1,1	1	1	1	1
6	3,4,4	4	3	3	3
7	2,3,4	4	3	2	4
8	1,1,1	1	1	1	1
9	1,1,1	1	1	1	1
10	1,1,1	1	1	1	1
11	4,3,3	3	4	3	3
12	4,4,5	4	4	4	4
13	1,1,1	2	1	1	1
14	4,4,4	4	4	4	3
15	3,3,3	3	3	3	3
16	1,1,1	2	1	1	1
17	1,2,2	2	2	2	2
18	1,1,1	1	1	1	1
19	1,1,1	1	1	1	1
20	1,1,1	1	1	1	1
21	1,1,1	3	1	1	1
22	3,3,3	3	3	2	3
23	3,1,4	4	3	3	2
24	1,1,1	5	1	3	1
25	2,2,2	2	2	2	2
26	1,1,1	1	1	1	1
27	4,1,3	3	1	1	2
28	4,2,3	3	2	3	2
29	2,3,3	4	3	3	3
30	1,1,1	2	2	2	2
31	1,1,1	1	1	1	1
32	3,2,4	3	2	2	2
33	3,3,3	3	3	3	3
34	1,1,1	1	1	1	1
35	2,1,1	1	1	2	1
36	2,2,1	1	1	1	1
37	1,1,1	1	1	1	1
38	2,1,1	1	1	1	1
39	2,1,1	1	1	1	1
40	3,2,4	3	2	3	3
41	1,1,1	1	1	1	1
42	1,1,1	1	1	1	1
43	1,1,1	1	1	1	2
44	2,2,2	2	2	2	2
45	1,1,1	1	1	1	1
46	2,1,1	2	1	1	1
47	1,1,1	1	1	1	1
48	1,1,1	1	1	1	1
49	1,1,1	1	1	1	1
50	2,2,2	2	2	2	2
51	3,4,4	4	4	3	3
52	3,2,3	3	3	3	3
53	1,1,1	1	1	1	1
54	3,3,3	3	3	3	3
55	1,1,1	1	1	1	1
56	2,2,2	2	2	2	2
57	1,1,1	1	1	1	1
58	1,1,1	1	1	1	1
59	2,2,1	2	2	2	2
60	2,1,1	1	1	1	1
61	1,1,1	1	1	1	1
62	2,1,1	1	1	1	1
63	2,1,1	1	1	1	1
64	2,1,2	2	2	2	2
65	2,2,2	2	2	2	2
66	1,1,1	1	1	1	1
67	1,1,1	1	1	1	1
68	2,2,1	1	1	1	1
69	1,1,1	1	1	1	1
70	1,1,1	1	1	1	1
71	5,3,2	4	1	2	2
72	2,2,3	3	3	3	2
73	2,1,1	1	1	1	1
74	3,3,3	3	3	3	3
75	1,1,1	1	1	1	1
76	4,3,2	3	3	3	3
77	1,1,1	1	1	1	1
78	1,1,1	1	1	1	1
79	2,2,2	2	2	2	2
80	1,1,1	1	1	1	1
81	1,1,1	1	1	1	1
82	1,1,1	1	1	1	1
83	4,4,4	4	3	3	3
84	2,2,3	3	4	3	3
85	1,1,1	1	1	1	1
86	4,4,4	4	3	3	2
87	1,1,1	2	2	2	1
88	1,1,1	1	1	1	1
89	2,2,2	2	2	2	2
90	1,1,1	1	1	1	1
91	2,1,1	1	1	1	1
92	1,1,1	1	1	1	1
93	2,2,2	2	2	2	2
94	1,1,1	1	1	1	1
95	1,1,1	1	1	1	1
96	4,4,4	4	4	3	2
97	1,1,1	1	1	1	1
98	2,2,2	2	3	2	2
99	1,1,1	1	1	1	1
100	1,1,1	1	1	1	1
101	3,3,3	3	3	3	2
102	5,5,5	5	4	4	4
103	3,4,2	3	2	3	2
104	2,1,1	1	1	1	1
105	3,3,3	3	2	2	2
106	1,1,1	1	1	1	1
107	1,1,1	1	1	1	1
108	1,1,1	1	1	1	1
109	1,1,1	1	1	1	1
110	2,1,1	1	1	1	1
111	2,1,1	1	1	1	1
112	1,1,1	1	1	1	1
113	2,1,1	1	1	1	1
114	1,1,1	1	1	1	1
115	3,3,3	3	2	2	2
116	1,1,1	1	1	1	1
117	2,1,1	1	1	1	1
118	1,1,2	2	1	1	2
119	2,1,1	1	1	1	1
120	1,1,1	1	1	1	1
121	3,3,3	3	3	3	3
122	1,1,1	1	1	1	1
123	2,2,2	2	2	2	2
124	3,3,3	4	4	4	3
125	1,1,1	1	1	1	1
126	1,1,1	1	1	1	1
127	1,1,1	1	1	1	1
128	2,1,1	1	1	1	1
129	1,1,1	1	1	1	1
130	1,1,1	1	1	1	1
131	1,1,1	1	1	1	1
132	1,1,2	1	1	1	1
133	1,1,1	1	1	1	1
134	1,1,1	1	1	1	1
135	1,1,1	1	1	1	1
136	1,1,1	1	1	1	1
137	1,1,1	1	1	1	1
138	1,1,1	1	2	1	1
139	3,3,3	3	3	3	3
140	1,1,1	1	1	1	1
141	1,1,1	1	1	1	1
142	1,1,1	1	1	1	1
143	3,3,3	2	2	2	2
144	1,1,1	1	1	1	1
145	1,1,1	1	1	1	1
146	1,1,1	1	1	1	1
147	1,1,1	1	1	1	1
148	2,2,2	2	1	1	1
149	2,1,1	1	1	1	1
150	1,1,1	1	1	1	1
151	1,1,1	1	1	1	1
152	2,2,2	2	2	2	2
153	2,2,2	4	2	2	2
154	2,1,1	1	1	1	1
155	3,3,3	3	2	2	2
156	1,1,1	1	1	1	1
157	1,1,1	1	1	1	1
158	1,1,2	2	1	1	2
159	1,1,1	1	1	1	1
160	1,1,1	1	1	1	1
161	1,1,1	1	1	1	1
162	4,2,3	3	2	3	2
163	5,5,5	4	4	4	4
164	3,3,3	3	2	2	2
165	1,1,1	1	1	1	1
166	1,1,1	2	2	2	2
167	2,2,2	3	3	2	2
168	1,1,1	1	1	1	1
169	2,1,1	2	1	1	1
170	2,1,1	1	1	1	1
171	2,2,2	2	2	2	2
172	2,1,1	1	1	1	1
173	2,1,1	1	2	1	1
174	2,2,1	2	2	2	2
175	1,1,1	1	1	1	1
176	1,1,1	1	1	1	1
177	1,1,1	1	1	1	1
178	1,1,1	1	1	1	1
179	2,2,2	2	1	1	1
180	1,1,1	1	1	1	1
181	1,1,1	1	1	1	1
182	2,2,3	4	3	3	3
183	1,1,1	1	1	1	1
184	3,2,3	3	3	2	2
185	2,2,2	2	2	2	2
186	2,2,2	2	2	2	2
187	1,1,1	1	1	1	1
188	2,2,3	3	3	3	3
189	1,1,1	1	1	1	1
190	2,2,2	3	3	3	2
191	1,1,1	1	1	1	1
192	2,1,1	1	1	1	1
193	1,1,1	1	1	1	1
194	1,1,1	2	1	1	1
195	2,2,2	2	2	2	2
196	2,2,2	2	2	2	2
197	2,1,1	1	1	1	1
198	3,3,3	4	2	2	2
199	2,1,1	1	1	1	1
200	1,1,1	1	1	1	1
201	2,1,1	1	1	1	1
202	3,3,3	3	3	3	3
203	2,1,1	1	1	1	1
204	2,3,2	2	2	1	2
205	1,1,1	1	1	1	1
206	1,1,1	1	1	1	1
207	1,1,1	1	1	1	1
208	1,1,1	1	1	1	1
209	1,1,1	1	1	1	1
210	2,1,1	1	1	1	1
211	1,1,1	1	1	1	1
212	1,1,1	5	1	2	1
213	2,3,2	3	3	3	3
214	1,1,1	1	1	1	1
215	2,2,2	2	2	2	2
216	1,1,1	1	1	1	1
217	3,3,3	3	3	3	3
218	1,1,1	1	1	1	1
219	3,3,3	3	3	3	3
220	2,2,1	2	3	2	2
221	1,1,1	1	1	1	1
222	1,1,1	1	1	1	1
223	2,2,2	2	2	2	2
224	1,1,1	1	1	1	1
225	1,1,1	1	1	1	1
226	2,2,2	2	2	2	2
227	1,1,1	1	1	1	1
228	4,4,4	4	4	4	4
229	1,1,1	1	1	1	1
230	3,3,3	4	3	3	2
231	1,1,1	1	1	1	1
232	1,1,1	1	1	1	1
233	1,1,1	1	1	1	1
234	1,1,1	1	1	1	1
235	1,1,1	2	2	2	2
236	2,2,2	4	1	1	1
237	1,1,1	5	1	1	1
238	1,1,1	1	1	1	1
239	1,1,1	1	1	1	1
240	1,1,1	1	1	1	1
241	1,1,1	1	1	1	1
242	1,1,1	1	1	1	1
243	1,1,1	1	1	1	1
244	1,1,1	1	1	1	1
245	2,1,1	2	2	1	1
246	1,1,1	1	1	1	1
247	5,5,5	5	5	5	5
248	1,1,1	1	1	1	1
249	1,1,1	1	1	1	1
250	1,1,1	1	1	1	1
251	3,3,3	1	1	1	1
252	1,1,1	1	1	1	1
253	1,1,1	1	1	1	1
254	1,1,1	1	1	1	1
255	1,1,1	1	1	1	1
256	1,1,1	1	1	3	1
257	1,1,1	5	1	5	1
258	1,1,1	5	2	2	2
259	5,5,2	5	4	4	4
260	1,1,1	1	1	1	1
261	1,1,1	1	1	1	1
262	1,1,1	2	1	1	1
263	1,1,1	1	1	1	1
264	1,1,1	1	1	1	1
265	2,2,2	2	2	2	2
266	2,2,2	2	2	2	2
267	1,1,1	1	1	1	1
268	3,4,4	4	2	2	2
269	1,1,1	1	1	1	1
270	1,1,1	1	1	1	1
271	1,1,1	1	1	1	1
272	5,5,5	5	5	5	5
273	1,4,4	4	3	4	3
274	2,2,2	2	2	4	3
275	1,1,1	1	1	1	1
276	2,1,1	1	1	1	1
277	1,1,1	1	1	1	1
278	1,3,3	1	1	1	2
279	5,1,1	5	4	4	5
280	1,1,3	3	2	2	2
281	1,1,1	5	1	1	1
282	3,2,2	3	3	2	2
283	2,1,1	2	2	2	2
284	1,1,1	1	1	1	1
285	3,3,3	4	3	3	3
286	4,4,2	5	5	5	5
287	4,4,1	3	4	4	4
288	1,1,1	1	1	1	1
289	5,5,5	5	5	5	5
290	2,2,2	2	2	2	2
291	1,1,2	1	1	1	1
292	1,1,1	1	1	1	1
293	4,2,2	3	1	1	1
294	1,1,1	1	1	1	1
295	2,4,4	4	3	3	3
296	2,2,1	3	1	1	1
297	1,1,1	1	1	1	1
298	1,1,1	2	1	1	1
299	2,1,1	2	1	2	1
300	1,1,1	1	1	1	1
301	4,4,4	4	4	4	4
302	4,4,2	2	3	3	2
303	1,1,1	1	1	1	1
304	1,1,1	1	1	1	1
305	1,1,1	1	1	1	1
306	1,1,1	1	1	1	1
307	1,1,1	1	1	1	1
308	1,1,1	1	1	1	1
309	2,1,1	2	2	2	2
310	1,1,1	1	1	1	1
311	1,1,1	1	1	1	1
312	1,1,1	1	1	1	1
313	4,4,4	4	2	2	3
314	1,1,1	1	1	1	1
315	1,1,1	1	1	1	1
316	1,2,2	2	2	2	2
317	1,1,1	1	1	1	1
318	1,1,1	1	1	1	1
319	1,1,1	1	1	1	1
320	1,1,1	1	1	1	1
321	2,1,2	2	2	2	1
322	3,4,4	4	3	3	3
323	1,1,1	1	1	1	1
324	2,1,1	3	2	2	2
325	1,1,1	1	1	1	1
326	1,1,1	1	1	1	1
327	1,1,1	1	1	1	1
328	1,1,1	1	1	1	1
329	1,1,1	1	1	1	1
330	2,1,1	4	1	1	1
331	2,3,2	3	2	2	2
332	1,1,1	1	1	1	1
333	3,1,2	2	1	1	1
334	1,1,1	1	1	1	1
335	2,2,1	2	1	1	1
336	1,1,1	1	1	1	1
337	1,1,1	1	1	1	1
338	1,1,1	2	2	1	2
339	1,1,1	1	1	1	1
340	2,2,2	1	1	1	1
341	2,2,2	2	2	2	2
342	1,1,1	1	1	1	1
343	1,1,1	1	1	1	1
344	1,1,1	1	1	1	1
345	1,1,1	2	2	2	2
346	1,1,1	1	1	1	1
347	1,1,1	1	1	1	1
348	1,1,1	1	1	1	1
349	1,1,1	1	1	1	1
350	1,1,1	5	1	1	1
351	4,4,5	5	1	1	1
352	1,1,1	1	1	1	1
353	1,1,1	1	1	1	1
354	1,1,1	1	1	1	1
355	1,1,1	1	1	1	1
356	1,1,1	1	1	1	1
357	2,2,2	4	2	2	2
358	1,1,1	1	1	1	1
359	1,1,1	1	1	1	1
360	1,1,2	2	1	1	1
361	1,1,1	1	1	1	1
362	4,3,1	4	2	3	1
363	1,1,1	4	1	1	1
364	1,1,1	1	1	1	1
365	2,3,3	3	2	2	2
366	4,4,4	5	4	4	4
367	1,1,1	1	1	1	1
368	1,1,1	1	1	1	1
369	1,1,1	1	1	1	1
370	1,1,1	1	1	1	1
371	1,1,1	1	1	1	1
372	4,4,5	5	3	4	4
373	1,1,1	1	1	1	1
374	2,2,2	3	1	2	2
375	2,2,2	1	1	1	1
376	2,2,1	4	2	2	2
377	1,1,1	1	1	1	1
378	1,1,1	1	1	1	1
379	1,1,1	1	1	1	1
380	1,1,1	1	1	1	1
381	1,1,1	1	1	1	1
382	1,1,1	1	1	1	1
383	1,1,1	1	1	1	1
384	3,3,3	3	2	2	2
385	1,1,1	1	1	1	1
386	2,1,1	1	1	1	1
387	1,1,1	1	1	1	1
388	1,1,3	2	1	1	1
389	5,2,1	3	1	1	1
390	1,1,1	1	1	1	1
391	3,3,3	2	1	1	2
392	2,1,1	1	1	1	1
393	1,1,1	1	1	1	1
394	1,1,1	1	1	1	1
395	1,1,1	1	1	1	1
396	1,1,1	1	1	1	1
397	1,1,1	1	1	1	1
398	1,1,1	1	1	1	1
399	1,1,1	1	1	1	1
400	1,1,1	2	1	1	1
401	1,1,1	5	1	1	1
402	1,1,1	1	1	1	1
403	5,3,3	5	5	4	5
404	1,1,1	1	1	1	1
405	3,3,4	3	2	2	2
406	3,4,1	1	1	1	1
407	2,1,1	1	1	1	1
408	1,1,1	5	1	1	1
409	1,1,1	1	1	1	1
410	2,1,1	1	1	1	1
411	2,2,2	1	1	1	1
412	1,1,1	1	1	1	1
413	1,1,1	1	1	1	1
414	1,1,1	1	1	1	1
415	2,1,1	5	2	2	2
416	1,1,1	1	1	1	1
417	1,2,2	4	4	4	1
418	3,1,3	4	2	1	4
419	3,1,1	2	2	2	2
420	2,2,2	2	2	1	1
421	2,1,2	2	1	1	1
422	1,1,1	1	1	1	1
423	5,1,1	5	5	5	5
424	3,3,1	4	4	4	4
425	3,3,4	2	1	2	1
426	1,1,1	1	1	1	1
427	3,1,2	5	3	3	1
428	1,1,1	1	1	1	1
429	1,1,1	1	1	1	1
430	2,2,1	4	2	3	3
431	1,1,1	1	1	1	1
432	2,2,2	2	1	1	1
433	1,1,1	1	2	2	2
434	5,5,5	5	5	5	3
435	1,1,1	1	1	1	1
436	1,1,1	1	1	1	1
437	2,1,1	1	1	1	1
438	2,3,4	3	2	1	2
439	4,5,5	5	2	3	4
440	2,2,2	4	2	2	2
441	1,1,1	1	1	1	1
442	2,1,1	1	1	1	1
443	1,1,1	5	1	1	1
444	1,1,1	5	5	5	1
445	1,1,1	1	1	1	1
446	1,1,1	1	1	1	1
447	1,1,1	1	1	1	1
448	1,1,1	1	1	1	1
449	5,3,1	5	3	1	5
450	1,1,1	1	3	1	1
451	1,1,1	1	1	1	1
452	1,1,1	1	1	1	1
453	1,1,1	1	1	1	1
454	2,2,2	2	3	1	1
455	1,1,1	1	1	1	1
456	1,1,1	1	1	1	1
457	1,1,1	1	1	1	1
458	1,1,1	1	1	1	1
459	1,1,1	1	1	1	1
460	1,1,1	1	1	1	1
461	1,1,1	1	1	1	1
462	1,1,3	1	1	1	1
463	1,1,1	1	1	1	1
464	1,1,1	5	1	1	1
465	2,1,1	1	1	2	1
466	3,3,2	5	5	5	5
467	2,2,1	1	1	1	1
468	1,1,1	1	1	1	1
469	1,1,1	1	1	1	1
470	3,3,3	4	3	3	3
471	4,2,2	4	4	2	1
472	1,2,2	2	5	3	3
473	2,2,2	2	1	1	1
474	1,1,1	1	1	1	1
475	1,1,1	1	1	1	1
476	1,1,1	1	1	1	1
477	1,1,1	1	1	1	1
478	5,3,3	2	2	2	2
479	1,1,1	1	1	1	1
480	1,1,1	2	1	1	1
481	1,1,1	1	1	1	1
482	1,1,1	1	1	1	1
483	1,1,1	1	1	1	1
484	1,1,1	1	1	1	1
485	1,1,1	1	1	1	1
486	1,1,1	1	1	1	1
487	2,3,1	3	1	1	2
488	2,2,2	2	2	2	2
489	2,1,1	1	1	2	2
490	1,1,1	1	1	1	1
491	1,5,1	5	5	1	5
492	1,1,1	1	1	1	1
493	2,1,1	1	1	1	2
494	1,1,1	1	1	1	1
495	5,5,1	5	3	3	3
496	1,1,1	1	1	1	1
497	1,1,1	1	1	1	1
498	5,1,1	3	2	1	1
499	3,3,3	3	3	3	3
500	1,1,1	1	1	1	1
501	1,1,2	4	1	1	1
502	1,1,1	1	1	1	1
503	1,1,1	1	1	1	1
504	1,1,1	1	1	1	1
505	1,1,1	2	1	1	1
506	1,1,1	1	1	1	1
507	1,1,1	1	1	1	1
508	1,1,1	1	1	1	1
509	1,1,1	1	1	1	1
510	1,1,1	1	1	1	1
511	1,2,1	1	1	1	1
512	1,1,1	1	1	1	1
513	2,2,1	2	2	2	1
514	1,1,1	1	1	1	1
515	5,5,5	5	5	5	5
516	5,4,5	5	4	4	4
517	2,2,2	2	2	2	2
518	1,1,1	1	4	3	1
519	1,1,1	1	1	1	1
520	1,2,1	2	2	1	1
521	1,1,1	1	1	1	1
522	1,1,1	1	1	1	1
523	1,1,1	4	1	1	1
524	1,1,1	1	1	1	1
525	1,1,2	2	2	2	1
526	1,1,1	1	1	1	1
527	1,1,1	1	1	1	1
528	1,1,1	1	1	1	1
529	2,2,2	2	2	2	2
530	1,1,1	1	1	1	1
531	2,2,2	2	1	1	2
532	1,1,1	1	1	1	1
533	2,1,1	2	2	2	2
534	1,1,1	1	1	1	1
535	1,1,1	1	1	1	1
536	1,1,1	1	1	1	1
537	1,2,1	1	1	1	1
538	1,1,1	1	1	1	1
539	2,3,2	2	3	2	2
540	4,3,5	5	4	4	4
541	1,1,1	1	1	1	1
542	4,4,4	4	4	5	4
543	2,2,2	2	2	2	2
544	2,2,2	2	2	2	2
545	3,2,3	3	3	3	3
546	4,4,4	4	4	4	4
547	1,1,1	1	1	1	1
548	1,1,1	1	1	1	1
549	2,2,2	2	2	2	2
550	1,1,1	1	1	1	1
551	2,3,3	3	3	2	3
552	1,1,1	1	1	1	1
553	3,3,2	3	2	2	2
554	1,1,1	1	1	1	1
555	2,2,2	2	2	2	2
556	2,2,2	2	2	2	2
557	2,2,2	2	2	2	2
558	2,2,2	2	2	2	2
559	2,2,2	2	2	2	2
560	2,2,2	2	2	2	2
561	2,2,2	2	2	2	2
562	1,1,1	1	1	1	1
563	1,1,1	1	1	1	1
564	2,2,2	2	2	2	2
565	2,2,2	2	2	2	2
566	2,2,2	2	2	2	2
567	1,1,1	2	1	1	2
568	1,1,1	1	1	1	1
569	2,2,2	2	2	2	2
570	1,1,1	1	1	1	1
571	1,1,1	5	5	5	1
572	3,2,5	4	3	4	3
573	2,2,2	2	2	2	2
574	1,1,1	1	1	1	1
575	1,1,1	1	1	1	1
576	2,2,2	2	2	2	2
577	1,1,1	1	2	2	2
578	1,1,1	1	1	1	1
579	2,2,2	2	2	2	2
580	1,1,1	5	1	1	1
581	2,2,2	2	2	2	2
582	1,1,1	1	1	1	1
583	1,1,1	1	1	2	1
584	1,1,1	1	1	1	1
585	1,1,1	1	1	1	1
586	1,1,1	1	1	1	1
587	1,1,1	1	1	1	1
588	2,2,2	2	2	2	2
589	1,1,1	1	1	1	1
590	1,1,1	1	1	1	1
591	2,2,2	2	2	2	2
592	2,2,2	2	2	2	2
593	1,1,1	1	1	1	1
594	1,1,1	1	1	1	1
595	2,2,2	2	2	2	2
596	1,1,1	1	1	1	1
597	2,2,2	2	1	1	1
598	1,1,1	2	1	1	1
599	2,3,2	2	3	2	3
600	1,1,1	1	1	1	1
601	1,1,1	1	1	1	1
602	1,1,1	1	1	1	1
603	2,2,2	2	2	2	2
604	1,1,1	1	1	1	1
605	2,1,1	1	1	1	1
606	2,1,1	3	3	2	1
607	1,1,1	1	1	2	1
608	4,4,4	5	5	5	5
609	2,2,2	2	2	2	2
610	2,2,2	3	2	3	2
611	1,1,1	1	1	1	1
612	3,3,3	3	3	3	3
613	1,1,1	1	1	1	1
614	1,2,1	1	1	1	1
615	1,1,1	1	1	1	2
616	2,2,2	2	2	2	2
617	2,2,2	2	2	2	2
618	1,1,1	1	1	1	1
619	1,1,1	1	1	1	1
620	1,1,1	3	2	2	2
621	1,1,1	1	1	1	1
622	2,3,2	3	3	1	1
623	2,1,1	2	1	1	1
624	3,3,4	3	3	3	3
625	2,2,2	2	2	2	1
626	1,1,1	1	1	1	1
627	1,1,1	1	1	1	1
628	2,2,2	2	2	2	2
629	2,2,2	2	2	2	2
630	3,3,3	3	3	3	3
631	1,1,2	1	1	1	1
632	2,2,2	3	3	2	3
633	1,1,1	1	1	1	1
634	2,2,2	3	1	2	2
635	4,2,1	3	4	2	2
636	4,4,1	3	1	1	3
637	2,2,2	2	2	2	2
638	1,1,1	1	1	1	1
639	1,1,1	1	1	1	1
640	2,2,2	2	2	2	2
641	1,1,1	1	1	1	1
642	2,2,2	2	2	2	2
643	1,1,1	1	1	1	1
644	2,1,1	2	2	2	2
645	2,3,2	3	1	1	2
646	1,1,1	1	1	1	1
647	1,1,1	1	1	1	1
648	3,3,3	3	3	3	3
649	2,2,2	2	2	2	2
650	1,1,2	2	2	1	1
651	2,1,3	2	2	2	2
652	1,1,1	1	1	1	1
653	2,2,2	2	1	1	1
654	3,3,3	3	3	3	3
655	1,1,1	1	1	1	1
656	1,1,4	3	1	2	1
657	2,2,2	2	2	2	1
658	1,1,1	2	2	2	2
659	1,1,1	1	1	1	1
660	2,2,2	3	2	2	2
661	1,1,1	1	1	1	1
662	1,1,1	1	1	1	1
663	3,3,3	3	3	3	3
664	2,2,2	2	2	2	2
665	2,2,2	2	2	2	2
666	1,1,2	2	1	1	1
667	1,1,1	1	1	1	1
668	2,2,2	2	2	1	1
669	1,1,1	1	1	1	1
670	1,1,1	1	1	1	1
671	2,2,2	2	2	2	1
672	3,3,3	4	1	1	1
673	1,1,1	4	2	2	2
674	1,1,1	1	1	1	1
675	1,1,1	1	1	1	1
676	1,1,1	1	1	1	1
677	3,3,2	3	3	3	1
678	1,1,1	1	1	1	1
679	2,2,3	3	2	3	2
680	2,2,2	2	2	1	2
681	2,2,2	2	2	2	2
682	1,1,1	1	1	1	1
683	2,1,1	1	1	1	1
684	1,1,1	1	1	1	1
685	1,1,1	1	1	1	1
686	4,4,4	4	3	3	3
687	3,3,3	3	3	3	3
688	1,1,1	1	1	1	1
689	2,2,2	2	2	2	2
690	2,2,2	4	2	2	2
691	1,2,2	4	3	3	3
692	1,1,1	1	4	4	1
693	1,1,2	2	2	2	2
694	1,1,1	1	1	1	1
695	1,1,1	1	1	1	1
696	1,1,1	1	1	1	1
697	2,1,1	4	1	1	2
698	5,5,5	5	5	5	5
699	2,2,2	2	2	2	2
700	1,1,1	1	1	1	1
701	2,2,1	3	3	3	3
702	2,1,1	2	2	2	2
703	2,1,1	1	1	1	1
704	2,2,3	3	2	2	2
705	1,1,1	1	1	1	1
706	1,1,1	1	1	1	1
707	1,2,1	2	2	2	2
708	1,1,1	1	1	1	1
709	3,4,3	3	3	3	3
710	1,1,1	1	1	1	1
711	1,1,1	1	1	1	1
712	1,1,1	1	1	1	1
713	2,1,1	1	1	1	1
714	1,1,1	1	1	1	1
715	2,3,2	3	3	2	2
716	1,1,1	1	1	1	1
717	1,1,1	1	1	1	1
718	1,1,1	1	1	1	1
719	1,1,1	1	1	1	1
720	1,1,1	1	1	1	1
721	2,2,2	2	2	2	2
722	1,1,1	1	1	1	1
723	3,4,1	3	3	3	2
724	1,1,1	1	1	1	1
725	1,1,1	1	1	1	1
726	1,1,1	2	1	1	1
727	4,3,3	4	4	5	1
728	2,1,1	2	1	1	1
729	2,2,2	2	2	2	2
730	2,1,1	2	1	1	1
731	2,2,2	2	2	2	2
732	2,4,4	4	4	3	4
733	4,2,4	4	3	3	3
734	2,2,2	2	2	2	2
735	1,1,1	1	1	1	1
736	3,3,3	3	3	3	3
737	2,1,1	1	1	1	1
738	1,2,2	4	3	3	3
739	1,1,1	1	1	1	1
740	2,4,2	3	2	2	3
741	3,3,2	3	3	3	3
742	1,2,2	2	1	2	1
743	1,1,1	1	1	1	1
744	3,3,3	3	3	3	3
745	1,1,1	1	1	1	1
746	1,1,1	1	1	1	1
747	1,1,1	2	2	2	2
748	1,1,1	1	1	1	1
749	1,1,1	1	1	1	1
750	2,2,3	3	2	1	1
751	1,4,5	3	4	3	3
752	2,2,2	2	2	2	2
753	3,2,2	2	2	2	2
754	5,5,5	5	3	3	3
755	1,1,1	1	1	1	1
756	4,3,3	5	3	3	3
757	3,2,2	2	2	2	2
758	1,1,1	1	1	1	1
759	3,3,4	4	3	3	3
760	1,1,1	1	1	1	1
761	1,1,3	3	2	2	3
762	3,3,3	3	3	3	3
763	1,1,1	2	1	1	1
764	2,2,2	2	1	1	1
765	1,1,1	1	1	1	1
766	1,1,1	1	1	1	1
767	1,1,1	2	2	2	2
768	2,1,1	1	2	2	2
769	1,1,1	1	1	1	1
770	2,1,1	2	2	1	1
771	1,1,1	1	1	1	1
772	1,1,1	1	1	1	1
773	2,2,2	4	2	2	2
774	1,1,1	1	1	1	1
775	1,1,1	1	1	1	1
776	1,1,1	1	1	1	1
777	1,1,1	1	1	1	1
778	1,1,1	1	1	1	1
779	2,2,2	2	2	1	2
780	2,1,1	1	1	1	1
781	1,1,1	1	1	1	1
782	2,2,2	3	2	2	2
783	1,1,1	1	1	1	1
784	3,3,3	3	3	3	3
785	2,2,1	3	3	3	3
786	1,1,1	1	1	1	2
787	1,1,1	4	1	1	1
788	1,1,1	1	1	1	1
789	1,3,3	3	2	2	2
790	3,3,3	3	3	3	3
791	2,3,3	3	3	3	3
792	1,1,1	1	1	1	1
793	3,3,3	3	3	3	3
794	3,3,2	2	2	3	2
795	2,3,3	2	2	2	2
796	1,1,1	1	1	1	1
797	2,1,2	2	2	2	2
798	4,3,3	3	4	4	3
799	3,3,3	2	3	3	3
800	2,2,2	1	1	1	1
801	1,1,1	1	1	1	1
802	1,1,1	2	1	1	1
803	1,1,1	1	1	1	1
804	2,2,1	2	2	2	2
805	1,1,1	1	1	1	1
806	1,1,1	1	1	1	1
807	2,2,2	2	2	2	1
808	1,1,1	1	2	1	1
809	1,1,1	1	1	1	1
810	3,2,3	3	3	3	3
811	1,1,1	1	1	1	1
812	2,2,2	2	2	1	1
813	2,2,2	4	3	2	2
814	1,1,1	2	1	1	1
815	1,1,1	2	1	2	1
816	1,1,1	2	1	1	1
817	1,1,1	1	1	1	1
818	1,1,1	1	1	1	1
819	2,2,2	1	1	2	1
820	1,1,1	1	1	1	1
821	1,1,1	1	1	1	1
822	1,1,1	1	1	1	1
823	2,1,2	2	2	2	2
824	1,1,1	1	1	1	1
825	2,1,2	2	2	2	2
826	1,1,2	2	1	1	2
827	2,2,2	2	2	2	2
828	1,1,2	4	2	2	1
829	1,1,1	1	1	1	1
830	2,2,2	2	1	1	1
831	1,1,2	2	1	1	2
832	2,1,1	2	1	1	1
833	3,4,4	4	4	3	4
834	1,1,1	1	1	1	1
835	1,1,1	1	1	1	1
836	1,1,1	2	2	2	2
837	1,1,1	1	1	1	1
838	1,1,1	1	1	1	1
839	2,2,2	2	2	2	2
840	1,1,1	1	1	1	1
841	1,1,1	1	1	1	1
842	1,1,1	1	1	1	1
843	1,1,1	1	1	1	1
844	1,1,1	1	1	1	1
845	1,1,1	1	1	1	1
846	1,4,1	3	2	3	2
847	1,1,1	1	1	1	1
848	1,1,1	1	1	1	1
849	2,2,2	2	2	2	2
850	3,4,3	3	3	3	2
851	2,2,2	2	2	2	2
852	2,1,1	1	1	1	1
853	2,2,1	2	2	1	1
854	1,1,1	1	1	1	1
855	1,1,2	2	1	1	1
856	3,2,2	2	2	2	2
857	1,1,1	1	1	1	1
858	3,3,3	3	3	3	3
859	2,2,2	2	2	2	2
860	1,1,1	1	1	1	1
861	1,1,1	1	1	1	1
862	1,1,1	1	1	1	1
863	3,3,2	3	2	2	2
864	1,1,1	1	1	1	1
865	1,1,2	2	1	1	1
866	2,2,2	2	2	2	2
867	1,1,1	1	1	1	1
868	2,2,2	3	2	2	2
869	1,1,1	2	2	2	2
870	1,1,1	2	2	1	1
871	2,2,2	3	2	2	3
872	2,2,2	2	2	2	2
873	2,2,2	2	2	2	2
874	3,3,4	4	3	3	3
875	2,2,2	2	2	2	2
876	1,1,1	1	1	1	1
877	2,2,2	2	2	2	2
878	2,2,2	2	2	2	2
879	2,2,2	2	2	2	2
880	2,2,2	2	2	2	2
881	2,2,2	2	2	2	2
882	2,2,2	1	2	2	2
883	2,2,2	3	3	3	3
884	1,1,1	1	1	1	1
885	2,2,2	2	2	2	2
886	1,1,1	1	1	5	1
887	2,2,2	2	2	2	2
888	2,2,2	2	2	2	2
889	2,1,1	5	2	2	1
890	2,2,2	2	2	2	2
891	2,1,1	1	1	1	1
892	1,1,1	1	1	1	1
893	1,1,1	1	1	1	1
894	2,2,1	2	2	2	2
895	2,2,2	2	2	2	2
896	2,1,3	2	2	3	2
897	2,1,3	2	1	1	1
898	1,1,1	1	1	1	1
899	1,1,1	1	1	1	1
900	1,1,1	1	1	1	1
901	1,1,1	1	1	1	1
902	1,1,1	1	1	1	1
903	2,3,2	2	2	3	2
904	1,1,1	1	1	1	1
905	1,1,1	1	1	1	1
906	1,1,1	1	1	1	1
907	1,1,1	1	1	1	1
908	1,1,1	1	1	1	1
909	1,1,1	1	1	1	1
910	1,1,1	1	1	1	1
911	3,3,3	3	3	3	3
912	2,2,2	3	4	3	1
913	1,1,1	1	1	1	1
914	1,1,1	1	1	1	1
915	1,1,1	1	1	1	1
916	4,4,4	5	5	3	5
917	1,1,1	1	1	1	1
918	1,1,1	1	1	1	1
919	1,1,1	1	1	1	1
920	1,1,1	1	1	1	1
921	1,1,1	1	1	1	1
922	1,1,1	1	1	1	1
923	3,3,2	5	3	3	3
924	2,4,5	5	3	3	5
925	5,5,5	5	5	5	5
926	1,1,1	1	1	1	1
927	1,3,1	3	3	2	3
928	1,1,1	2	1	1	1
929	1,1,1	1	1	1	1
930	2,2,2	2	2	2	2
931	1,1,1	1	1	1	1
932	2,2,2	2	2	2	2
933	1,1,1	1	1	1	1
934	2,2,2	2	2	2	2
935	2,2,2	2	2	2	2
936	1,1,1	1	1	1	1
937	1,3,1	2	2	2	2
938	1,1,1	1	1	1	1
939	1,1,1	1	1	1	1
940	1,1,1	1	1	1	1
941	2,2,2	2	2	2	2
942	1,1,1	1	1	1	1
943	1,1,1	1	1	1	1
944	3,3,3	2	3	3	2
945	2,3,3	2	2	2	2
946	1,1,1	1	1	1	1
947	2,2,1	2	1	1	1
948	2,2,2	2	2	2	2
949	2,2,2	2	2	2	2
950	2,2,2	2	2	2	2
951	1,1,1	1	1	1	1
952	2,3,3	2	2	2	2
953	1,1,1	1	1	1	1
954	1,1,1	1	1	1	1
955	1,1,1	1	1	1	1
956	3,2,2	3	3	3	3
957	2,2,2	2	2	2	2
958	1,1,1	1	1	1	1
959	1,1,1	1	1	1	1
960	2,2,2	2	2	2	2
961	2,2,2	2	2	2	2
962	2,1,1	4	4	3	1
963	1,1,1	5	1	3	1
964	2,2,2	2	2	2	2
965	1,1,1	1	1	1	1
966	1,1,1	1	1	1	1
967	1,1,1	1	1	1	1
968	2,2,2	2	2	2	2
969	2,1,1	2	2	1	1
970	4,4,4	4	4	4	4
971	1,1,1	5	1	1	1
972	1,1,1	1	1	1	1
973	2,2,1	4	4	4	1
974	2,1,1	1	1	1	1
975	2,1,1	2	3	3	1
976	1,1,1	1	1	1	1
977	2,2,2	2	3	2	2
978	4,1,1	2	1	1	1
979	1,1,1	1	1	1	1
980	1,1,1	1	1	1	1
981	2,2,2	2	1	1	1
982	2,2,2	2	2	2	2
983	4,5,5	4	3	3	3
984	1,1,1	1	1	1	1
985	1,1,1	1	1	1	1
986	2,1,1	2	1	1	1
987	1,1,1	1	1	1	1
988	1,1,1	4	3	2	4
989	1,1,1	1	1	1	1
990	2,2,2	2	2	2	2
991	1,1,1	1	1	1	1
992	3,3,3	3	2	2	2
993	1,1,1	1	1	1	1
994	2,2,2	2	2	2	2
995	1,1,1	1	1	1	1
996	1,1,1	1	1	1	1
997	1,1,1	1	1	1	1
998	2,1,2	1	2	2	1
999	1,1,1	1	1	1	1
1000	2,2,2	4	4	4	4
1001	1,1,1	1	1	1	1
1002	1,1,1	1	1	1	1
1003	2,2,2	2	1	1	1
1004	3,3,3	3	3	3	3
1005	1,1,1	1	1	1	1
1006	1,1,1	2	2	1	1
1007	2,1,1	2	2	2	2
1008	3,2,2	3	2	2	1
1009	2,2,2	4	3	3	1
1010	1,1,1	1	1	1	1
1011	1,2,1	1	1	1	1
1012	1,1,1	1	1	1	1
1013	3,2,2	4	3	3	3
1014	1,1,1	4	1	1	1
1015	4,4,2	3	2	2	2
1016	4,3,3	4	2	2	1
1017	1,1,1	1	1	1	1
1018	2,1,1	2	1	1	1
1019	1,1,1	2	1	1	1
1020	2,2,2	2	2	2	2
1021	2,2,2	2	2	2	2
1022	1,1,1	1	1	1	1
1023	1,1,1	5	1	1	1
1024	1,1,1	1	1	1	1
1025	2,2,2	2	2	2	2
1026	3,3,3	3	4	3	3
1027	2,2,2	2	3	2	3
1028	1,1,1	1	1	1	1
1029	2,2,1	2	2	2	2
1030	2,1,1	2	2	2	3
1031	1,1,1	1	1	1	1
1032	2,2,2	2	2	2	2
1033	2,2,1	2	1	1	1
1034	2,2,2	5	5	5	5
1035	1,1,1	1	1	1	1
1036	1,1,1	1	1	1	1
1037	2,2,2	2	2	2	2
1038	1,1,1	1	1	1	1
1039	1,1,1	1	1	1	1
1040	3,2,3	2	3	3	3
1041	1,1,1	1	1	1	1
1042	1,1,1	1	1	1	1
1043	2,2,2	2	2	2	2
1044	1,1,1	1	1	1	1
1045	1,1,1	1	3	3	1
1046	2,2,2	2	2	2	2
1047	2,1,2	2	2	2	2
1048	2,1,1	1	1	1	1
1049	2,1,1	1	1	1	1
1050	1,1,1	1	1	1	1
1051	1,1,1	1	1	1	1
1052	1,1,1	2	2	1	1
1053	1,1,1	1	1	1	1
1054	1,1,1	1	1	1	1
1055	1,1,1	1	1	1	2
1056	2,1,1	1	1	1	1
1057	2,2,2	2	2	2	2
1058	1,1,1	1	1	1	1
1059	1,1,1	1	1	1	1
1060	1,1,1	1	1	1	1
1061	3,2,2	2	2	2	2
1062	2,2,2	4	3	3	3
1063	1,1,1	1	1	1	1
1064	2,1,1	1	1	1	1
1065	1,1,1	1	1	1	1
1066	1,1,1	1	1	1	1
1067	1,1,1	1	1	1	1
1068	1,1,1	1	1	1	1
1069	1,1,0	1	1	1	1
1070	3,3,3	3	2	2	2
1071	1,1,2	2	1	1	1
1072	2,1,1	2	1	1	1
1073	3,1,2	2	3	2	2
1074	1,1,1	1	1	1	1
1075	4,2,2	2	2	3	2
1076	1,1,1	1	1	1	1
1077	3,1,1	3	2	2	2
1078	1,1,1	1	1	1	1
1079	2,1,1	1	1	1	1
1080	1,1,1	1	1	1	1
1081	2,2,2	2	2	2	2
1082	2,2,2	2	2	2	2
1083	2,1,1	2	2	1	2
1084	1,3,3	2	2	2	1
1085	1,1,1	1	1	1	1
1086	1,1,1	1	1	1	1
1087	5,4,5	4	5	4	3
1088	3,2,2	2	2	2	2
1089	1,1,1	1	1	1	1
1090	2,2,3	2	2	2	2
1091	4,4,4	5	2	2	4
1092	1,1,1	1	1	1	1
1093	3,2,2	3	3	2	3
1094	3,1,2	2	3	2	2
1095	5,5,5	5	5	5	5
1096	1,1,1	2	4	3	3
1097	1,1,1	1	1	1	1
1098	2,1,1	3	2	1	2
1099	4,3,1	5	3	3	3
1100	1,1,1	1	1	1	1
1101	1,1,1	1	1	1	1
1102	2,2,2	1	1	1	2
1103	1,1,1	1	1	1	1
1104	1,1,1	1	1	1	1
1105	1,1,1	2	2	2	2
1106	2,2,2	2	2	2	2
1107	4,4,4	5	4	4	4
1108	2,1,1	1	1	1	1
1109	5,3,3	5	4	3	3
1110	1,1,1	1	1	1	1
1111	1,1,1	1	1	1	1
1112	1,1,1	1	1	1	1
1113	2,2,2	2	1	1	2
1114	1,1,1	1	1	1	1
1115	1,1,1	1	1	1	1
1116	1,1,1	1	1	1	1
1117	4,3,4	4	4	3	3
1118	1,2,2	2	2	2	2
1119	1,1,1	1	1	1	1
1120	1,1,1	1	1	1	1
1121	1,1,1	1	1	2	2
1122	1,1,1	1	1	1	1
1123	2,2,2	2	1	2	2
1124	1,1,1	1	1	1	1
1125	2,4,4	4	3	2	3
1126	1,1,1	1	1	1	1
1127	3,3,4	3	3	2	2
1128	2,2,1	2	2	2	1
1129	1,1,1	3	1	1	2
1130	1,1,1	1	1	1	1
1131	2,2,2	2	2	2	2
1132	2,2,2	2	2	2	2
1133	2,2,2	2	2	2	2
1134	2,2,2	1	2	2	2
1135	3,2,2	4	5	4	4
1136	1,1,1	1	1	1	1
1137	3,2,2	2	2	2	2
1138	3,3,3	4	2	2	2
1139	3,2,2	4	3	3	3
1140	1,1,1	1	1	1	1
1141	2,1,1	4	2	2	2
1142	1,1,1	1	1	1	1
1143	2,2,2	2	2	2	2
1144	2,1,1	1	1	1	1
1145	4,3,3	3	5	2	3
1146	1,1,1	1	1	1	1
1147	2,1,1	1	1	1	1
1148	4,4,4	4	4	4	4
1149	1,1,1	2	2	2	2
1150	1,1,1	1	1	1	1
1151	1,1,1	1	1	1	1
1152	2,2,2	1	5	5	5
1153	1,1,1	1	1	1	1
1154	1,1,1	1	1	1	1
1155	2,2,1	2	2	2	2
1156	4,4,4	4	4	4	4
1157	2,2,3	1	1	2	2
1158	3,1,2	2	3	2	2
1159	1,1,1	1	1	1	1
1160	5,4,5	5	5	5	5
1161	1,1,1	1	1	1	1
1162	3,3,1	4	3	3	2
1163	4,3,3	4	4	4	4
1164	1,1,1	1	1	1	1
1165	1,1,1	1	1	1	1
1166	1,1,1	1	1	1	1
1167	4,3,1	4	4	4	4
1168	2,1,1	2	1	1	1
1169	1,1,1	1	1	1	1
1170	1,1,1	1	1	1	1
1171	1,1,1	2	1	1	1
1172	2,2,2	3	2	2	1
1173	5,4,4	5	5	4	4
1174	1,1,1	1	2	2	1
1175	2,3,3	3	3	3	3
1176	1,1,1	1	1	1	1
1177	1,1,1	1	1	1	1
1178	2,2,2	2	1	1	1
1179	3,3,3	3	1	1	1
1180	3,3,3	4	3	3	3
1181	4,4,4	5	4	4	1
1182	2,3,2	2	1	1	1
1183	2,2,2	2	2	2	2
1184	1,1,1	1	1	1	1
1185	4,2,3	4	1	1	1
1186	1,1,1	1	4	3	1
1187	2,2,2	2	2	2	2
1188	1,1,1	1	1	1	1
1189	2,1,1	2	2	2	2
1190	1,1,1	1	1	1	1
1191	1,1,1	2	1	1	1
1192	2,4,2	3	2	2	2
1193	5,1,1	4	1	2	1
1194	2,2,2	2	2	2	2
1195	1,1,1	1	1	1	1
1196	4,3,5	5	4	2	2
1197	1,1,1	1	1	1	1
1198	1,1,2	2	2	3	2
1199	1,1,2	1	1	1	1
1200	1,1,1	1	1	1	1
1201	1,1,2	1	2	2	1
1202	1,1,1	1	1	1	1
1203	1,1,4	1	1	1	1
1204	2,1,1	1	1	1	1
1205	1,1,1	2	2	2	2
1206	1,1,1	1	1	1	1
1207	1,1,1	1	1	1	1
1208	4,3,3	2	3	2	2
1209	1,1,2	1	1	1	1
1210	1,1,1	1	1	1	1
1211	2,2,1	2	1	1	1
1212	1,1,1	1	1	1	1
1213	4,2,2	4	2	2	3
1214	2,2,2	3	1	1	2
1215	1,1,1	1	1	1	1
1216	2,2,2	2	2	2	2
1217	1,1,2	1	1	1	1
1218	1,1,1	1	1	1	1
1219	2,1,1	2	1	1	1
1220	3,2,2	4	3	3	3
1221	3,3,3	3	3	2	2
1222	2,2,2	2	2	2	2
1223	1,1,2	1	1	1	1
1224	3,2,2	2	2	2	1
1225	1,1,1	1	1	1	1
1226	1,2,2	4	1	1	1
1227	5,5,5	5	2	1	2
1228	1,1,1	1	1	1	1
1229	1,1,1	1	1	1	1
1230	1,1,1	1	1	1	1
1231	1,1,1	1	3	1	1
1232	1,2,2	1	1	1	1
1233	2,2,2	1	2	2	2
1234	2,2,2	2	2	2	1
1235	2,1,1	2	1	1	1
1236	3,3,3	2	2	3	2
1237	1,1,1	1	1	1	1
1238	3,2,2	4	2	2	2
1239	2,2,2	2	2	2	2
1240	1,1,1	1	1	1	1
1241	2,1,1	2	1	1	1
1242	3,4,3	3	1	1	2
1243	1,1,1	1	1	1	1
1244	1,1,1	1	1	1	1
1245	2,1,2	2	2	2	1
1246	1,1,1	1	1	1	1
1247	2,2,2	2	2	2	2
1248	1,3,1	3	3	3	3
1249	1,1,1	1	1	1	1
1250	2,1,1	2	1	1	1
1251	1,1,1	1	1	1	1
1252	1,1,1	1	1	1	1
1253	2,2,2	2	2	2	2
1254	1,1,1	1	1	1	1
1255	3,1,1	2	1	1	1
1256	1,1,1	1	1	1	1
1257	3,3,3	1	3	3	1
1258	3,3,3	3	3	3	3
1259	1,1,1	1	1	1	1
1260	1,1,1	1	1	1	1
1261	1,1,1	1	1	1	1
1262	1,1,1	1	1	1	1
1263	4,3,2	3	3	4	4
1264	1,1,1	1	1	1	1
1265	2,2,1	2	2	2	2
1266	1,1,1	2	2	2	2
1267	4,4,4	4	4	4	4
1268	1,1,1	1	1	1	1
1269	1,1,1	2	1	1	1
1270	2,2,2	2	2	2	2
1271	3,1,1	2	3	2	1
1272	2,1,1	2	1	1	1
1273	1,1,1	1	1	1	1
1274	2,3,2	3	2	2	2
1275	1,1,1	1	1	1	1
1276	3,3,2	3	2	2	3
1277	2,2,2	2	2	2	2
1278	2,2,2	2	2	1	1
1279	2,4,3	4	3	2	2
1280	2,2,2	2	2	2	2
1281	1,1,1	1	1	1	1
1282	1,1,1	1	1	1	1
1283	2,3,2	2	1	1	1
1284	3,3,3	3	2	2	3
1285	3,3,4	3	3	3	3
1286	2,2,1	2	1	1	1
1287	1,1,1	1	1	1	1
1288	2,2,1	2	2	1	1
1289	1,1,1	1	1	1	1
1290	1,1,1	1	1	1	1
1291	3,3,1	3	1	1	1
1292	1,1,1	1	1	1	1
1293	1,1,1	1	1	1	1
1294	2,2,1	4	2	2	2
1295	1,1,1	1	1	1	1
1296	4,3,3	4	3	2	3
1297	1,1,1	1	1	1	1
1298	1,1,1	1	1	1	1
1299	1,1,1	1	1	1	1
1300	1,1,1	1	1	1	1
1301	3,3,3	3	3	3	2
1302	3,2,3	3	3	3	3
1303	1,1,1	1	1	1	1
1304	4,3,2	3	2	2	2
1305	2,2,2	2	2	2	2
1306	1,1,1	1	1	1	1
1307	1,1,1	1	1	1	1
1308	2,2,2	2	2	2	2
1309	2,1,1	1	1	1	1
1310	1,1,1	1	1	1	1
1311	1,1,1	1	1	1	1
1312	1,1,1	1	1	1	1
1313	1,1,1	1	1	1	1
1314	3,2,2	2	3	3	3
1315	1,1,1	1	1	1	1
1316	4,3,4	4	4	4	4
1317	1,1,1	1	1	1	1
1318	3,3,3	3	2	2	2
1319	2,2,2	2	2	2	2
1320	1,3,2	4	1	1	1
1321	4,4,4	4	5	4	4
1322	3,3,3	3	3	3	3
1323	3,2,3	3	3	3	3
1324	2,2,1	2	2	2	1
1325	1,1,1	1	1	1	1
1326	1,1,1	1	1	1	1
1327	1,1,1	1	1	1	1
1328	1,1,1	1	1	1	1
1329	2,2,2	4	2	2	2
1330	4,4,4	4	3	3	3
1331	1,1,1	1	1	1	1
1332	2,2,2	2	2	2	2
1333	1,1,1	1	1	1	1
1334	2,1,1	1	1	1	1
1335	2,2,2	2	2	2	2
1336	1,1,1	1	1	1	1
1337	4,4,4	4	4	4	4
1338	1,1,1	1	1	1	1
1339	1,1,1	1	1	1	1
1340	1,1,1	1	1	1	1
1341	2,2,2	4	2	3	3
1342	1,1,1	1	1	1	1
1343	2,2,2	2	2	2	2
1344	2,1,2	1	1	1	1
1345	1,1,1	1	1	1	1
1346	1,1,2	1	2	1	1
1347	1,1,1	1	4	2	2
1348	1,1,1	1	2	1	1
1349	1,1,1	1	1	1	1
1350	1,2,1	1	1	1	1
1351	3,3,3	3	3	3	3
1352	1,1,1	1	1	1	1
1353	1,1,1	1	1	1	1
1354	1,1,1	1	1	1	1
1355	1,1,2	3	2	2	2
1356	1,1,1	1	1	1	1
1357	2,2,2	2	2	2	2
1358	1,1,1	1	1	1	1
1359	2,2,2	1	2	2	2
1360	3,3,3	3	3	3	3
1361	1,1,1	1	1	1	1
1362	2,1,1	2	2	2	2
1363	3,2,1	2	2	3	2
1364	1,1,1	1	1	1	1
1365	2,1,1	2	2	2	1
1366	1,1,1	1	1	1	1
1367	1,1,1	1	1	1	1
1368	2,2,2	2	3	3	2
1369	2,2,2	2	1	2	2
1370	1,1,2	1	1	1	1
1371	2,3,3	3	3	3	3
1372	3,3,3	3	3	3	3
1373	4,1,4	3	2	3	2
1374	2,1,1	1	1	1	1
1375	2,2,2	2	2	2	2
1376	1,1,1	1	1	1	1
1377	4,4,4	4	2	3	3
1378	2,1,2	2	2	2	2
1379	1,1,1	1	1	1	1
1380	1,1,1	1	1	1	1
1381	3,3,3	3	3	3	3
1382	1,1,1	1	1	1	1
1383	1,1,1	1	1	1	1
1384	1,1,1	1	1	1	1
1385	2,1,1	1	2	2	2
1386	3,3,3	3	3	3	3
1387	1,1,1	1	1	1	1
1388	2,2,2	1	1	2	2
1389	1,1,1	1	1	1	1
1390	1,1,1	1	1	1	1
1391	1,1,1	1	1	1	1
1392	2,2,2	2	3	2	2
1393	2,1,2	3	2	2	2
1394	1,1,1	1	1	1	1
1395	3,1,1	3	2	1	4
1396	5,5,5	5	4	4	1
1397	1,1,1	1	1	1	1
1398	1,1,1	1	1	1	1
1399	3,2,2	3	3	3	2
1400	2,2,2	2	2	2	2
1401	1,1,1	1	1	1	1
1402	1,1,1	1	1	1	1
1403	2,2,2	3	3	3	2
1404	4,1,1	5	2	2	1
1405	1,1,1	1	1	1	1
1406	1,1,1	1	1	1	1
1407	2,2,2	2	2	2	2
1408	2,2,2	2	2	2	2
1409	1,1,1	1	1	1	1
1410	1,1,1	2	2	3	2
1411	1,1,1	1	1	1	1
1412	1,1,1	1	1	1	1
1413	1,1,1	1	1	1	1
1414	2,1,3	2	2	2	1
1415	3,3,3	3	3	3	3
1416	1,1,1	1	1	1	1
1417	1,1,0	1	1	1	1
1418	2,2,2	2	2	2	2
1419	4,1,1	1	2	2	1
1420	1,1,1	1	1	1	1
1421	1,1,1	1	1	1	1
1422	3,3,3	3	3	3	1
1423	2,2,2	4	2	2	1
1424	2,2,2	2	2	2	2
1425	1,1,1	2	4	3	1
1426	1,1,1	1	1	1	1
1427	1,1,1	1	3	3	1
1428	2,1,1	1	1	1	1
1429	1,1,1	2	2	2	2
1430	1,1,1	1	1	1	1
1431	1,1,2	1	1	1	1
1432	2,2,2	2	2	2	2
1433	3,3,3	3	3	3	3
1434	1,1,2	1	1	1	1
1435	2,1,1	1	1	1	1
1436	1,1,1	1	1	1	1
1437	1,1,1	1	1	1	1
1438	1,1,1	4	2	1	1
1439	2,2,2	2	2	2	2
1440	1,1,1	1	1	1	1
1441	1,1,1	1	1	1	1
1442	1,1,1	1	1	1	1
1443	1,1,1	1	1	1	1
1444	1,1,1	1	1	1	1
1445	2,2,2	2	2	1	1
1446	1,1,1	5	4	3	1
1447	2,2,2	2	2	2	2
1448	2,3,2	3	3	3	3
1449	1,1,1	1	1	1	1
1450	3,2,2	2	2	2	2
1451	1,2,1	2	1	1	1
1452	3,3,3	3	3	3	3
1453	4,4,4	4	4	4	4
1454	1,1,1	1	1	1	1
1455	2,2,2	2	2	2	2
1456	1,1,1	1	1	1	1
1457	1,1,1	1	1	1	1
1458	3,1,2	2	3	2	2
1459	1,1,1	4	1	1	2
1460	1,1,1	1	5	5	2
1461	1,1,1	1	3	2	1
1462	1,1,1	1	1	1	1
1463	1,1,1	1	1	1	1
1464	5,5,5	5	5	5	5
1465	3,3,3	3	3	3	3
1466	1,1,1	1	1	1	1
1467	1,1,1	1	1	1	1
1468	1,1,1	1	1	1	1
1469	1,1,1	1	1	1	1
1470	1,1,1	1	1	1	1
1471	1,1,1	1	1	1	1
1472	2,1,1	3	3	3	3
1473	2,1,1	1	1	1	1
1474	1,3,5	4	5	4	4
1475	2,1,1	1	1	1	1
1476	1,1,1	1	1	1	1
1477	1,1,1	1	1	1	1
1478	2,2,2	2	2	1	1
1479	1,1,1	1	1	1	1
1480	1,1,1	1	1	1	1
1481	1,1,1	1	1	1	1
1482	2,2,1	2	1	1	1
1483	4,4,1	4	4	1	3
1484	1,1,1	1	1	1	1
1485	2,2,1	2	1	1	1
1486	2,2,3	2	2	2	2
1487	2,1,1	2	1	1	1
1488	3,3,3	3	3	3	3
1489	1,1,1	1	1	1	1
1490	2,1,1	1	1	1	1
1491	1,1,1	1	1	1	1
1492	1,1,1	1	1	1	1
1493	2,2,2	2	2	2	2
1494	1,1,1	1	1	1	1
1495	2,2,2	2	2	2	2
1496	3,3,4	3	2	2	2
1497	2,1,1	3	3	3	2
1498	1,2,1	3	1	1	1
1499	1,1,1	1	1	1	1
1500	5,4,5	5	5	5	5
1501	1,2,2	2	1	1	1
1502	2,1,2	2	1	1	1
1503	1,1,1	1	1	1	1
1504	1,1,1	1	1	1	1
1505	2,2,4	2	3	1	3
1506	2,1,2	2	1	1	1
1507	1,1,1	1	1	1	1
1508	2,2,2	2	2	2	2
1509	2,2,2	2	2	2	2
1510	2,2,2	4	2	2	2
1511	1,1,1	1	1	1	1
1512	1,1,1	1	1	1	1
1513	2,1,2	2	1	1	1
1514	1,1,3	2	2	3	2
1515	1,1,1	1	1	1	1
1516	2,2,2	2	1	1	1
1517	1,1,1	1	1	1	1
1518	1,1,1	1	1	1	1
1519	1,1,1	1	2	1	1
1520	1,1,1	1	1	1	1
1521	1,1,1	1	1	1	1
1522	2,2,2	2	3	3	2
1523	2,1,2	2	1	1	1
1524	2,3,3	3	2	1	1
1525	1,1,1	1	1	1	1
1526	1,1,1	1	1	1	1
1527	1,1,1	2	2	1	2
1528	1,1,1	1	1	1	1
1529	2,4,3	3	1	1	1
1530	1,1,1	1	1	1	1
1531	1,1,1	5	3	1	1
1532	2,1,1	2	3	2	3
1533	2,1,1	1	1	1	1
1534	2,2,2	2	2	2	2
1535	2,2,2	4	3	3	3
1536	4,4,4	5	5	5	5
1537	2,2,2	2	2	2	2
1538	2,2,2	2	2	2	2
1539	1,1,1	2	1	1	1
1540	1,1,1	1	1	1	1
1541	3,3,3	3	3	3	2
1542	1,1,2	1	1	1	1
1543	1,1,1	1	1	1	1
1544	1,1,1	1	1	1	1
1545	1,1,1	1	1	1	1
1546	4,4,3	3	3	3	3
1547	2,3,1	1	1	1	1
1548	2,4,1	4	3	3	2
1549	1,1,1	1	1	1	1
1550	1,1,1	1	1	1	1
1551	1,1,1	1	1	1	1
1552	1,1,1	1	1	1	1
1553	1,3,3	3	3	3	3
1554	1,1,1	1	1	1	1
1555	2,2,2	3	3	3	3
1556	2,1,1	1	1	1	1
1557	4,4,4	4	4	4	4
1558	5,5,5	3	3	3	3
1559	1,1,1	1	1	1	1
1560	2,1,2	3	3	3	3
1561	2,2,2	1	1	1	1
1562	3,3,4	4	3	3	3
1563	3,2,3	2	2	2	2
1564	1,1,1	1	1	1	1
1565	2,2,2	2	2	2	2
1566	1,1,1	1	1	1	1
1567	1,1,1	1	1	1	1
1568	3,3,3	4	1	3	3
1569	1,1,3	3	2	2	2
1570	2,2,2	2	2	2	2
1571	1,1,1	1	1	1	1
1572	2,1,1	2	1	1	1
1573	1,1,1	1	1	1	1
1574	1,1,1	1	1	1	1
1575	1,1,1	1	1	1	1
1576	1,1,1	1	1	1	1
1577	1,1,1	1	1	1	1
1578	2,2,1	4	2	2	3
1579	3,2,3	3	1	1	1
1580	1,1,1	1	1	1	1
1581	4,1,1	3	2	2	1
1582	1,1,1	1	1	1	1
1583	2,1,1	2	2	2	2
1584	1,1,1	5	2	1	1
1585	1,1,1	1	1	1	1
1586	2,2,2	2	2	2	2
1587	1,1,1	1	1	2	2
1588	1,1,1	1	1	1	1
1589	1,1,1	1	1	1	1
1590	1,1,1	1	1	1	1
1591	2,1,1	4	1	1	1
1592	1,1,2	2	2	2	2
1593	2,2,2	2	2	2	2
1594	2,1,1	1	1	1	1
1595	2,2,2	2	2	2	2
1596	1,1,1	1	1	1	1
1597	1,1,2	3	2	1	2
1598	1,1,2	1	2	2	3
1599	1,1,1	1	1	1	1
1600	2,2,2	2	2	2	2
1601	1,1,1	1	1	1	2
1602	2,2,2	3	2	2	2
1603	4,4,4	4	4	4	4
1604	3,3,1	3	3	2	1
1605	2,2,2	3	3	2	2
1606	1,1,1	1	1	1	1
1607	1,1,1	1	1	1	1
1608	2,1,1	1	1	1	1
1609	1,1,1	1	1	1	1
1610	4,5,5	4	4	4	4
1611	1,1,1	1	1	1	1
1612	2,1,1	3	3	3	3
1613	1,1,1	1	1	1	1
1614	1,1,1	1	1	1	1
1615	1,1,3	2	2	2	2
1616	2,1,1	1	1	1	1
1617	1,1,1	1	4	1	1
1618	1,1,1	1	1	1	1
1619	2,1,1	2	2	2	2
1620	2,1,1	4	1	1	1
1621	2,2,2	2	2	2	2
1622	2,2,2	2	2	2	2
1623	2,1,2	2	2	2	2
1624	1,1,1	1	1	1	1
1625	2,1,1	1	1	1	1
1626	1,1,1	1	1	1	1
1627	1,1,1	1	1	1	1
1628	2,2,2	2	2	2	2
1629	4,4,4	4	4	4	3
1630	1,1,1	1	1	1	1
1631	1,1,1	1	1	1	1
1632	2,2,2	2	2	2	2
1633	2,2,2	2	2	2	2
1634	2,2,2	2	2	2	2
1635	1,1,1	1	1	1	1
1636	2,2,2	2	2	2	2
1637	4,4,4	2	2	2	2
1638	1,1,1	1	1	1	1
1639	2,1,1	3	2	2	2
1640	1,1,1	1	1	1	1
1641	1,1,1	1	1	1	1
1642	3,1,1	3	2	2	3
1643	3,3,3	3	3	3	4
1644	3,3,2	3	3	3	3
1645	1,1,1	1	1	1	1
1646	1,1,1	1	1	1	1
1647	2,2,1	2	1	1	1
1648	1,1,1	1	1	1	1
1649	1,1,1	1	1	1	1
1650	1,1,1	1	2	1	1
1651	2,2,2	2	2	2	2
1652	1,1,1	1	1	1	1
1653	2,2,2	2	2	2	2
1654	1,1,1	1	1	1	1
1655	1,1,1	1	1	1	1
1656	3,3,3	3	3	3	3
1657	2,1,1	2	1	1	1
1658	1,1,1	1	1	1	1
1659	1,1,1	2	2	2	2
1660	1,1,1	1	1	1	1
1661	1,1,1	1	1	1	1
1662	2,2,1	2	2	2	2
1663	1,1,1	1	1	1	1
1664	2,2,3	3	3	3	2
1665	1,1,1	1	1	1	1
1666	1,1,1	1	1	1	1
1667	1,1,1	1	1	1	1
1668	5,5,5	5	5	5	5
1669	1,1,1	1	2	2	1
1670	2,2,2	2	2	2	2
1671	1,1,1	1	1	1	1
1672	1,1,1	4	2	3	1
1673	1,1,1	1	1	1	1
1674	1,1,1	1	1	1	1
1675	1,1,3	1	1	1	1
1676	1,1,1	1	1	1	1
1677	1,1,1	1	1	1	1
1678	1,1,1	1	1	1	1
1679	1,1,1	1	1	1	1
1680	2,2,2	2	2	2	2
1681	1,1,1	1	1	1	1
1682	2,2,2	2	2	2	2
1683	2,1,2	4	1	1	1
1684	1,1,1	5	1	1	1
1685	2,2,2	2	2	2	2
1686	1,1,1	1	1	1	1
1687	2,2,2	2	2	2	2
1688	2,1,1	2	1	1	1
1689	2,3,3	3	2	1	1
1690	2,1,1	1	1	1	1
1691	2,1,1	2	1	1	1
1692	2,1,1	2	2	2	1
1693	2,2,2	2	2	2	2
1694	2,2,2	2	2	2	2
1695	1,1,1	1	1	1	1
1696	4,1,1	2	3	2	1
1697	1,1,1	1	1	1	1
1698	2,2,2	2	2	2	2
1699	1,1,2	2	2	2	2
1700	1,1,1	1	1	1	1
1701	1,1,1	1	1	1	1
1702	3,2,2	3	3	3	3
1703	3,4,3	3	4	3	4
1704	2,1,2	2	2	2	2
1705	1,4,1	3	3	3	1
1706	1,1,1	1	1	1	1
1707	1,1,1	1	3	1	1
1708	2,2,1	2	1	1	1
1709	3,2,2	2	3	3	3
1710	1,1,1	1	1	1	1
1711	1,1,1	3	4	3	4
1712	1,1,1	1	1	1	1
1713	1,1,1	1	1	1	1
1714	1,1,2	1	1	1	1
1715	3,3,3	3	3	3	3
1716	1,1,1	1	1	1	1
1717	3,3,3	4	4	4	5
1718	1,1,2	1	1	1	1
1719	1,1,1	1	2	2	1
1720	1,1,1	2	2	2	2
1721	1,1,1	2	1	2	1
1722	4,3,3	4	3	3	4
1723	1,1,1	1	1	1	1
1724	3,3,3	3	5	3	3
1725	2,2,1	2	2	2	2
1726	5,4,3	5	4	4	4
1727	4,4,4	5	2	1	3
1728	2,1,1	1	1	1	1
1729	1,1,2	2	1	2	1
1730	1,1,1	1	1	1	1
1731	2,2,2	2	2	2	2
1732	1,1,3	1	1	1	1
1733	2,3,4	3	3	3	2
1734	3,3,2	3	3	3	3
1735	1,1,1	1	1	1	1
1736	2,1,1	2	1	1	1
1737	1,1,1	1	1	1	1
1738	1,1,1	1	1	1	1
1739	1,1,1	2	1	1	1
1740	1,1,1	1	1	1	1
1741	1,1,1	1	1	1	1
1742	1,1,1	1	1	1	1
1743	5,2,2	2	3	2	4
1744	1,1,1	1	1	1	1
1745	2,2,2	2	2	2	2
1746	1,1,1	1	1	1	1
1747	2,2,2	2	2	2	2
1748	2,1,1	2	2	2	2
1749	2,2,2	2	2	2	2
1750	1,1,1	1	1	1	1
1751	1,1,1	1	1	1	1
1752	1,1,1	1	1	1	1
1753	2,1,1	2	1	1	1
1754	1,1,1	5	1	1	1
1755	3,2,2	3	3	3	2
1756	4,5,4	4	4	4	4
1757	3,2,2	2	2	1	1
1758	2,1,1	2	2	2	2
1759	3,3,3	3	3	3	3
1760	2,1,1	1	2	4	3
1761	1,1,1	2	1	1	1
1762	1,1,1	1	1	1	1
1763	1,1,1	1	1	1	2
1764	3,4,2	2	1	1	1
1765	2,1,0	4	4	4	1
1766	2,2,2	2	2	2	2
1767	2,1,1	2	2	2	2
1768	1,1,1	1	1	1	1
1769	1,1,1	1	1	1	1
1770	2,2,2	2	2	2	2
1771	1,1,1	1	1	1	1
1772	1,1,1	2	1	1	1
1773	1,1,1	1	1	1	1
1774	2,2,2	2	3	4	3
1775	1,1,1	1	1	1	1
1776	2,2,2	2	2	2	2
1777	2,2,2	2	2	2	2
1778	1,1,1	1	1	1	1
1779	1,2,1	1	1	1	1
1780	4,3,4	4	4	4	3
1781	2,2,2	2	2	2	2
1782	1,1,1	1	1	1	1
1783	3,3,3	3	3	3	3
1784	1,1,1	1	1	1	1
1785	1,1,1	1	1	1	1
1786	1,1,1	1	1	1	1
1787	1,1,1	1	1	1	1
1788	1,1,1	1	1	1	1
1789	3,1,1	3	1	2	2
1790	1,1,1	1	1	1	1
1791	2,2,1	2	1	1	1
1792	1,1,1	1	1	1	1
1793	1,2,1	1	2	2	2
1794	1,1,1	1	1	1	1
1795	1,1,1	1	1	1	1
1796	1,1,1	1	1	1	1
1797	1,1,1	1	1	1	1
1798	1,1,1	1	1	1	1
1799	5,4,2	4	1	2	2
1800	3,2,2	3	3	3	3
1801	1,1,1	1	1	1	1
1802	2,1,1	1	1	1	1
1803	4,4,3	4	5	3	3
1804	4,3,3	4	3	3	2
1805	2,2,2	2	2	2	2
1806	2,2,3	2	2	2	2
1807	1,1,1	1	1	1	1
1808	1,1,1	1	1	1	1
1809	1,2,2	2	1	1	1
1810	3,2,2	2	2	2	2
1811	1,1,1	1	1	1	1
1812	2,3,3	4	3	3	2
1813	1,1,1	1	1	1	1
1814	2,2,2	2	2	2	2
1815	1,1,1	1	1	1	1
1816	4,4,4	5	5	3	1
1817	1,1,1	1	1	1	1
1818	2,2,2	2	4	2	1
1819	1,1,1	1	1	1	1
1820	1,1,1	1	1	1	1
1821	3,2,3	2	3	2	2
1822	1,1,1	1	2	1	1
1823	2,1,1	1	1	2	2
1824	1,1,1	1	1	1	1
1825	3,2,2	3	2	1	1
1826	3,2,2	3	3	3	3
1827	1,1,1	1	1	1	1
1828	1,1,1	1	1	1	1
1829	1,1,1	1	1	1	1
1830	2,1,1	2	2	2	1
1831	3,3,3	3	2	2	2
1832	1,1,1	1	1	1	1
1833	3,3,4	4	4	3	3
1834	2,1,1	1	1	1	1
1835	1,1,1	3	3	3	3
1836	3,3,3	3	4	3	2
1837	1,1,1	1	1	1	1
1838	1,1,1	1	1	1	1
1839	1,1,1	1	1	1	1
1840	1,1,1	1	1	1	1
1841	1,1,1	1	1	1	1
1842	1,1,1	1	1	1	1
1843	2,3,4	3	3	3	4
1844	1,1,1	1	1	1	1
1845	2,1,1	1	1	1	1
1846	1,1,1	1	1	1	1
1847	1,1,1	1	1	1	1
1848	1,1,1	1	1	1	1
1849	1,1,1	1	1	1	1
1850	1,1,1	1	1	1	1
1851	1,1,2	3	3	3	3
1852	2,1,1	3	2	2	1
1853	1,1,1	1	1	1	1
1854	2,1,1	1	1	1	1
1855	1,1,1	1	1	1	1
1856	1,1,1	1	1	1	1
1857	2,3,2	3	2	2	2
1858	1,1,1	1	1	1	1
1859	2,2,2	2	2	2	2
1860	1,1,1	1	1	1	1
1861	2,2,2	2	2	2	1
1862	4,4,4	5	1	3	3
1863	2,1,1	1	1	1	1
1864	3,1,2	1	4	4	2
1865	1,1,1	1	1	1	1
1866	3,2,2	2	2	2	2
1867	2,2,2	2	2	2	2
1868	5,5,5	5	5	4	4
1869	2,2,2	3	1	1	1
1870	1,1,1	1	1	1	1
1871	4,3,3	3	3	3	3
1872	1,1,1	1	1	1	1
1873	1,1,1	1	1	1	1
1874	2,2,1	3	1	1	1
1875	1,1,1	1	1	1	1
1876	1,1,1	2	1	1	1
1877	2,2,2	4	2	2	1
1878	2,4,2	3	2	2	2
1879	1,1,1	1	1	1	1
1880	1,1,1	1	1	1	1
1881	3,3,3	1	3	3	1
1882	2,2,2	3	3	3	2
1883	1,1,2	4	1	1	1
1884	2,1,1	1	1	1	1
1885	2,2,2	2	2	2	2
1886	3,1,1	1	3	3	1
1887	1,1,1	2	1	1	1
1888	1,1,1	2	2	2	2
1889	2,1,1	1	1	1	2
1890	2,1,1	1	4	4	1
1891	1,1,1	1	1	1	1
1892	1,1,1	1	1	1	1
1893	1,1,1	1	1	1	1
1894	3,1,1	4	3	3	3
1895	1,1,1	1	1	1	1
1896	1,1,1	1	1	1	1
1897	1,1,1	1	1	1	1
1898	1,1,2	4	2	3	2
1899	2,2,2	2	2	2	2
1900	2,1,1	1	1	1	1
1901	2,2,2	5	1	1	1
1902	1,1,1	1	1	1	1
1903	1,1,1	1	1	1	1
1904	2,1,2	2	1	1	1
1905	2,2,2	2	2	2	2
1906	3,2,2	3	3	3	2
1907	3,3,3	3	3	3	3
1908	1,1,1	1	1	1	1
1909	4,1,2	2	2	2	2
1910	1,1,1	1	1	1	1
1911	2,2,2	2	2	2	2
1912	2,1,1	2	2	2	1
1913	1,1,1	1	1	1	1
1914	2,2,2	2	2	2	2
1915	1,1,1	1	1	1	1
1916	4,4,3	3	2	2	1
1917	1,1,1	2	1	1	1
1918	1,1,1	1	1	1	1
1919	2,1,1	1	1	1	1
1920	1,1,1	1	1	1	1
1921	1,1,1	1	1	1	1
1922	1,1,1	1	1	1	1
1923	1,1,1	1	1	1	1
1924	2,2,2	2	2	2	2
1925	1,1,1	1	1	1	1
1926	2,2,1	2	3	3	3
1927	1,1,1	1	1	1	1
1928	3,3,3	2	2	2	2
1929	1,1,1	1	1	1	1
1930	1,1,1	1	1	1	1
1931	3,3,3	3	2	3	3
1932	1,1,1	1	1	1	1
1933	3,3,3	3	3	3	3
1934	1,1,1	1	1	1	1
1935	1,1,1	1	1	1	1
1936	1,1,1	1	1	1	1
1937	2,2,2	3	3	3	3
1938	4,3,4	4	3	3	3
1939	1,1,1	1	1	1	1
1940	2,2,2	2	2	2	2
1941	1,1,1	3	2	1	1
1942	1,1,1	1	1	1	1
1943	1,1,1	1	1	1	1
1944	1,1,1	1	4	1	1
1945	2,3,3	3	2	3	2
1946	1,1,1	4	1	1	1
1947	1,1,1	1	1	1	1
1948	1,1,1	1	1	1	1
1949	1,1,1	1	1	1	1
1950	3,4,1	3	1	1	1
1951	4,3,2	4	3	3	2
1952	2,2,3	4	3	3	3
1953	1,1,1	1	1	1	1
1954	2,2,2	2	2	2	2
1955	1,1,1	1	1	1	1
1956	1,2,1	2	2	2	2
1957	2,2,2	2	2	2	2
1958	1,1,1	1	1	1	1
1959	3,3,3	3	3	3	3
1960	2,1,2	2	2	2	2
1961	3,3,3	3	3	3	3
1962	1,1,1	5	1	1	1
1963	1,1,1	1	1	1	1
1964	1,1,1	1	1	1	1
1965	3,3,3	3	3	3	3
1966	1,1,1	1	1	1	1
1967	3,3,2	3	3	3	3
1968	1,1,1	1	1	1	1
1969	5,4,4	5	5	5	5
1970	1,1,1	1	1	1	1
1971	2,2,2	2	2	2	2
1972	2,2,2	3	1	1	1
1973	2,2,2	2	2	2	2
1974	1,1,1	1	1	1	1
1975	2,1,1	3	3	3	3
1976	1,1,1	1	1	1	1
1977	1,1,1	1	1	1	1
1978	2,2,2	2	2	2	2
1979	2,1,1	1	1	1	1
1980	2,1,2	2	2	2	1
1981	2,1,2	2	1	2	2
1982	2,2,2	2	2	2	2
1983	1,1,1	1	1	1	1
1984	1,1,1	1	1	1	1
1985	1,1,1	1	3	3	1
1986	2,2,2	2	2	2	2
1987	2,1,1	2	3	2	1
1988	1,1,1	3	2	2	2
1989	1,1,1	1	1	1	1
1990	3,3,3	3	3	3	3
1991	1,1,1	1	1	1	1
1992	2,1,1	1	2	2	1
1993	3,1,1	2	1	1	1
1994	2,1,3	3	4	4	1
1995	1,1,1	3	3	3	1
1996	1,1,1	1	1	1	1
1997	1,1,1	1	1	1	1
1998	2,2,1	1	1	2	1
1999	1,1,1	1	1	1	1
[truncated: 631 more rows]
