# Supplementary material for: Network analysis of anxiety, depression and insomnia in the elderly in Jiangsu Province
Source: PeerJ. 2026 Mar 31;14:e20868. doi: 10.7717/peerj.20868 (PMC13048223; doi:10.7717/peerj.20868)
Supplement: Supplemental Information 2 [file peerj-14-20868-s002.xlsx]

## Sheet: 认知心理调查
ID	Lack of interest or pleasure in doing things	Feeling down, depressed, or hopeless	Trouble falling asleep, waking up too early, or sleeping too much (over 10 hours)	Feeling tired or having little energy	Poor appetite or overeating	Feeling bad about yourself or that you are a failure or let your family down	Trouble concentrating on things, such as reading, watching TV, or doing chores	Moving or speaking slowly, or being fidgety/restless	Thoughts that you would be better off dead or self-harm thoughts, without necessarily acting on them	Feeling nervous, anxious, or on edge, even losing temper	Excessively worrying about various things, big or small, related or unrelated	Unable to stop or control worrying about the above matters	Feeling constantly tense, finding it hard to relax	Difficulty sitting still or relaxing due to tension or restlessness	Becoming easily irritated or annoyed	Losing interest in hobbies or activities; reduced engagement (e.g., lying around watching TV all day, avoiding going out, staying home, low physical activity, feeling lethargic)
1	Never	Never	Never	Never	Several days	Several days	Never	Never	Never	Several days	Never	Never	Never	Never	Never	No
2	Never	Never	Several days	Never	Never	Never	Never	Never	Never	Never	Never	Never	Never	Never	Never	Yes
3	Never	Never	Never	Never	Never	Never	Never	Never	Never	Never	Never	Never	Never	Never	Never	No
4	Never	Never	Several days	Never	Never	Never	Never	Never	Never	Never	Never	Never	Never	Never	Never	Yes
5	Never	Never	Never	Never	Never	Never	Never	Never	Never	Never	Never	Never	Never	Never	Never	No
6	Never	Never	Never	Never	Never	Never	Never	Never	Never	Never	Never	Never	Never	Never	Never	No
7	Never	Never	Never	Never	Never	Never	Never	Never	Never	Never	Never	Never	Never	Never	Never	No
8	Never	Never	More than half the days	Never	Never	Never	Never	Never	Never	Never	Never	Never	Never	Never	Never	No
9	Never	Never	More than half the days	Never	Never	Never	Never	Never	Never	Never	Never	Never	Never	Never	Never	No
10	Never	Never	Several days	Never	Never	Never	Never	Never	Never	Never	Never	Never	Never	Never	Never	No
11	Never	Never	Never	Never	Never	Never	Never	Never	Never	Never	Never	Never	Never	Never	Never	No
12	Several days	Several days	Several days	Several days	Several days	Several days	Several days	Several days	Never	Never	Never	Never	Never	Never	Never	Yes
13	Never	Never	Several days	Never	Never	Several days	Never	Never	Never	Never	Never	Never	Never	Never	Never	No
14	Never	Never	More than half the days	Never	Never	Several days	Never	Never	Never	Never	Never	Never	Never	Never	Never	No
15	Several days	Several days	Nearly every day	More than half the days	Never	Never	Several days	Several days	Several days	Several days	Several days	Several days	More than half the days	More than half the days	More than half the days	Yes
16	Never	Never	Never	Never	Never	Never	Never	Never	Never	Never	Never	Never	Never	Never	Never	Yes
17	Several days	Several days	Nearly every day	More than half the days	Several days	Several days	Never	Several days	Never	Several days	Several days	Never	Several days	Never	Several days	Cannot judge
18	Several days	Several days	More than half the days	More than half the days	Several days	Several days	More than half the days	Several days	Several days	More than half the days	More than half the days	More than half the days	More than half the days	More than half the days	More than half the days	Yes
19	Never	Never	Never	Never	Never	Never	Never	Never	Never	Never	Never	Never	Never	Never	Never	No
20	Never	Never	Never	Several days	Never	Never	Never	Never	Never	Never	Never	Never	Never	Never	Never	No
21	Never	Never	Never	Never	Never	Never	Never	Never	Never	Never	Never	Never	Never	Never	Never	No
22	Never	Never	Never	Never	Never	Never	Never	Several days	Never	Never	Never	Never	Never	Never	Never	No
23	Never	Never	Never	Never	Never	Never	Never	Never	Never	Never	Never	Never	Never	Never	Several days	No
24	Never	Never	Never	Never	Never	Never	Never	Never	Never	Never	Never	Never	Never	Never	Several days	Yes
25	Never	Never	Never	Never	Never	Never	Never	Never	Never	Never	Never	Never	Never	Never	Never	No
26	Never	Never	More than half the days	Several days	Never	Never	Never	Never	Never	Never	Never	Never	Never	Never	Never	No
27	Several days	Several days	Nearly every day	More than half the days	Never	Never	Never	Never	Never	Never	Never	Never	Never	Never	Never	No
28	Never	Never	Never	Never	Never	Never	Never	Never	Never	Never	Never	Never	Never	Never	Never	No
29	Several days	Never	Several days	Several days	Never	Never	Never	Never	Never	Never	Never	Never	Never	Never	Never	Cannot judge
30	Several days	Several days	Several days	Several days	Several days	Never	Several days	Several days	Never	Never	Never	Never	Never	Several days	Never	Yes
31	Several days	Never	More than half the days	Several days	Never	Never	Several days	Never	Never	Never	Never	Never	Never	Never	Never	No
32	Never	Never	More than half the days	Several days	Several days	Never	Never	Never	Never	Never	Never	Never	Never	Never	Never	No
33	Several days	Never	More than half the days	Several days	Several days	Several days	Never	Never	Never	Never	Never	Never	Never	Never	Never	Cannot judge
34	Several days	Several days	Several days	Several days	Several days	Several days	Several days	Several days	Never	Never	Never	Never	Never	Never	Never	Cannot judge
35	Never	Never	Never	Never	Never	Never	Never	Never	Never	Never	Never	Never	Never	Never	Never	No
36	Never	Never	Never	Never	Never	Never	Never	Several days	Never	Several days	Several days	Several days	Never	Never	Never	No
37	Never	Never	More than half the days	Several days	Never	Never	Never	Never	Never	Never	Never	Never	Never	Never	Never	No
38	Never	Never	More than half the days	Never	Several days	Never	Never	Never	Never	Never	Never	Never	Never	Never	Never	Cannot judge
39	Never	Never	Never	Several days	Never	Never	Several days	Several days	Never	Never	Never	Never	Never	Never	Never	No
40	Several days	Never	Never	Never	Never	Never	Never	Several days	Never	Never	Several days	Several days	Never	Never	Never	No
41	Several days	Several days	Several days	Never	Never	Never	Never	Never	Never	Several days	Several days	Several days	Several days	Several days	Several days	Yes
42	Never	Never	Never	Never	Never	Never	Never	Never	Never	Never	Never	Never	Never	Never	Never	No
43	Several days	Never	Several days	Several days	Never	Never	Never	Never	Never	Never	Never	Never	Never	Never	Never	Yes
44	Several days	Several days	Never	Never	Never	Never	Never	Never	Never	Never	Never	Never	Never	Never	Never	Yes
45	Never	Never	More than half the days	Never	Never	Never	Never	Never	Never	Never	Never	Never	Never	Never	Never	No
46	Several days	Several days	Several days	Several days	Several days	Never	Never	Several days	Never	Never	Several days	Several days	Never	Never	Never	Yes
47	Never	Never	Never	Never	Never	Never	Never	Never	Never	Never	Never	Never	Never	Never	Never	Cannot judge
48	Several days	Never	Never	Never	Several days	Several days	Never	Never	Never	Never	Never	Never	Never	Never	Never	No
49	Never	Never	Never	Never	Never	Never	Never	Never	Never	Never	Never	Never	Never	Never	Never	No
50	Never	Never	Never	Never	Never	Never	Never	Never	Never	Never	Never	Never	Never	Never	Never	No
51	Never	Never	Never	Never	Never	Never	Never	Never	Never	Never	Several days	Several days	Never	Never	Never	No
52	Several days	Several days	Never	Several days	Several days	Never	Several days	Never	Never	Never	Never	Never	Never	Never	Never	Yes
53	Never	Never	Never	Never	Never	Never	Never	Never	Never	Never	Never	Never	Never	Never	Never	No
54	Never	Never	Never	Never	Never	Never	Never	Never	Never	Never	Never	Never	Never	Never	Never	No
55	Never	Never	More than half the days	Several days	Never	Never	Never	Never	Never	Never	Never	Never	Never	Never	Never	No
56	Never	Never	Never	Never	Never	Never	Never	Never	Never	Never	Never	Never	Never	Never	Never	No
57	Never	Never	Never	Never	Never	Never	Never	Never	Never	Never	Never	Never	Never	Never	Never	No
58	Several days	Several days	Several days	Several days	Never	Never	Never	Never	Never	Never	Never	Never	Never	Never	Never	Cannot judge
59	Several days	Never	Nearly every day	Several days	Never	Never	Never	Never	Never	Never	Never	Never	Never	Never	Never	Yes
60	Never	Never	More than half the days	Never	Never	Never	Never	Never	Never	Never	Never	Never	Never	Never	Never	No
61	Never	Never	More than half the days	Several days	Never	Never	Never	Never	Never	Never	Never	Never	Never	Never	Never	No
62	Never	Never	Never	Never	Never	Never	Never	Never	Never	Never	Never	More than half the days	Never	Never	Never	No
63	Never	Never	More than half the days	Never	Never	Never	Never	Never	Never	Never	Never	Never	Never	Never	Never	No
64	Never	Never	Never	Never	Never	Never	Never	Never	Never	Several days	Never	Never	Never	Never	Never	No
65	Never	Never	Several days	Never	Never	Never	Never	Never	Never	Never	Never	Never	Never	Never	Never	No
66	Never	Never	Never	Never	Several days	Never	Never	Several days	Never	Never	Never	Never	Never	Never	Never	No
67	Several days	Several days	Never	Never	Never	Never	Never	Never	Never	Several days	Never	Never	Never	Never	Never	Yes
68	Several days	Several days	Several days	Several days	Several days	Several days	Several days	Several days	Never	Never	Several days	Several days	Never	Never	Several days	Cannot judge
69	Several days	Several days	Several days	Never	Never	Never	Never	Never	Never	Never	Never	Never	Never	Never	Never	Yes
70	Never	Never	Never	Never	Never	Never	Never	Never	Never	Never	Never	Never	Never	Never	Never	No
71	Several days	Several days	Never	Several days	Never	Never	Never	Never	Never	Never	Never	Never	Never	Never	Never	Yes
72	Never	Several days	Never	Several days	Never	Never	Never	Several days	Never	Never	Several days	Several days	Never	Never	Never	No
73	Several days	Several days	Several days	Several days	Never	Never	Never	Several days	Never	Never	Never	Never	Never	Never	Never	Yes
74	Never	Never	Never	Never	Never	Never	Never	Never	Never	Several days	Never	Never	Never	Never	Several days	No
75	Several days	Never	Several days	Several days	Never	Never	Never	Never	Never	Never	Never	Never	Never	Never	Never	Cannot judge
76	Never	Never	Never	Never	Never	Never	Never	Never	Never	Never	Never	Never	Never	Never	Never	No
77	Never	Never	Never	Never	Never	Never	Never	Never	Never	Never	Never	Never	Never	Never	Never	Cannot judge
78	Several days	Several days	Several days	Several days	Several days	Never	Never	Never	Never	Never	Never	Never	Never	Never	Never	Yes
79	Several days	Never	Never	Several days	Several days	Never	Several days	Never	Never	Never	Several days	Several days	Never	Never	Never	No
80	Never	Never	Never	Never	Never	Never	Never	Never	Never	Never	Never	Never	Never	Never	Never	No
81	Several days	Several days	Several days	Several days	Never	Never	Never	Never	Never	Never	Never	Never	Never	Never	Never	No
82	Several days	Several days	More than half the days	Several days	Several days	Never	Several days	Never	Never	Never	Never	Several days	Several days	Never	Never	No
83	Several days	Never	Never	Never	Never	Never	Several days	Several days	Never	Never	Never	Never	Never	Never	Never	No
84	Several days	Several days	Never	Several days	Several days	Never	Never	Never	Never	Never	Never	Never	Never	Never	Never	No
85	Never	Never	More than half the days	Never	Never	Never	Never	Never	Never	Never	Never	Never	Never	Never	Never	No
86	Never	Never	Never	Never	Never	Never	Never	Never	Never	Never	Never	Never	Never	Never	Never	No
87	Never	Never	More than half the days	Never	Never	Never	Never	Never	Never	Never	Never	Never	Never	Never	Never	No
88	Never	Never	More than half the days	Never	Never	Never	Never	Never	Never	Never	Never	Never	Never	Never	Never	No
89	Never	Never	Never	Never	Never	Never	Never	Never	Never	Never	Never	Never	Never	Never	Never	No
90	Never	Never	Several days	Never	Never	Never	Never	Never	Never	Never	Never	Never	Never	Never	Never	No
91	Several days	Never	Several days	Several days	Never	Never	Never	Never	Never	Never	Never	Never	Never	Never	Never	Yes
92	Several days	Several days	Several days	Several days	Several days	Several days	Several days	Several days	Never	Never	Several days	Several days	Never	Never	Never	Yes
93	Several days	Several days	Several days	Several days	Never	Several days	Several days	Several days	Never	Never	Never	Never	Never	More than half the days	Never	Yes
94	Several days	Never	Several days	Never	Never	Never	Never	Never	Never	Never	Never	Never	Never	Never	Never	Cannot judge
95	Several days	Several days	Several days	Several days	Never	Never	Never	Never	Never	Never	Several days	Never	Never	Never	Never	No
96	Several days	Never	Several days	Never	Several days	Never	Never	Several days	Never	Never	Several days	Several days	Never	Never	Several days	Yes
97	Never	Never	Never	Never	Never	Never	Never	Never	Never	Never	Never	Never	Never	Never	Never	No
98	Never	Never	Never	Never	Never	Never	Never	Never	Never	Never	Never	Never	Never	Never	Never	No
99	Never	Never	Nearly every day	Several days	Never	Never	Never	Never	Never	Never	Never	Never	Never	Never	Never	No
100	Never	Never	Never	Never	Never	Never	Never	Never	Never	Never	Never	Never	Never	Never	Never	No
101	Several days	Several days	Several days	Several days	Several days	Several days	Several days	Several days	Several days	Several days	Several days	Several days	Several days	Several days	Several days	No
102	Never	Never	Several days	Never	Never	Never	Never	Never	Never	Never	Never	Never	Never	Never	Never	No
103	Never	Never	Never	Never	Never	Never	Never	Never	Never	Never	Never	Never	Never	Never	Never	No
104	Several days	Several days	Several days	Several days	Several days	Several days	Several days	Never	Never	Never	Never	Never	Never	Never	Never	Yes
105	Several days	Several days	Several days	Several days	Several days	Several days	Several days	Several days	Several days	Several days	Several days	Several days	Several days	Several days	Several days	No
106	Several days	Several days	Several days	Several days	Never	Never	Never	Never	Never	Never	Never	Never	Never	Never	Never	Cannot judge
107	Several days	Several days	Several days	Never	Never	Never	Never	Never	Never	Never	Never	Never	Never	Never	Never	Yes
108	Never	Never	Never	Never	Never	Never	Never	Never	Never	Never	Never	Never	Never	Never	Never	Yes
109	Several days	Several days	Nearly every day	Several days	Never	Never	Never	Several days	Never	Never	Several days	Several days	Never	Never	Several days	Cannot judge
110	Never	Never	Never	Never	Never	Never	Never	Never	Never	Never	Never	Never	Never	Never	Never	No
111	Several days	Never	Several days	Several days	Several days	Several days	Several days	Several days	Several days	Several days	Several days	Several days	Several days	Several days	Several days	No
112	Several days	Several days	Several days	Several days	Several days	Several days	Several days	Several days	Several days	Several days	Several days	Several days	Several days	Several days	Several days	Cannot judge
113	Several days	Several days	Never	Several days	Several days	Several days	Several days	Several days	Several days	Several days	Several days	Several days	Several days	Several days	Several days	No
114	Several days	Several days	More than half the days	Several days	Several days	Several days	Several days	Several days	Never	Never	Several days	Several days	Several days	Several days	Several days	Cannot judge
115	Never	Never	Never	Never	Never	Never	Never	Never	Never	Never	Never	Never	Never	Never	Never	No
116	Never	Never	More than half the days	Never	Never	Never	Never	Never	Never	Never	Never	Never	Never	Never	Never	No
117	Never	Never	More than half the days	Never	Never	Never	Never	Never	Never	Never	Never	Never	Never	Never	Never	No
118	Never	Never	Never	Never	Never	Never	Never	Never	Never	Never	Never	Never	Never	Never	Never	No
119	Never	Never	More than half the days	Never	Never	Never	Never	Never	Never	Never	More than half the days	Never	Never	Never	Never	No
120	Several days	Several days	Several days	Several days	Several days	Several days	Several days	Several days	Several days	Several days	Several days	Several days	Several days	Several days	Several days	No
121	Never	Never	Never	Never	Never	Never	Never	Never	Never	Never	Never	Never	Never	Never	Never	Cannot judge
122	Never	Never	Never	Never	Never	Never	Never	Never	Never	Never	Never	Never	Never	Never	Never	No
123	Several days	Several days	Several days	Several days	Several days	Several days	Several days	Several days	Several days	Several days	Several days	Several days	Several days	Several days	Several days	No
124	Never	Never	Never	Never	Never	Never	Never	Never	Never	Never	Never	Never	Never	Never	Never	No
125	Several days	Several days	Never	Never	Never	Never	Never	Never	Never	Several days	Never	Never	Never	Never	Never	Yes
126	Several days	Several days	Several days	Several days	Several days	Several days	Several days	Several days	Several days	Several days	Several days	Several days	Several days	Several days	Several days	No
127	Several days	Several days	Several days	Several days	Never	Never	Never	Never	Never	Never	Never	Never	Never	Never	Never	Yes
128	Several days	Never	Several days	Several days	Never	Never	Never	Never	Never	Never	Never	Never	Never	Never	Never	Yes
129	Never	Never	More than half the days	Several days	Never	Never	Never	Never	Never	Never	Never	Never	Never	Never	Never	No
130	Several days	Never	Several days	Never	Never	Never	Never	Never	Never	Never	Several days	Never	Never	Never	Never	Cannot judge
131	Several days	Several days	Never	Never	Never	Never	Never	Never	Never	Never	Never	Never	Never	Never	More than half the days	Yes
132	Several days	Never	Several days	Never	Several days	Several days	Several days	Never	Never	Never	Never	Never	Never	Never	Never	Yes
133	Never	Never	Never	Never	Never	Never	Never	Never	Never	Never	Never	Never	Never	Never	Never	No
134	Several days	Never	Never	Several days	Never	Never	Never	Never	Never	Never	Never	Never	Never	Never	Never	Cannot judge
135	Never	Never	More than half the days	Never	Never	Never	Never	Never	Never	Never	Never	Never	Never	Never	Never	No
136	Several days	Several days	Several days	Several days	Several days	Several days	Several days	Several days	Never	Never	Never	Never	Never	Never	Never	Yes
137	Never	Never	Never	Never	Never	Never	Never	Never	Never	Never	Never	Never	Never	Never	Never	No
138	Several days	Several days	Several days	Several days	Several days	Several days	Several days	Several days	Never	Never	Never	Never	Several days	Never	Several days	No
139	Never	Never	More than half the days	Several days	Never	Never	Never	Never	Never	Never	Never	Never	Never	Never	Never	No
140	Never	Never	Never	Never	Never	Never	Never	Never	Never	Never	Never	Never	Never	Never	Never	No
141	Never	Never	Never	Never	Never	Never	Never	Never	Never	Never	Never	Never	Never	Never	Never	No
142	Several days	Several days	Several days	Several days	Several days	Several days	Several days	Several days	Several days	Several days	Several days	Several days	Several days	Several days	Several days	No
143	Never	Never	Never	Never	Never	Never	Never	Never	Never	Never	Never	Never	Never	Never	Never	No
144	Several days	Never	Never	Never	Never	Never	Never	Never	Never	Several days	Never	Never	Never	Never	Several days	No
145	Never	Never	Never	Never	Never	Never	Never	Never	Never	Never	Never	Never	Never	Never	Never	No
146	Never	Never	Never	Never	Never	Never	Never	Never	Never	Never	Never	Never	Never	Never	Never	Cannot judge
147	Never	Never	Never	Never	Never	Never	Never	Never	Never	Never	Never	Never	Never	Never	Never	No
148	Never	Never	Several days	Never	Never	Never	Never	Never	Never	Never	Never	Never	Never	Never	Never	No
149	Never	Never	Never	Never	Never	Never	Never	Never	Never	Never	Never	Never	Never	Never	Never	No
150	Several days	Several days	Several days	Several days	Several days	Several days	Several days	Several days	Several days	Several days	Several days	Several days	Several days	Several days	Several days	No
151	Never	Never	Never	Never	Never	Never	Never	Never	Never	Never	Never	Never	Never	Never	Never	No
152	Several days	Several days	Several days	Several days	Several days	Several days	Several days	Several days	Several days	Several days	Several days	Several days	Several days	Several days	Several days	No
153	More than half the days	Never	Never	Never	Never	Never	More than half the days	Never	Never	Never	Never	Never	More than half the days	Several days	Never	Yes
154	Never	Never	Never	Never	Never	Never	Never	Never	Never	Never	Several days	Several days	Several days	Never	Never	No
155	Never	Never	More than half the days	Several days	Never	Never	Never	Never	Never	Never	Never	Never	Never	Never	Never	No
156	Never	Never	Never	Never	Never	Never	Never	Never	Never	Never	Never	Never	Never	Never	Never	No
157	Never	Never	Never	Never	Never	Never	Never	Never	Never	Never	Never	Never	Never	Never	Never	No
158	Several days	Never	Several days	Never	Never	Never	Never	Never	Never	Never	Never	Never	Never	Never	Never	Cannot judge
159	Never	Never	More than half the days	Never	Never	Never	Never	Never	Never	Never	Never	Never	Never	Never	Never	No
160	Several days	Never	Never	Never	Never	Never	Several days	Several days	Never	Never	Never	Never	Never	More than half the days	Never	No
161	Several days	Several days	Several days	Several days	Several days	Several days	Several days	Several days	Several days	Several days	Several days	Several days	Several days	Several days	Several days	No
162	Several days	Several days	Several days	Several days	Several days	Never	Several days	Several days	Never	Never	Several days	Several days	Never	Never	Never	No
163	Several days	Several days	Several days	Several days	Several days	Several days	Several days	Several days	Several days	Several days	Several days	Several days	Several days	Several days	Several days	No
164	Several days	Several days	Several days	Several days	Several days	Several days	Several days	Several days	Never	Never	Several days	Several days	Several days	Never	Several days	Yes
165	Never	Never	Never	Never	Never	Never	Never	Never	Never	Never	Never	Never	Never	Never	Never	No
166	Several days	Never	Several days	Several days	Never	Never	Never	Never	Never	Several days	Never	Never	Never	Never	Never	Cannot judge
167	Never	Never	Never	Never	Never	Never	Never	Never	Never	Never	Never	Never	Never	Never	Never	No
168	Never	Never	Several days	Several days	Several days	Never	Never	Never	Never	Never	Never	Never	Never	Never	Never	No
169	Never	Never	Several days	Never	Never	Never	Never	Never	Never	Never	Never	Several days	Never	Never	Never	No
170	Never	Never	Never	Never	Never	Never	Never	Never	Never	Never	Never	Never	Never	Never	Never	No
171	Several days	Several days	More than half the days	Several days	Several days	Several days	Several days	Never	Never	Several days	Never	Several days	Never	Never	Never	Yes
172	Never	Never	Never	Never	Several days	Never	Never	Never	Never	Never	Never	Never	Never	Never	Never	No
173	Several days	Several days	Several days	Several days	Several days	Several days	Several days	Several days	Several days	Several days	Several days	Several days	Several days	Several days	Several days	No
174	Never	Never	Several days	Several days	Never	Never	Never	Never	Never	Never	Never	Never	Never	Never	Never	No
175	Never	Never	Several days	Never	Never	Never	Never	Never	Never	Never	Never	Never	Never	Never	Never	Cannot judge
176	Several days	Never	Several days	Several days	Never	Never	Never	Never	Never	Never	Never	Never	Never	Never	Never	Cannot judge
177	Never	Never	Never	Never	Never	Never	Never	Never	Never	Never	Never	Never	Never	Never	Never	No
178	Several days	Never	More than half the days	Several days	Nearly every day	Never	Never	Never	Never	Never	Never	Never	Never	Never	Never	No
179	Never	Never	Never	Never	Never	Never	Never	Never	Never	Never	Never	Never	Never	Never	Never	No
180	Never	Never	Never	Never	Never	Never	Never	Never	Never	Never	Never	Never	Never	Never	Never	No
181	Never	Never	Nearly every day	Never	Never	Never	Never	Never	Never	Never	Never	Never	Never	Never	Never	No
182	Never	Never	Several days	Several days	Never	Never	Never	Never	Never	Never	Never	Never	Never	Never	Never	No
183	Never	Never	Several days	Never	Never	Never	Never	Never	Never	Never	Never	Never	Never	Never	Never	No
184	Never	Never	Never	Never	Never	Never	Never	Never	Never	Never	Never	Never	Never	Never	Never	No
185	Several days	Several days	Several days	Several days	Several days	Several days	Several days	Several days	Several days	Several days	Several days	Several days	Several days	Several days	Several days	No
186	Several days	Several days	Several days	Several days	Several days	Never	Several days	Never	Never	Never	Never	Never	Never	Never	Never	Yes
187	Never	Never	Never	Never	Never	Never	Never	Never	Never	Never	Never	Never	Never	Never	Never	Yes
188	Never	Never	Never	Never	Never	Never	Never	Never	Never	Never	Never	Never	Never	Never	Never	No
189	Never	Never	Never	Never	Never	Several days	Never	Never	Never	Never	Never	Never	Never	Never	Never	No
190	Several days	Never	Never	Several days	Several days	Never	Never	Never	Never	Never	Never	Never	Never	Never	Never	Yes
191	Never	Never	Several days	Never	Never	Never	Never	Never	Never	Never	Never	Never	Never	Never	Never	No
192	Never	Never	Never	Never	Never	Never	Never	Never	Never	Never	Never	Never	Never	Never	Never	No
193	Several days	Never	Never	Never	Never	Several days	Never	Several days	Never	Never	Never	Never	Never	Never	Never	Cannot judge
194	Several days	Several days	Several days	Several days	Several days	Several days	Several days	Several days	Never	Several days	Several days	Never	Never	Never	Never	Yes
195	Never	Never	Never	Never	Never	Never	Never	Never	Never	Never	Never	Never	Never	Never	Never	No
196	Never	Never	Never	Never	Never	Never	Never	Never	Never	Never	Never	Never	Never	Never	Never	No
197	Never	Never	Never	Never	Never	Never	Never	Never	Never	Never	Never	Never	Never	Never	Never	No
198	Never	Never	Never	Never	Never	Never	Never	Never	Never	Never	Never	Never	Never	Never	Never	No
199	Never	Never	Never	Never	More than half the days	Never	Never	Never	Never	Never	Never	Never	Never	Never	Never	No
200	Several days	Several days	Several days	Several days	Several days	Several days	Never	Never	Never	Never	Never	Never	Never	Never	Never	Cannot judge
201	Never	Never	Never	Never	Never	Never	Several days	Never	Never	Never	Never	Never	Never	Never	Several days	No
202	Several days	Several days	Never	Never	Several days	Never	Never	Never	Never	Never	Never	Never	Never	Never	Never	Yes
203	Never	Never	More than half the days	Several days	Never	Never	Never	Never	Never	Never	Several days	Several days	Never	Never	Never	No
204	Never	Never	Never	Never	Never	Never	Never	Never	Never	Never	Never	Never	Never	Never	Never	No
205	Never	Never	More than half the days	Never	Several days	Never	Never	Never	Never	Never	Never	Never	Never	Never	Never	Yes
206	Several days	Never	Several days	Several days	Never	Never	Never	Never	Never	Never	Never	Never	Never	Never	Never	Cannot judge
207	Never	Never	Never	Never	Never	Never	Never	More than half the days	Never	Never	Never	Never	Never	Never	Never	No
208	Never	Never	Never	Never	Never	Never	Never	Never	Never	Never	Never	Never	Never	Never	Never	No
209	Several days	Several days	Several days	Several days	Several days	Several days	Never	Never	Never	Never	Never	Never	Never	Never	Several days	Cannot judge
210	Never	Never	Never	Never	Never	Never	Never	Never	Never	Never	Never	Never	Never	Never	Never	No
211	Several days	Several days	Several days	Several days	Never	Never	Never	Never	Never	Never	Several days	Several days	Never	Never	Never	No
212	Several days	Several days	Never	Never	Never	Never	Never	Never	Never	Never	Never	Never	Never	Never	Never	Yes
213	Never	Never	Never	Never	Never	Never	Never	Never	Never	Never	Never	Never	Never	Never	Never	No
214	Several days	Never	Several days	Never	Never	Never	Never	Never	Never	Never	Never	Never	Never	Never	Never	Cannot judge
215	Never	Never	Several days	Never	Never	Never	Never	Never	Never	Never	Never	Never	Never	Never	Never	No
216	Never	Never	More than half the days	Never	Never	Never	Never	Never	Never	Never	Never	Never	Never	Never	Never	No
217	Several days	Never	Several days	Several days	Several days	Never	Never	Several days	Never	Several days	Several days	Never	Never	Never	Several days	No
218	Never	Never	Never	Never	Never	Never	Never	Never	Never	Never	Never	Never	Never	Never	Never	No
219	Several days	Several days	Several days	Several days	Several days	Several days	Several days	Several days	Never	Never	Never	Never	Never	Never	Never	Cannot judge
220	Never	Never	Never	Never	Never	Never	Never	Never	Never	Never	Never	Never	Never	Never	Never	No
221	Never	Never	Never	Never	Never	Never	Never	Never	Never	Never	Never	Never	Never	Never	Never	No
222	Never	Never	Never	Never	Never	Never	Never	Never	Never	Never	Never	Never	Never	Never	Never	No
223	Never	Never	More than half the days	Never	Never	Never	Never	Never	Never	Never	Never	Never	Never	Never	Never	No
224	Never	Never	Never	Never	Never	Never	Never	Never	Never	Never	Never	Never	Never	Never	Never	No
225	Several days	Several days	Several days	Several days	Never	Never	Never	Never	Never	Several days	Several days	Several days	Several days	Several days	Several days	No
226	Never	Never	Never	Never	Never	Never	Never	Never	Never	Never	Never	Never	Never	Never	Never	No
227	Never	Never	Never	Never	Never	Never	Never	Never	Never	Never	Never	Never	Never	Never	Never	No
228	Several days	Several days	Never	Never	Never	Never	Never	Never	Never	Never	Never	Never	Never	Never	Never	Yes
229	Never	Never	Never	Never	Never	Never	Never	Never	Never	Never	Never	Never	Never	Never	Never	No
230	Never	Never	Never	Never	Never	Never	Never	Never	Never	Never	Never	Never	Never	Never	Never	No
231	Never	Never	Never	Never	Never	Never	Never	Never	Never	Never	Never	Never	Never	Never	Never	No
232	Never	Never	Never	Never	Never	Never	Never	Never	Never	Never	Never	Never	Never	Never	Never	No
233	Never	Never	Never	Never	Never	Never	Never	Never	Never	Never	Never	Never	Never	Never	Never	No
234	Several days	Several days	Several days	Never	Never	Never	Never	Never	Never	Never	Never	Never	Never	Never	Never	No
235	Never	Never	Never	Never	Never	Never	Never	Never	Never	Never	Never	Never	Never	Never	Never	No
236	Nearly every day	Never	Never	Nearly every day	Several days	Never	Never	Never	Never	Never	Never	Never	Never	Never	Never	No
237	Several days	Several days	Several days	Several days	Several days	Never	Never	Never	Several days	Several days	Several days	Several days	Several days	Several days	Several days	No
238	Never	Never	Never	Never	Never	Never	Never	More than half the days	Never	Never	Never	Never	Never	Never	Never	No
239	Never	Never	Never	Never	Never	Never	Never	Never	Never	Never	Never	Never	Never	Never	Never	No
240	Nearly every day	Never	Never	Never	Never	Never	Never	Never	Never	Never	Never	Never	Never	Never	Never	No
241	Never	Never	Never	Never	Never	Never	Never	Never	Never	Never	Never	Never	Never	Never	Never	No
242	Several days	Several days	Never	Never	Never	Never	Never	Never	Never	Never	Never	Never	Never	Never	Never	No
243	Never	Never	More than half the days	Several days	Never	Never	Several days	Never	Never	Never	Several days	Several days	Never	Never	Never	Cannot judge
244	Several days	Never	Never	Several days	Never	Never	Never	Never	Never	Never	Never	Never	Never	Never	Never	No
245	Several days	Never	Never	Several days	Never	Never	Never	Never	Never	Never	Never	Never	Never	Never	Never	No
246	Never	Never	Never	Never	Never	Never	Never	Never	Never	Never	Never	Never	Never	Never	Never	No
247	Several days	Never	Several days	Several days	Several days	Never	Never	Never	Never	Several days	Several days	Never	Never	Never	Never	No
248	Never	Several days	Never	Several days	Several days	Several days	Several days	Several days	Never	Several days	Never	Never	Several days	Never	Never	No
249	Never	Never	Never	Never	Never	Never	Never	Nearly every day	Never	Never	Never	Never	Never	Never	Never	No
250	Never	Never	Never	Never	Never	Never	Never	Never	Never	Never	Never	Never	Never	Never	Never	No
251	Several days	Several days	Never	Never	Never	Never	Never	Never	Never	Several days	Several days	Several days	Several days	Several days	Never	No
252	Never	Never	Never	Never	Never	Never	Never	Never	Never	Never	Never	Never	Never	Never	Never	No
253	Never	Never	Several days	Never	Never	Never	Never	Never	Never	Never	Never	Never	Never	Never	Never	Cannot judge
254	Never	Never	Never	Never	Never	Never	Never	Never	Never	Never	Never	Never	Never	Never	Never	No
255	Never	Never	Never	Never	Never	Never	Never	Never	Never	Never	Never	Never	Never	Never	Never	Cannot judge
256	Never	Never	Never	Never	Never	Never	Never	Never	Never	Never	Never	Never	Never	Never	Never	No
257	Never	Never	Several days	Never	Never	Never	Never	Never	Never	Never	Never	Never	Never	Never	Never	No
258	Never	Never	Never	Never	Never	Never	Never	Never	Never	Never	Never	Never	Never	Never	Never	No
259	Never	Never	Never	Never	Never	Never	Never	Never	Never	Never	Never	Never	Never	Never	Never	No
260	Nearly every day	Several days	Never	Never	Never	Never	Several days	Several days	Never	Several days	Never	Never	Never	Never	Never	No
261	Never	Never	Never	Several days	Never	Never	Never	Never	Never	Never	Several days	Never	Never	Never	Never	No
262	Several days	Never	Several days	Several days	Several days	Several days	Several days	Several days	Several days	Several days	Several days	Several days	Several days	Several days	Several days	No
263	Never	Never	Never	More than half the days	Never	Never	Never	Never	Never	Never	Never	Never	Never	Never	Never	No
264	Never	Never	Never	Never	Never	Never	Never	Never	Never	Never	Never	Never	Never	Never	Never	No
265	Never	Never	Several days	Never	Never	Never	Never	Never	Never	Never	Never	Never	Never	Never	Never	No
266	Several days	Several days	Never	Several days	Never	Several days	Several days	Several days	Never	Several days	Several days	Several days	More than half the days	Several days	More than half the days	Cannot judge
267	Never	Never	Never	Never	Never	Never	Never	Never	Never	Never	Never	Never	Never	Never	Never	No
268	Never	Never	Never	Never	Never	Never	Never	Never	Never	Several days	Never	Never	Several days	Several days	Several days	Cannot judge
269	Never	Never	Never	Never	Never	Never	Never	Never	Never	Never	Never	Never	Never	Never	Never	No
270	Several days	Never	Never	Never	Never	Never	Never	Never	Never	Never	Never	Never	Never	Never	Never	Cannot judge
271	Never	Never	Never	Never	Never	Never	Never	Never	Never	Never	Never	Never	Never	Never	Never	No
272	Several days	Several days	Several days	Several days	Never	Never	Several days	Never	Never	Never	Never	Never	Never	Never	Never	No
273	Several days	Several days	Never	Several days	Several days	Several days	Several days	Several days	Several days	Several days	Several days	Several days	Several days	Several days	Several days	No
274	Never	Never	Never	Never	Never	Never	Never	Never	Never	Never	Never	Never	Never	Never	Never	No
275	Several days	Never	Never	Never	Never	Never	Never	Never	Never	Never	Never	Never	Never	Never	Never	Cannot judge
276	Several days	Several days	Several days	Several days	Several days	Several days	Several days	Several days	Never	Several days	Never	Several days	Never	Never	Never	Cannot judge
277	Never	Never	Never	Never	Never	Never	Never	Never	Never	Never	Never	Never	Never	Never	Never	No
278	Never	Never	Never	Never	Never	Never	Never	Never	Never	Never	Never	Never	Never	Never	Never	No
279	Never	Never	Never	Never	Never	Never	Never	Never	Never	Never	Never	Never	Never	Never	Never	No
280	Nearly every day	Nearly every day	Nearly every day	Nearly every day	More than half the days	Several days	More than half the days	Nearly every day	Several days	Never	More than half the days	Several days	More than half the days	Never	Several days	No
281	Several days	Never	Never	Several days	Never	Never	Never	Never	Never	Never	Never	Never	Never	Never	Never	No
282	Several days	Never	Several days	Several days	Several days	Never	Several days	Several days	Never	Several days	Several days	Never	Never	Never	Never	No
283	Never	Never	Never	Never	Never	Never	Never	Never	Never	Never	Never	Never	Never	Never	Never	No
284	Never	Never	Never	Never	Never	Never	Never	Never	Never	Never	Never	Never	Never	Never	Never	No
285	Several days	Never	Several days	Several days	Never	Never	Never	Never	Never	Never	Never	Never	Never	Never	Never	No
286	Never	Never	Never	Never	Never	Never	Never	Never	Never	Never	Never	Never	Never	Never	Never	No
287	Never	Never	Never	Several days	Never	Never	Several days	Never	Never	Never	Never	Never	Never	Never	Never	No
288	Never	Never	Never	Never	Never	Never	Never	Never	Never	Never	Never	Never	Never	Never	Never	No
289	Never	Never	Never	Never	Never	Never	Never	Never	Never	Several days	Never	Never	Never	Never	Several days	Cannot judge
290	More than half the days	More than half the days	Nearly every day	More than half the days	More than half the days	More than half the days	More than half the days	More than half the days	Several days	More than half the days	More than half the days	More than half the days	More than half the days	More than half the days	More than half the days	Yes
291	Several days	Never	Never	Never	Never	Never	Never	Never	Never	Never	Never	Never	Never	Never	Never	No
292	Several days	Never	Never	Never	Never	Never	Never	Never	Never	Never	Never	Never	Never	Never	Never	Cannot judge
293	Never	Never	Never	Never	Never	Never	Never	Never	Never	Never	Never	Never	Never	Never	Never	No
294	Never	Never	Several days	Never	Never	Never	Never	Never	Never	Never	Never	Never	Never	Never	Never	No
295	Never	Never	Never	Never	Never	Never	Never	Never	Never	Never	Never	Never	Never	Never	Never	Cannot judge
296	Several days	Never	Several days	Several days	Several days	Never	Several days	Several days	Never	Never	Several days	Never	Never	Several days	Several days	Cannot judge
297	Several days	Never	Never	Never	Never	Never	Never	Never	Never	Never	Never	Never	Never	Never	Never	No
298	Several days	Several days	Never	Several days	Never	Several days	Several days	More than half the days	Never	Several days	Several days	More than half the days	Never	Never	Never	Yes
299	Never	Never	Nearly every day	Several days	Several days	Several days	Several days	Several days	Never	Several days	Several days	Several days	Several days	Several days	Several days	Yes
300	Never	Never	Never	Never	Never	Never	Never	Never	Never	Never	Never	Never	Never	Never	Never	Yes
301	Never	Never	Never	Never	Never	Never	Never	Never	Never	Never	Never	Never	Never	Never	Never	No
302	Never	Never	Never	Never	Never	Never	Never	Never	Never	Never	Never	Never	Never	Never	Never	No
303	Several days	Several days	Never	Several days	Several days	Several days	Never	Several days	Never	Never	Several days	Several days	Several days	Several days	Several days	No
304	Never	Never	Never	Several days	Never	Never	Never	Never	Never	Never	Never	Never	Never	Never	Never	Yes
305	Several days	Several days	Nearly every day	Never	Several days	Several days	Several days	Several days	Several days	Several days	Several days	Several days	Several days	Several days	Several days	Yes
306	Several days	Several days	Never	Several days	Never	Never	Several days	Several days	Never	Never	Never	Never	Never	Never	Never	No
307	Several days	Never	Several days	Several days	Several days	Several days	Several days	Several days	Several days	Several days	Several days	Several days	Several days	Several days	Several days	Cannot judge
308	More than half the days	Several days	Nearly every day	Nearly every day	Several days	Never	Several days	Several days	Never	Several days	Several days	Several days	Several days	Several days	Several days	No
309	Never	Never	Never	Never	Never	Never	Never	Never	Never	Never	Never	Never	Never	Never	Never	No
310	Never	Never	Never	Never	Never	Never	Never	Never	Never	Never	Never	Never	Never	Never	Never	No
311	Never	Never	Several days	Several days	Never	Never	Never	Never	Never	Never	Never	Never	Never	Never	Never	No
312	Never	Never	Never	Never	Never	Never	Never	Never	Never	Never	Several days	Several days	Several days	Several days	Never	No
313	Never	Never	Never	Never	Never	Never	Never	Never	Never	Never	Never	Never	Never	Never	Never	No
314	Never	Never	Never	Never	Never	Never	Never	Never	Never	Never	Never	Never	Never	Never	Never	No
315	Several days	Never	Several days	Several days	Never	Never	Several days	Never	Never	Never	Never	Never	Never	Never	Never	No
316	Several days	Several days	Several days	Several days	Several days	Several days	Several days	Several days	Never	Several days	Several days	Several days	Several days	Never	Never	No
317	Never	Never	Never	Never	Never	Never	Never	Never	Never	Never	Never	Never	Never	Never	Never	No
318	Several days	Never	More than half the days	Several days	Never	Never	Never	Never	Never	Never	Never	Never	Never	Never	Never	No
319	Never	Never	Several days	Never	Never	Never	Never	Never	Never	Never	Never	Never	Never	Never	Never	No
320	Several days	Never	Never	Never	Never	Never	Never	Never	Never	Never	Never	Never	Never	Never	Never	No
321	Several days	Never	Never	Never	Never	Never	Never	Never	Never	Several days	Never	Never	Several days	Several days	Never	Cannot judge
322	Never	Never	Never	Never	Never	Never	Never	Never	Never	Never	Never	Never	Never	Never	Never	No
323	Never	Never	Never	Never	Never	Never	Never	Never	Never	Never	Never	Never	Never	Never	Never	No
324	Never	Never	Nearly every day	Nearly every day	Nearly every day	Several days	Several days	Several days	Never	Several days	Several days	Several days	Several days	Never	Several days	Yes
325	Several days	Several days	Several days	Several days	Several days	Several days	Several days	Several days	Several days	Several days	Several days	Several days	Several days	Several days	Several days	No
326	Never	Never	Never	Never	Several days	Never	Never	Several days	Never	Several days	Several days	Several days	Several days	Several days	Several days	Yes
327	Never	Never	Never	Several days	Never	Never	Never	Never	Never	Never	Never	Never	Never	Never	Never	No
328	Never	Never	Nearly every day	Never	Never	Never	Never	Never	Never	Never	Never	Never	Never	Never	Never	No
329	Never	Never	Never	Never	Never	Never	Never	Never	Never	Never	Never	Never	Never	Never	Never	No
330	Several days	Nearly every day	Never	Never	Never	Never	Never	Several days	Never	Several days	Never	Never	Several days	Never	Several days	Cannot judge
331	Several days	Never	Several days	Several days	Never	Never	Several days	Several days	Never	Several days	Never	Never	Never	Never	Never	Yes
332	Several days	Several days	More than half the days	More than half the days	Several days	Never	Several days	More than half the days	Never	More than half the days	More than half the days	More than half the days	More than half the days	Several days	Never	Yes
333	Several days	Never	Several days	Several days	Never	Never	Never	Never	Never	Never	Never	Never	Never	Never	Never	No
334	Never	Never	Never	Never	Never	Never	Never	Never	Never	Never	Never	Never	Never	Never	Never	No
335	Never	Never	Never	Several days	Never	Several days	Never	Never	Never	More than half the days	Several days	Never	Never	Never	Never	No
336	Never	Never	Never	Several days	Never	Never	Never	Never	Never	Never	Never	Never	Never	Never	Never	No
337	Several days	Several days	Several days	Several days	Several days	Several days	More than half the days	Never	Never	Never	Never	Never	Never	Never	Several days	Yes
338	Several days	Several days	Several days	Several days	Never	Several days	Several days	Several days	Never	Several days	Several days	Several days	Several days	Several days	Several days	No
339	Several days	Never	Never	Several days	Never	Never	Several days	Several days	Never	Never	Never	Never	Never	Never	Never	No
340	Never	Never	Never	Never	Never	Never	Never	Never	Never	Never	Never	Never	Never	Never	Never	No
341	Several days	Several days	More than half the days	More than half the days	Several days	Several days	Several days	Several days	Never	Several days	Several days	Never	Several days	Several days	Several days	Yes
342	Several days	Never	Never	Never	Never	Never	Never	Never	Never	Never	Never	Never	Never	Never	Never	Cannot judge
343	Never	Never	Nearly every day	Nearly every day	Never	Several days	Several days	Several days	Several days	Several days	Several days	Several days	Several days	Never	Several days	Yes
344	Never	Never	Several days	Never	Never	Never	Never	Never	Never	Never	Never	Never	Never	Never	Never	No
345	Never	Never	Nearly every day	Several days	Never	Never	Never	Never	Never	Several days	Never	Never	Never	Never	Several days	No
346	Several days	Several days	Several days	Several days	Several days	Several days	Several days	Several days	Several days	Several days	Several days	Several days	Several days	Several days	Several days	No
347	Several days	Never	Several days	Several days	Never	Never	Never	Several days	Never	Never	Never	Never	Never	Never	Never	No
348	Several days	Several days	Nearly every day	More than half the days	Several days	Several days	Several days	More than half the days	Never	Never	Several days	Several days	Several days	Several days	Several days	Yes
349	Never	Never	Several days	Several days	Several days	Never	Never	Never	Never	Never	Never	Never	Never	Never	Never	No
350	Several days	Never	Never	Several days	Never	Never	Never	Several days	Never	Never	Never	Never	Several days	Never	Never	No
351	Never	Never	Never	Never	Never	Never	Never	Never	Never	Never	Never	Never	Never	Never	Never	No
352	Never	Never	Several days	Never	Never	Several days	Never	Never	Never	Several days	Never	Several days	Never	Never	Several days	No
353	Never	Never	Never	Never	Never	Never	Never	Never	Never	Never	Never	Never	Never	Never	Never	No
354	Never	Never	Never	Never	Never	Never	Never	Never	Never	Never	Never	Never	Never	Never	Never	No
355	Several days	Never	Several days	Several days	Never	Never	Never	Never	Never	Never	Never	Never	Never	Never	Never	No
356	Never	Never	Several days	Several days	Never	Never	Never	Never	Never	Several days	Never	Several days	Never	Never	Never	No
357	Never	Never	Several days	Never	Never	Never	Never	Never	Never	Never	Never	Never	Never	Never	Never	No
358	Never	Never	Never	Never	Never	Never	Never	Never	Never	Never	Never	Never	Never	Never	Never	No
359	Several days	Never	Never	Several days	Never	Never	Never	Never	Never	Never	Never	Never	Never	Never	Never	No
360	Never	Never	Several days	Never	Never	Never	Never	Never	Never	Never	Never	Never	Never	Never	Never	No
361	Never	Never	Several days	Never	Never	Never	Never	Never	Never	Never	Never	Never	Never	Never	Never	No
362	Never	Never	Never	Never	Never	Never	Never	Never	Never	Never	Never	Never	Never	Never	Never	No
363	Several days	Never	More than half the days	Several days	Never	Never	Never	Never	Never	Never	Never	Never	Never	Never	Never	No
364	Several days	Several days	Nearly every day	More than half the days	Never	Never	Several days	Never	Never	Never	Never	Never	Several days	Never	Never	No
365	Never	Never	Never	Never	Never	Never	Never	Never	Never	Never	Never	Never	Never	Never	Never	No
366	Never	Never	Never	Never	Never	Never	Never	Never	Never	Never	Never	Never	Never	Never	Never	No
367	Never	Never	Never	Never	Never	Never	Never	Never	Never	Never	Never	Never	Never	Never	Never	No
368	Never	Never	Never	Never	Never	Never	Never	Never	Never	Never	Never	Never	Never	Never	Never	No
369	Never	Never	Never	Never	Never	Never	Never	Never	Never	Never	Never	Never	Never	Never	Never	No
370	Never	Never	Never	Several days	Several days	Never	Several days	Several days	Nearly every day	Never	Nearly every day	Nearly every day	Never	Never	Never	No
371	Several days	Never	Never	Several days	Never	Never	Never	Never	Never	Never	Never	Never	Never	Never	Never	No
372	Never	Never	Nearly every day	Nearly every day	Never	Never	Never	Several days	Never	Never	Never	Never	Never	Never	Never	No
373	Never	Never	Never	Several days	Never	Never	Never	Never	Never	Never	Never	Never	Never	Never	Never	Yes
374	Never	Never	Never	Several days	Never	Never	Never	Never	Never	Never	Never	Never	Never	Never	Never	No
375	Never	Never	Never	Never	Never	Never	Never	Never	Never	Never	Never	Never	Never	Never	Never	No
376	Never	Never	Never	Never	Never	Never	Never	Never	Never	Never	Never	Never	Never	Never	Never	No
377	Several days	Never	Several days	Several days	Never	Never	Never	Never	Never	Never	Several days	Never	Never	Never	Never	No
378	Several days	Never	Never	More than half the days	Never	Never	Several days	Several days	Several days	Never	Never	Never	Never	Never	Never	No
379	Several days	Never	Never	Never	Never	Never	Never	Several days	Never	Never	Never	Never	Never	Never	Never	No
380	Never	Never	Several days	Several days	Several days	Never	Never	Never	Never	Never	Never	Never	Never	Never	Never	Yes
381	Never	Never	Never	Never	Never	Never	Several days	Never	Never	Never	More than half the days	Never	Never	Never	Never	No
382	Never	Never	Never	Never	Never	Never	Never	Never	Never	Never	Never	Never	Never	Never	Never	No
383	Never	Several days	Never	Never	Never	Never	Never	Never	Never	Never	Never	Never	Several days	Several days	Never	No
384	Never	Never	Never	Never	Never	Never	Never	Never	Never	Never	Never	Never	Never	Never	Never	No
385	Never	Never	Never	Several days	Never	Never	Never	Several days	Never	Several days	Never	Never	Never	Never	Never	No
386	Never	Never	Several days	Never	Never	Never	Never	Never	Never	Never	Never	Never	Never	Never	Never	No
387	Several days	Never	Never	More than half the days	Never	Never	Never	Never	Never	Never	Never	Never	Never	Never	Never	No
388	Never	Never	More than half the days	Never	Never	Never	Never	Never	Never	Never	Never	Never	Never	Never	Never	No
389	Never	Never	Never	Never	Never	Never	Never	Never	Never	Never	Never	Never	Never	Never	Never	No
390	Never	Never	Never	Never	Never	Never	Never	Never	Never	Never	Never	Never	Never	Never	Never	No
391	Never	Never	Never	Never	Never	Never	Never	Never	Never	Never	Never	Never	Never	Never	Never	No
392	Several days	Never	Several days	Never	Never	Several days	Never	Never	Never	Never	Never	Never	Never	Never	Never	No
393	Several days	Never	Never	Never	Never	Never	Never	Never	Never	Never	Never	Never	Never	Never	Never	No
394	Never	Never	Never	Never	Never	Never	Never	Never	Never	Never	Several days	Several days	Never	Never	Never	No
395	Never	Never	Never	Never	Never	Never	Never	Never	Never	Never	Never	Never	Never	Never	Never	No
396	Never	Never	Never	Never	Never	Never	Never	Never	Never	Never	Several days	Several days	Never	Several days	Never	No
397	Several days	Never	Several days	Several days	Never	Never	Never	Never	Never	Never	Never	Never	Never	Never	Never	No
398	Several days	Nearly every day	Several days	Several days	Several days	Several days	Several days	Several days	Never	Several days	Never	Several days	Never	Several days	Several days	Yes
399	Never	Never	Never	Never	Never	Never	Never	Never	Never	Several days	Never	Never	Never	Never	Never	No
400	Never	Never	Several days	Never	Never	Never	Never	Never	Never	Never	Never	Never	Never	Never	Never	No
401	Several days	Several days	Never	Never	Never	Never	Never	Never	Never	Never	More than half the days	More than half the days	Never	Never	Several days	No
402	Several days	Several days	Several days	Never	Never	Several days	Never	Never	Never	Never	Several days	Several days	Several days	Never	Several days	Cannot judge
403	Never	Never	Never	Never	Never	Never	Never	Never	Never	Never	Never	Never	Never	Never	Never	No
404	Never	Never	Never	Never	Never	Never	Never	Never	Never	Never	Never	Never	Never	Never	Never	No
405	Never	Never	Never	Several days	Several days	Never	Never	Never	Never	Never	Never	Never	Never	Never	Never	No
406	Never	Never	Several days	Never	Never	Never	Never	Never	Never	Never	Never	Never	Never	Never	Never	No
407	Several days	Several days	Never	Several days	Several days	Several days	Several days	Several days	Never	Several days	Several days	Several days	Never	Never	Never	Yes
408	Never	Never	Never	Never	Never	Never	Never	Never	Never	Never	Never	Never	Never	Never	Never	No
409	Never	Never	Never	Never	Never	Never	Never	Never	More than half the days	More than half the days	More than half the days	Never	Never	Never	Never	Cannot judge
410	Several days	Several days	Several days	Several days	Never	Never	Several days	Several days	Never	Several days	Never	More than half the days	Never	Never	Never	No
411	Never	Never	Never	Never	Never	Never	Never	More than half the days	Never	Never	Several days	Never	Never	Never	Never	No
412	Never	Never	Never	Never	Never	Never	Never	Never	Never	Never	Never	Never	Never	Never	Never	Yes
413	Several days	Several days	Several days	Several days	Never	Never	Several days	Never	Never	Several days	Never	Never	Several days	Several days	Several days	Yes
414	Never	Never	Never	Never	Never	Never	Never	Never	Never	Never	Never	Never	Never	Never	Never	No
415	Never	Never	Never	Never	Never	Never	Never	Never	Never	Never	Never	Never	Never	Never	Never	No
416	Never	Never	Never	Never	Never	Never	Never	Never	Never	Never	Never	Never	Never	Never	Never	No
417	Never	Never	Never	Never	Never	Never	Never	Never	Never	Never	Never	Never	Never	Never	Never	No
418	Never	Never	Never	Never	Never	Never	Never	Never	Never	Never	Never	Never	Never	Never	Never	No
419	Never	Never	Several days	Never	Never	Never	Never	Several days	Never	Several days	Several days	Several days	Several days	Several days	Never	No
420	Never	Never	Never	Never	Never	Several days	Never	Never	Never	Never	Never	Never	Never	Never	Never	No
421	Never	Never	Nearly every day	Never	Never	Never	Never	Never	Never	Several days	Never	Never	Never	Never	Never	No
422	Never	Never	Never	Never	Never	Never	Never	Never	Never	Never	Never	Never	Never	Never	Never	No
423	Several days	Never	Never	Several days	Never	Never	Never	Never	Never	Never	Never	Never	Never	Never	Never	No
424	Never	Never	Never	Never	Never	Never	Never	Never	Never	Never	Never	Never	Never	Never	Never	No
425	Never	Never	Never	Never	Never	Never	Several days	Several days	Never	Several days	Never	Never	Never	Never	Never	No
426	Several days	Several days	Several days	Several days	Several days	Several days	Several days	Several days	Several days	Several days	Several days	Several days	Several days	Several days	Several days	Cannot judge
427	Never	Never	Never	Never	Never	Never	Never	Never	Never	Never	Never	Never	Never	Never	Never	No
428	Several days	Several days	Several days	Several days	Several days	Several days	Several days	Never	Never	Never	Several days	Never	Never	Never	Never	No
429	Never	Never	Never	Never	Never	Never	Never	Never	Never	Never	Never	Never	Never	Never	Never	No
430	Never	Never	Never	Never	Never	Never	Never	Several days	Never	Never	Never	Never	Never	Never	Never	No
431	Never	Never	Nearly every day	Never	Never	Never	Never	Never	Never	Never	Never	Never	Never	Never	Never	No
432	Never	Several days	Never	Several days	Never	Several days	Several days	Several days	Never	Several days	Several days	Several days	Several days	Several days	Several days	Yes
433	Never	Never	Never	Never	Never	Never	Never	Never	Never	Never	Never	Never	Never	Never	Never	No
434	Never	Never	More than half the days	Never	Never	Never	Several days	Never	Never	Never	Never	Never	Never	Never	Never	No
435	Never	Never	Never	Never	Never	Never	Never	Never	Never	Never	Never	Never	Never	Never	Never	No
436	Never	Never	Never	Never	Never	Never	Never	Never	Never	Never	Never	Never	Never	Never	Never	No
437	Several days	Never	Several days	Several days	Never	Never	Never	Never	Never	Never	Never	Never	Never	Never	Never	No
438	Never	Never	Nearly every day	Never	Never	Several days	Never	Never	Never	Never	More than half the days	More than half the days	Never	More than half the days	More than half the days	No
439	Several days	Several days	More than half the days	Several days	Never	Never	Several days	Never	Never	Never	Never	Never	Never	Never	Never	No
440	Never	Never	Never	Never	Never	Never	Never	Never	Never	Never	Never	Never	Never	Never	Never	No
441	Never	Never	Never	Never	Never	Never	Never	Never	Never	Never	Never	Never	Never	Never	Never	No
442	Never	Never	Never	Never	Never	Never	Never	Never	Never	Never	Never	Never	Never	Never	Never	No
443	Never	Never	Never	Never	Never	Never	Never	Never	Never	Never	Never	Never	Never	Never	Never	No
444	Several days	Several days	Never	Several days	Never	Several days	Never	Several days	Several days	Several days	Several days	Several days	Several days	Several days	Several days	Yes
445	Several days	Never	More than half the days	Several days	Never	Never	Never	Never	Never	Never	Never	Never	Never	Never	Never	No
446	Several days	Never	Several days	Several days	Several days	Never	Several days	Several days	Never	Several days	Several days	Never	Never	Never	Several days	No
447	Never	Never	Never	Never	Never	Never	Never	Never	Never	Never	Never	Never	Never	Never	Never	No
448	Nearly every day	Nearly every day	Several days	Nearly every day	Never	Several days	Nearly every day	Several days	Several days	Several days	Several days	Never	Never	Never	Never	Yes
449	Never	Never	Never	Never	Never	Never	Never	Never	Never	Never	Never	Never	Never	Never	Never	No
450	Never	Never	Never	Never	Never	Never	Never	Never	Never	Never	Never	Never	Never	Never	Never	No
451	Never	Never	Never	Never	Never	Never	Never	Never	Never	Never	Never	Never	Never	Never	Never	No
452	Never	Never	Never	Several days	Never	Never	Never	Never	Never	Never	Never	Never	Never	Never	Never	No
453	Several days	Never	Never	Never	Never	Never	Never	Never	Never	Never	Never	Never	Never	Never	Never	No
454	Several days	Several days	Several days	Several days	Several days	Several days	Several days	Several days	Several days	Several days	Several days	Several days	Several days	Several days	Several days	No
455	Several days	Several days	Never	Several days	Never	Never	Never	Never	Never	Never	Never	Never	Never	Never	Never	No
456	Never	Never	Never	Never	Never	Never	Never	Never	Never	Never	Never	Never	Never	Never	Never	No
457	Never	Never	Never	Never	Never	Never	Never	Never	Never	Never	Never	Never	Never	Never	Never	No
458	Several days	Several days	Never	Several days	Several days	Never	Several days	Never	Never	Never	Never	Never	Never	Never	Never	No
459	Several days	Several days	More than half the days	Several days	Never	Several days	Never	Several days	Never	Several days	Several days	Several days	Several days	Several days	Several days	No
460	Several days	Several days	Never	Several days	Never	Several days	Several days	Several days	Never	Never	Never	Never	Never	Never	Never	Cannot judge
461	Never	Several days	Never	Never	Never	Never	Never	Never	Never	Never	Never	Several days	Never	Several days	Never	No
462	Never	Never	Never	Never	Never	Never	Never	Never	Never	Never	Never	Never	Never	Never	Never	No
463	Several days	Several days	Several days	More than half the days	More than half the days	More than half the days	Never	Never	Never	Never	More than half the days	More than half the days	Several days	Several days	Several days	Yes
464	Never	Never	Nearly every day	Never	Never	Never	Never	Never	Never	Never	Never	Never	Never	Never	Never	No
465	Never	Never	Never	Never	Never	Never	Never	Never	Never	Never	Never	Never	Never	Never	Never	No
466	Never	Never	More than half the days	Never	Never	Never	Never	Several days	Never	Never	Never	Never	Never	Never	Never	No
467	Never	Never	Never	Several days	Never	Never	Never	Never	Never	Never	Never	Never	Never	Never	Never	No
468	Never	Never	Never	Never	Never	Never	Never	Never	Never	Never	Never	Never	Never	Several days	Never	Yes
469	Never	Never	Never	Never	Never	Never	Never	Never	Never	Never	Never	Never	Never	Never	Never	No
470	Never	Never	Never	Never	Never	Never	Never	Never	Never	Never	Never	Never	Never	Never	Never	No
471	Never	Never	Never	Never	Never	Never	Never	More than half the days	Never	Never	Never	Never	Never	Never	Never	Cannot judge
472	Never	Never	Never	Never	Never	Never	Never	Never	Never	Never	Never	Never	Never	Never	Never	No
473	Never	Never	Never	Never	Never	Never	Never	Never	Never	Never	Never	Never	Never	Never	Never	No
474	Never	Several days	Never	Nearly every day	Never	Several days	Several days	Several days	Several days	Several days	Several days	Several days	Several days	Several days	Several days	Yes
475	Several days	Never	Several days	Never	Never	Never	Never	Never	Never	Several days	Several days	Several days	Never	Never	Never	No
476	Never	Never	Several days	Never	Never	Never	Never	Several days	Never	Never	Never	Never	Never	Never	Never	No
477	Several days	Never	Never	More than half the days	Never	Several days	Never	Never	Never	Several days	Several days	Several days	Never	Never	Several days	Cannot judge
478	Never	Never	Never	Never	Never	Never	Never	Never	Never	Never	Never	Never	Never	Never	Never	No
479	Never	Never	Nearly every day	Several days	Several days	Several days	Never	Never	Several days	Several days	Never	Never	Never	Never	Never	No
480	Several days	Several days	Several days	Several days	Several days	Several days	Several days	Several days	Several days	Several days	Several days	Several days	Several days	Several days	Several days	No
481	Never	Never	Several days	Never	Never	Never	Never	Never	Never	Never	Never	Never	Never	Never	Never	No
482	Never	Never	Nearly every day	Never	Never	Never	Never	Never	Never	Never	Never	Never	Never	Never	Never	No
483	Never	Several days	Never	Never	Never	Never	Never	Never	Never	Never	Never	Never	Never	Never	Never	No
484	Never	Never	Never	Never	Never	Never	Never	Never	Never	Never	Never	Never	Never	Never	Never	No
485	Never	Never	Never	Never	Never	Never	Never	Never	Never	Never	Never	Never	Never	Never	Never	No
486	Never	Never	Never	Never	Never	Never	Never	Never	Never	Never	Never	Never	Never	Never	Never	No
487	Never	Never	Never	Never	Never	Never	Never	Never	Never	Never	Never	Never	Never	Never	Never	No
488	Never	Never	Never	Never	Never	Never	Never	Never	Never	Never	Never	Never	Never	Never	Never	No
489	Never	Never	Never	Never	Never	Never	Never	Never	Never	Never	Never	Never	Never	Never	Never	No
490	Never	Never	Never	Never	Never	Never	Never	Never	Never	Never	Never	Never	Never	Never	Never	No
491	Never	Never	Never	Never	Never	Never	Never	Never	Never	Never	Never	Never	Never	Never	Never	No
492	Never	Never	Never	Never	Never	Never	Never	Never	Never	Never	Never	More than half the days	Never	Never	Never	Cannot judge
493	Never	Never	Never	Never	Never	Never	Never	Never	Never	Never	Never	Never	Never	Never	Never	No
494	Several days	Never	Several days	Several days	Several days	Several days	Never	Several days	Never	Never	Never	Never	Never	Never	Never	Yes
495	Several days	Never	Several days	Never	Never	Never	Never	Never	Never	Never	Several days	Never	Never	Never	Never	Cannot judge
496	Never	Never	Nearly every day	Several days	Never	Never	Never	Never	Never	Never	Never	Never	Never	Never	Never	No
497	Several days	Never	More than half the days	More than half the days	Several days	Never	Never	Several days	Never	Several days	Several days	Several days	Several days	Never	Several days	Yes
498	Never	Never	Never	Never	Never	Never	Never	Never	Never	Never	Never	Never	Never	Never	Never	No
499	Never	Never	Never	Never	Never	Never	Never	Never	Never	Never	Never	Never	Never	Never	Never	No
500	Never	Never	Never	Never	Never	Never	Never	Never	Never	Never	Never	Never	Never	Never	Never	No
501	Several days	Several days	Nearly every day	Several days	Never	Several days	Several days	Several days	Never	Several days	Several days	Several days	Several days	Several days	Several days	Yes
502	More than half the days	More than half the days	Nearly every day	More than half the days	Several days	Never	Never	Never	Never	Several days	Never	Never	Several days	Several days	Several days	No
503	Never	Never	Several days	Several days	Never	Never	Never	Several days	Never	Never	Never	Never	Never	Never	Never	Cannot judge
504	Never	Never	Never	Never	Never	Never	Never	Never	Never	Never	Never	Never	Never	Never	Never	No
505	Never	Several days	More than half the days	Several days	Never	Never	Never	Never	Never	Several days	More than half the days	More than half the days	Several days	Several days	Several days	No
506	Never	Never	Several days	Several days	Never	Several days	Never	Several days	More than half the days	Several days	Never	Several days	Several days	Never	Never	Yes
507	Never	Never	Never	Never	Never	Never	Never	Never	Never	Never	Never	Never	Never	Never	Never	No
508	Never	Never	Never	Never	Never	Never	Never	Never	Never	Never	Never	Never	Never	Never	Never	No
509	Several days	Never	Nearly every day	Several days	Never	Several days	Several days	Several days	Never	Never	Several days	Several days	Several days	Several days	Several days	Cannot judge
510	Never	Never	Never	Never	Never	Never	Never	Never	Never	Never	Never	Never	Never	Never	Never	No
511	Several days	Several days	Several days	Several days	Never	Several days	Several days	Several days	Never	Several days	Several days	Several days	Several days	Several days	Several days	No
512	Never	Never	Several days	Never	Never	Never	Never	Never	Never	Never	Never	Never	Never	Never	Never	No
513	Several days	Several days	Never	More than half the days	Never	Never	More than half the days	Several days	Several days	Never	Never	Never	Never	Never	Never	No
514	Never	Never	Nearly every day	Never	Never	Never	Never	Never	Never	Never	Never	Never	Never	Never	Never	No
515	Never	Never	Never	Never	Never	Never	Never	Never	Never	More than half the days	Never	Never	Never	Never	Never	No
516	Several days	Several days	Never	Several days	Several days	Several days	Several days	Several days	Never	Several days	Several days	Several days	Several days	Several days	Several days	Yes
517	Never	Never	Never	Never	Never	Never	Never	Never	Never	Never	Never	Never	Never	Never	Never	No
518	Several days	Several days	Several days	Several days	Never	Several days	Several days	Several days	Several days	Several days	Several days	Several days	Several days	Several days	Several days	Yes
519	Several days	Nearly every day	Several days	Several days	Several days	Several days	More than half the days	Several days	Several days	Several days	Nearly every day	More than half the days	More than half the days	Nearly every day	More than half the days	Yes
520	Several days	Never	Several days	Several days	Never	Never	Several days	Never	Never	Never	Never	Never	Never	Never	Never	No
521	Never	Never	Never	Never	Never	Never	Never	Never	Never	Never	Never	Never	Never	Never	Never	No
522	Never	Never	Never	Never	Never	Never	Never	Never	Never	Several days	Never	Never	Never	Never	Several days	No
523	Never	Never	Never	Never	Never	Never	Never	Never	Never	Never	Never	Never	Never	Never	Never	No
524	Never	Never	Never	Never	Never	Never	Never	Never	Never	Never	Never	Never	Never	Never	Never	No
525	Never	Never	Never	Never	Never	Never	Never	Never	Never	Never	Never	Never	Never	Never	Never	No
526	Nearly every day	Never	Never	Never	Never	Never	Never	Never	Never	Never	Never	Never	Never	Never	Never	No
527	Never	Never	Never	Never	Never	Never	Never	Never	Never	Never	Never	Never	More than half the days	Never	Never	No
528	Never	Never	Never	Never	Never	Never	Never	Never	Never	Never	Never	Never	Never	Never	Never	No
529	Never	Never	Never	Never	Never	Never	Never	Never	Never	Never	Never	Never	Never	Never	Never	No
530	Never	Never	Nearly every day	Several days	Never	Nearly every day	Several days	Nearly every day	Never	Several days	Never	Several days	Several days	Never	Never	Yes
531	Several days	Never	Never	Never	Never	Never	Never	Never	Never	Never	Never	Never	Never	Never	Never	No
532	Several days	Never	Several days	Several days	Several days	Several days	Several days	Several days	Several days	Several days	Several days	Several days	Several days	Several days	Several days	No
533	Never	Never	Never	Never	Never	Never	Never	Never	Never	Never	Never	Never	Never	Never	Never	Cannot judge
534	Several days	Never	Several days	Several days	Never	Never	Never	Never	Never	Never	Never	Never	Never	Never	Never	No
535	Never	Never	Several days	Several days	Never	Never	Never	Never	Never	Never	Never	Never	Never	Never	Never	No
536	Never	Never	Never	Never	Never	Never	Never	Several days	Never	Never	Never	Never	Never	Never	Never	Yes
537	Never	Never	Never	Never	Never	Never	Never	Never	Never	Never	Never	Never	Never	Never	Never	No
538	Never	Never	Never	Never	Never	Never	Never	Never	Never	Several days	Never	Never	Never	Never	Never	No
539	Never	Never	Never	Never	Never	Never	Never	Never	Never	Never	Never	Never	Never	Never	Never	No
540	Never	Never	Several days	Never	Never	Never	Never	Never	Never	Never	Never	Never	Never	Never	Never	No
541	Never	Never	Never	Never	Never	Never	Never	Never	Never	Never	Never	Never	Never	Never	Never	Cannot judge
542	Never	Never	Never	Never	Never	Never	Never	Several days	Never	Never	Never	Never	Never	Never	Never	No
543	Never	Never	Several days	Never	Never	Never	Never	Never	Never	Never	Never	Never	Never	Never	Never	No
544	Never	Never	Never	Never	Never	Never	Never	Never	Never	Never	Never	Never	Never	Never	Never	No
545	Several days	Several days	Never	Never	Never	Never	Never	Never	Never	Never	Never	Never	Never	Never	Never	No
546	Several days	Several days	Never	Several days	Never	Never	Never	Never	Never	Never	Never	Never	Never	Never	Never	No
547	Never	Several days	Nearly every day	Several days	Never	Never	Never	Never	Never	Never	Nearly every day	Nearly every day	Never	Never	Never	Yes
548	Several days	Several days	Several days	Several days	Never	Several days	Never	Never	Never	Never	Never	Never	Never	Never	Never	No
549	Never	Never	Never	Never	Never	Never	Never	Never	Never	Never	Never	Never	Never	Never	Never	No
550	Several days	More than half the days	Never	Never	Never	Never	Never	Never	Never	Never	Never	Never	Never	Never	Never	No
551	Several days	Several days	Several days	Several days	Never	Never	Never	Never	Never	Never	Never	Never	Never	Never	Never	No
552	Never	Several days	Several days	Several days	Several days	Never	Never	Never	Never	Several days	Never	Never	Several days	Never	Never	Yes
553	Several days	Several days	Several days	Several days	Never	Several days	Several days	Never	Never	More than half the days	Several days	Several days	Several days	Several days	Several days	No
554	Several days	Never	Never	Never	Never	Never	Never	Never	Never	Never	Never	Never	Never	Never	Never	No
555	Never	Never	Never	Never	Never	Never	Never	Never	Never	Never	Never	Never	Never	Never	Never	No
556	Never	Never	Several days	Never	Never	Never	Never	Never	Never	Never	Never	Never	Never	Never	Never	Yes
557	Never	Never	Never	Never	Never	Never	Never	Never	Never	Never	Never	Never	Never	Never	Never	No
558	Never	Never	Never	Never	Never	Never	Never	Never	Never	Never	Never	Never	Never	Never	Never	No
559	Several days	Several days	Never	Several days	Never	Several days	Several days	Several days	Never	Several days	Several days	Several days	Several days	Several days	Several days	No
560	Never	Never	Several days	Several days	Several days	Never	Never	Several days	Never	Several days	Several days	Several days	Never	Several days	Never	No
561	Several days	Several days	Never	Several days	Never	Never	Several days	Several days	Several days	Several days	Several days	Several days	Several days	Several days	Several days	No
562	Never	Never	Never	Never	Never	Never	Never	Never	Never	Never	Never	Never	Never	Never	Never	No
563	Never	Never	Never	Never	Never	Never	Never	Never	Never	Never	Never	Never	Never	Never	Never	No
564	Never	Never	Never	Never	Never	Never	Never	Never	Never	Never	Never	Never	Never	Never	Never	No
565	Never	Never	Never	Never	Never	Never	Never	Never	Never	Never	Never	Never	Never	Never	Never	No
566	Never	Never	Never	Never	Never	Never	Never	Never	Never	Never	Never	Never	Never	Never	Never	No
567	Never	Never	Never	Never	Never	Never	Never	Never	Never	Never	Never	Never	Never	Never	Never	No
568	Never	Never	Never	Never	Never	Never	Never	Never	Never	Never	Never	Never	Never	Never	Never	Yes
569	Never	Never	Never	Never	Never	Never	Never	Never	Never	Never	Never	Never	Never	Never	Never	No
570	Never	Never	Nearly every day	Never	Never	Never	Never	Never	Never	Never	Never	Never	Never	Never	Never	No
571	Several days	Never	Several days	Several days	Never	Never	Never	Several days	Never	Never	Several days	Several days	Never	Never	Never	No
572	Never	Never	Never	Never	Several days	Never	Never	Never	Never	Never	Never	Never	Never	Never	Never	No
573	Never	Never	Several days	Several days	Never	Never	Never	Never	Never	More than half the days	Never	Never	Never	Never	Never	Yes
574	Never	Never	Never	Never	Never	Never	Never	Several days	Never	Never	Several days	Never	Several days	Several days	Never	No
575	Nearly every day	Nearly every day	Several days	Nearly every day	Never	Nearly every day	Nearly every day	Nearly every day	Never	Never	Several days	Several days	Never	Never	Never	Yes
576	Several days	More than half the days	Several days	Never	Several days	Never	Never	Never	Never	More than half the days	More than half the days	More than half the days	Never	Never	More than half the days	No
577	Never	Never	Never	Never	Never	Never	Never	Never	Never	Never	Never	Never	Never	Never	Never	No
578	Several days	Several days	Never	Several days	Several days	Several days	Several days	Several days	Never	Several days	Several days	Several days	Several days	Never	Never	Yes
579	Several days	Several days	Several days	Several days	Never	Never	Nearly every day	Several days	Several days	Several days	Several days	Several days	Several days	Several days	Several days	No
580	Several days	Never	Nearly every day	Several days	Never	Several days	Several days	Several days	Several days	Several days	Several days	Several days	Several days	Several days	Several days	Yes
581	Never	Never	Never	Never	Never	Never	Never	Never	Never	Never	Never	Never	Never	Never	Never	Yes
582	Never	Never	Never	Never	Never	Never	Never	Never	Never	Never	Never	Never	Never	Never	Never	No
583	Never	Never	Several days	Never	Never	Never	Never	Never	Never	Never	Never	Never	Never	Never	Never	No
584	Several days	Several days	More than half the days	More than half the days	Never	More than half the days	Several days	More than half the days	Never	Several days	Several days	Several days	Several days	Several days	Several days	Yes
585	Never	Never	Never	Never	Never	Never	Never	Never	Never	Never	Never	Never	Never	Never	Never	No
586	Never	Never	Several days	Never	Never	Never	Never	Several days	Never	Never	Never	Never	Never	Never	Never	Yes
587	Never	Never	Never	Several days	Never	Never	Never	Never	Never	Several days	Never	Never	Never	Never	Never	Cannot judge
588	Never	Never	Never	Never	Never	Never	Never	Never	Never	Never	Never	Never	Never	Never	Never	Yes
589	Several days	Several days	Never	Several days	Several days	Several days	Several days	Several days	Never	Several days	Several days	Several days	Several days	Several days	Several days	Cannot judge
590	Never	Never	Never	Never	Never	Never	Never	Never	Never	Never	Never	Never	Never	Never	Never	No
591	Several days	Never	Never	Never	Never	Never	Never	Never	Never	Never	Never	Never	Never	Never	Never	No
592	Several days	Never	Never	Never	Never	Never	Never	Never	Never	Several days	Never	Never	Never	Never	Never	No
593	Never	Never	Never	Several days	Never	Several days	Never	Never	Never	Several days	Several days	Several days	Several days	Several days	Never	No
594	Never	Never	Never	Never	Never	Never	Never	Never	Never	Never	Never	Never	Never	Never	Never	No
595	Never	Never	Never	Never	Never	Never	Never	Never	Never	Never	Never	Never	Never	Never	Never	No
596	Several days	Never	Several days	Several days	Several days	Never	Never	Never	Never	Several days	Several days	Several days	Several days	Several days	Several days	Cannot judge
597	Never	Never	Never	Never	Never	Never	Never	Several days	Never	Several days	Never	Never	Never	Never	Never	No
598	Never	Never	Never	Several days	Never	Never	Never	Never	Never	Several days	Several days	Several days	Several days	Several days	Several days	No
599	Never	Never	Never	Never	Never	Never	Never	Never	Never	Never	Never	Never	Never	Never	Never	No
600	Several days	Several days	More than half the days	Several days	Never	Several days	Several days	Never	Never	Several days	Several days	Several days	Several days	Several days	Several days	Yes
601	Several days	Never	More than half the days	Several days	Never	Never	Never	Never	Never	Never	Never	Never	Never	Never	Never	No
602	Never	Never	Several days	Never	Never	Never	Never	Several days	Never	Never	Several days	Never	Several days	Never	Never	No
603	Never	Never	Never	Several days	Never	Never	Never	Never	Never	Never	Never	Never	Never	Never	Never	No
604	Never	Never	Never	Never	Never	Never	Never	Never	Never	Never	Never	Never	Never	Never	Never	No
605	Never	Never	Several days	Never	Never	Never	Never	Never	Never	Never	Never	Never	Never	Never	Never	No
606	Never	Several days	Never	Never	Never	Never	Never	Never	Never	Never	Several days	Several days	Never	Never	Never	Yes
607	Never	Never	Never	Never	Never	Never	Never	Never	Never	Several days	Never	Never	Several days	Several days	Never	No
608	Never	Never	Never	Never	Never	Never	Never	Never	Never	Never	Never	Never	Never	Never	Never	No
609	Never	Never	Never	Never	Never	Never	Never	Never	Never	Never	Never	Never	Never	Never	Never	No
610	Never	Never	Never	Several days	Never	Never	Never	Never	Never	Never	Never	Never	Never	Never	Never	Yes
611	Several days	Never	Never	Never	Never	Never	Never	Several days	Never	Never	Never	Never	Never	Never	Several days	No
612	Never	Several days	Nearly every day	Never	Never	Never	Never	Never	Never	Never	Never	Never	Never	Never	Never	No
613	Never	Never	Never	Never	Never	Never	Never	Never	Never	Never	Never	Never	Never	Never	Never	Cannot judge
614	Several days	Never	Never	Several days	Never	Never	Never	Never	Never	Never	Never	Never	Never	Never	Never	No
615	Never	Never	Never	Never	Never	Never	Never	Never	Never	Never	Never	Never	Never	Never	Never	No
616	Never	Never	Never	Never	Never	Never	Never	Never	Never	Never	Never	Never	Never	Never	Never	No
617	Never	Never	Never	Never	Never	Never	Never	Never	Never	Never	Never	Never	Never	Never	Never	No
618	Several days	Never	Never	Never	More than half the days	Never	Never	Never	Never	Never	Several days	Several days	Several days	Several days	Several days	No
619	Never	Never	Never	Never	Never	Never	Never	Never	Never	Never	Never	Never	Never	Never	Never	No
620	Never	Never	Never	Never	Never	Never	Never	Never	Never	Never	Never	Never	Never	Never	Never	No
621	Never	Never	Never	Never	Never	Never	Never	Never	Never	Never	Never	Never	Never	Never	Never	No
622	Never	Never	Never	Never	Never	Never	Never	Never	Never	Never	Never	Never	Never	Never	Never	No
623	Never	Never	Never	Never	Never	Never	Never	Never	Never	Never	Never	Never	Never	Never	Never	No
624	More than half the days	More than half the days	Never	More than half the days	Several days	More than half the days	More than half the days	More than half the days	Several days	Several days	Several days	More than half the days	Several days	Never	Several days	Yes
625	Several days	Several days	Several days	Several days	Several days	Several days	Several days	Several days	Never	Several days	Never	Never	Never	Never	Several days	No
626	More than half the days	More than half the days	Nearly every day	More than half the days	Several days	More than half the days	More than half the days	More than half the days	Several days	Several days	Several days	Several days	Several days	Several days	Several days	Yes
627	Several days	Never	Never	Never	Never	Never	Never	Never	Never	Never	Never	Never	Never	Never	Never	No
628	Several days	Several days	Several days	Several days	Several days	Several days	Several days	Several days	More than half the days	Several days	Several days	Several days	Several days	Several days	Several days	Cannot judge
629	Several days	Several days	More than half the days	Several days	Several days	Several days	Several days	Several days	Several days	Several days	Several days	Several days	Several days	Several days	Several days	No
630	Never	Never	Never	Never	Never	Never	Never	Never	Never	Never	Never	Never	Never	Never	Never	No
631	Never	Never	Never	Never	Never	Never	Never	Never	Never	Never	Never	Never	Never	Never	Never	No
632	Several days	Several days	More than half the days	Several days	Never	Several days	Several days	Several days	Never	Several days	More than half the days	Several days	Several days	Never	Several days	Cannot judge
633	Several days	Several days	Several days	Several days	Several days	Several days	Several days	Several days	Never	Several days	Never	Never	Several days	Several days	Never	Cannot judge
634	Nearly every day	Nearly every day	Nearly every day	Nearly every day	Several days	Nearly every day	Nearly every day	Never	Never	Several days	Nearly every day	Nearly every day	Several days	Several days	Several days	No
635	Never	Never	Never	Never	Several days	Never	Never	Never	Never	Never	More than half the days	Never	Never	Never	Never	No
636	Never	Never	Never	Never	Never	Never	Never	Never	Never	Never	Never	Never	Never	Never	Never	No
637	More than half the days	Never	Several days	Several days	Never	Never	Never	More than half the days	Never	Never	More than half the days	More than half the days	Never	Never	Never	Cannot judge
638	Never	Never	Never	Never	Never	Never	Never	Never	Never	Never	Never	Never	Never	Never	Never	No
639	Never	Never	Never	Never	Never	Never	Never	Never	Never	Never	Never	Never	Never	Never	Never	No
640	Never	Never	Never	Never	Never	Never	Never	Never	Never	Never	Never	Never	Never	Never	Never	Yes
641	Never	Never	Never	Never	Never	Never	Never	Never	Never	Never	Never	Several days	Never	Never	Never	Yes
642	Several days	Never	Never	Never	Never	Never	Never	Several days	Never	Never	Never	Never	Never	Never	Never	No
643	Several days	Several days	Several days	Several days	Several days	Several days	Several days	Several days	Several days	Several days	Several days	Several days	Several days	Several days	More than half the days	Yes
644	Never	Never	Never	Never	Never	Never	Never	Never	Never	Never	Never	Never	Never	Never	Never	No
645	Never	Never	Nearly every day	Never	Never	Never	Never	Never	Never	Never	Never	Never	Never	Never	Never	No
646	Never	Never	Never	Never	Never	Never	Never	Never	Never	Never	Never	Never	Never	Never	Never	Cannot judge
647	Never	Never	Never	Never	Never	Never	Never	Never	Never	Never	Never	Never	Never	Never	Never	No
648	Never	Never	Never	Never	Never	Never	Never	Never	Never	Never	Never	Never	Never	Never	Never	Cannot judge
649	Never	Never	Never	Never	Never	Never	Never	Never	Never	Never	Never	Never	Never	Never	Never	No
650	Never	Never	Never	Never	Never	Never	Never	Never	Never	Never	Never	Never	Never	Never	Never	No
651	Never	Never	Several days	Several days	Never	Never	Never	Never	Never	Several days	Never	Never	Never	Never	Never	No
652	Never	Never	Never	Never	Never	Never	Never	Never	Never	Never	Never	Never	Never	Never	Never	No
653	Never	Never	Several days	Never	Never	Never	Never	Never	Never	Never	Never	Never	Never	Never	Never	No
654	Several days	Never	Several days	Never	Never	Never	Never	Never	Never	Never	Never	Never	Never	Never	Never	No
655	Never	Never	Several days	Never	Never	Never	Never	Never	Never	Never	Never	Never	Never	Never	Never	No
656	Several days	Never	Several days	Several days	Never	Never	Never	Never	Never	Several days	Never	Never	Never	Never	Never	No
657	Never	Never	Never	Never	Never	Never	Never	Never	Never	Never	Never	Never	Never	Never	Never	No
658	Never	Never	Never	Never	Never	Never	Never	Never	Never	Never	Several days	Several days	Never	Never	Never	No
659	Never	Never	Never	Never	Never	Never	Never	Never	Never	Never	Never	Never	Never	Never	Never	No
660	Several days	Never	Several days	Several days	Never	Never	Never	Never	Never	Never	Never	Never	Never	Never	Never	No
661	Never	Never	Never	Never	Never	Never	Never	Never	Never	Never	Never	Never	Never	Never	Never	No
662	Never	Never	Never	Never	Never	Never	Never	Never	Never	Never	Never	Never	Never	Never	Never	No
663	Never	Never	Never	Never	Never	Never	Never	Never	Never	Never	Never	Never	Never	Never	Never	No
664	Never	Never	Never	Never	Never	Never	Never	Never	Never	Never	Never	Never	Never	Never	Never	No
665	Never	Never	Never	Never	Never	Never	Never	Never	Never	Never	Never	Never	Never	Never	Never	No
666	Never	Never	Never	Never	Never	Never	Never	Never	Never	Never	Never	Never	Never	Never	Never	No
667	Several days	Several days	Several days	Several days	Several days	Several days	Several days	Several days	Never	Several days	Never	Never	Never	Never	Never	No
668	Never	Never	Never	Never	Never	Never	Never	Never	Never	Never	Never	Never	Never	Never	Never	No
669	Never	Never	Never	Never	Never	Never	Never	Never	Never	Never	Never	Never	Never	Never	Never	No
670	Never	Never	Never	Never	Never	Never	Never	Never	Never	Never	Never	Never	Never	Never	Never	No
671	Never	Never	Never	Never	Never	Never	Never	Never	Never	Never	Never	Never	Never	Never	Never	No
672	Never	Never	Never	Never	Never	Never	Never	Never	Never	Never	Never	Never	Never	Never	Never	No
673	Never	Never	Never	Never	Never	Never	Never	Never	Never	Never	Never	Never	Never	Never	Never	No
674	Never	Never	Never	Never	Never	Never	Never	Never	Never	Never	Never	Never	Several days	Several days	Several days	Cannot judge
675	Never	Never	Never	Never	Never	Never	Never	Never	Never	Never	Never	Never	Never	Never	Never	No
676	Several days	Never	Several days	Never	More than half the days	More than half the days	Several days	Never	More than half the days	Several days	More than half the days	Nearly every day	Never	Never	Several days	Yes
677	Never	Never	Never	Never	Never	Never	Never	Never	Never	Never	Never	Never	Never	Never	Never	No
678	Never	Never	Never	Never	Never	Never	Never	Never	Never	Never	Never	Never	Never	Never	Never	Cannot judge
679	Never	Never	Never	Never	Never	Never	Never	Never	Never	Never	Never	Never	Never	Never	Never	Yes
680	Never	Never	Never	Never	Never	Never	Never	Never	Never	Never	Never	Never	Never	Never	Never	No
681	Never	Never	Never	Never	Never	Never	Never	Never	Never	Never	Never	Never	Never	Never	Never	No
682	Never	Never	Never	Never	Never	Never	Never	Never	Never	Never	Never	Never	Never	Never	Never	No
683	Never	Never	Never	Never	Never	Never	Never	Never	Never	Never	Never	Never	Never	Never	Never	No
684	Never	Never	Never	Never	Never	Never	Never	Never	Never	Never	Never	Never	Never	Never	Never	Cannot judge
685	Never	Never	Never	Never	Never	Never	Never	Never	Never	Never	Never	Never	Never	Never	Never	No
686	Never	Never	Never	Never	Never	Never	Never	Never	Never	Never	Never	Never	Never	Never	Never	No
687	Never	Never	Never	Never	Never	Never	Never	Never	Never	Never	Never	Never	Never	Never	Never	No
688	Several days	Never	Never	Several days	Several days	Never	Never	Never	Never	Never	Never	Never	Never	Never	Never	No
689	Never	Never	Several days	Never	Never	Never	Never	Never	Never	Never	Never	Never	Never	Never	Never	No
690	Never	Never	Never	Never	Never	Never	Never	Never	Never	Never	Never	Never	Never	Never	Never	No
691	Never	Never	Never	Never	Never	Never	Never	Never	Never	Never	Never	Never	Never	Never	Never	No
692	Never	Never	Never	Never	Never	Never	Never	Never	Never	Never	Never	Never	Never	Never	Never	No
693	Never	Never	Never	Never	Never	Never	Never	Never	Never	Never	Never	Never	Never	Never	Never	No
694	Never	Never	Never	Never	Never	Never	Never	Never	Never	Never	Never	Never	Never	Never	Never	No
695	Never	Never	Never	Never	Never	Never	Never	Never	Never	Never	Never	Never	Never	Never	Never	No
696	Never	Never	Never	Never	Never	Never	Never	Never	Never	Never	Never	Never	Never	Never	Never	No
697	Never	Never	Never	Never	Never	Never	Never	Never	Never	Never	Never	Never	Never	Never	Never	No
698	Never	Never	Never	Never	Never	Never	Never	Never	Never	Never	Never	Never	Never	Never	Never	No
699	Never	Never	Never	Never	Never	Never	Never	Never	Never	Never	Never	Never	Never	Never	Never	No
700	Never	Never	Never	Never	Never	Never	Never	Never	Never	Never	Never	Never	Never	Never	Never	No
701	Never	Never	Never	Never	Never	Never	Never	Never	Never	Never	Never	Never	Never	Never	Never	No
702	Never	Never	Never	Never	Never	Never	Never	Never	Never	Never	Never	Never	Never	Never	Never	No
703	Never	Never	Never	Never	Never	Never	Never	Never	Never	Never	Never	Never	Never	Never	Never	No
704	Never	Never	Never	Never	Never	Never	Never	Never	Never	Never	Never	Never	Never	Never	Never	No
705	Never	Never	Never	Never	Never	Never	Never	Never	Never	Never	Never	Never	Never	Never	Never	No
706	Never	Never	Never	Never	Never	Never	Never	Never	Never	Never	Never	Never	Never	Never	Never	No
707	Never	Never	Several days	Never	Never	Never	Never	Never	Never	Never	Never	Never	Never	Never	Never	No
708	Never	Never	Never	Never	Never	Never	Never	Never	Never	Never	Never	Never	Never	Never	Never	No
709	Several days	Never	Never	Never	Several days	Never	Never	Never	Never	Never	Never	Never	Never	Never	Never	Yes
710	Several days	Never	Never	Never	Never	Never	Never	Never	Never	Never	Never	Never	Never	Never	Never	No
711	Several days	Never	Several days	Never	Never	Never	Several days	Never	Never	Several days	Several days	Never	Never	Several days	Never	No
712	Never	Never	Never	Never	Never	Never	Never	Never	Never	Never	Never	Never	Never	Never	Never	No
713	Never	Never	Never	Never	Never	Never	Never	Never	Never	Never	Never	Never	Never	Never	Never	No
714	Never	Never	Several days	Never	Never	Never	Never	Never	Never	Never	Never	Never	Never	Never	Never	No
715	Never	Never	Never	Never	Never	Never	Never	Never	Never	Never	Never	Never	Never	Never	Never	Yes
716	Several days	Never	Several days	Several days	Several days	Several days	Several days	Never	Never	Never	Never	Never	Never	Never	Never	No
717	Several days	Several days	Several days	Several days	Several days	Several days	Several days	Several days	Never	Never	Never	Never	Never	Never	Never	No
718	Never	Never	Never	Never	Never	Never	Never	Never	Never	Never	Never	Never	Never	Never	Never	No
719	Never	Never	Several days	Never	Several days	Never	Never	Never	Never	Never	Never	Never	Never	Never	Never	No
720	Several days	Never	Several days	Never	Several days	Never	Several days	Never	Never	Never	Never	Never	Never	Never	Never	Yes
721	Several days	Never	Several days	Several days	Several days	Several days	Several days	More than half the days	Never	Never	Several days	Several days	Never	Never	Several days	No
722	Several days	Several days	More than half the days	More than half the days	Several days	More than half the days	More than half the days	More than half the days	Several days	Several days	Several days	Several days	Several days	Several days	Several days	Yes
723	More than half the days	More than half the days	Several days	Several days	Several days	Several days	Several days	Several days	Several days	Several days	Several days	Several days	Several days	Several days	Several days	No
724	Several days	Never	Several days	Several days	Several days	Never	Never	Several days	Never	Never	Never	Never	Never	Never	Never	No
725	Never	Never	Never	Never	Never	Never	Never	Never	Never	Never	Never	Never	Never	Never	Never	No
726	Several days	Several days	Several days	Several days	Several days	Several days	Several days	Several days	Several days	Several days	Several days	Several days	Several days	Several days	Several days	No
727	Never	Never	Never	Never	Never	Never	Never	Never	Never	Never	Never	Never	Never	Never	Never	No
728	Never	Never	More than half the days	Several days	Never	Never	Never	Never	Never	Never	Never	Never	Several days	Several days	Never	No
729	Never	Never	Never	Never	Never	Never	Never	Never	Never	Never	Never	Never	Never	Never	Never	No
730	Never	Never	Never	Never	Never	Never	Never	Never	Never	Never	Never	Never	Never	Never	Never	Yes
731	Never	Never	Never	Several days	Never	Several days	Never	Never	Never	Never	Never	Never	Never	Never	Never	Yes
732	Several days	Several days	Several days	Several days	Several days	More than half the days	Several days	More than half the days	Never	Never	Several days	Several days	Never	Never	Never	Yes
733	Never	Never	Never	Never	Never	Never	Never	Never	Never	Never	Never	Never	Never	Never	Never	No
734	Several days	Never	Several days	Several days	Several days	Several days	Several days	Several days	Several days	Several days	Several days	Several days	Several days	Several days	Several days	No
735	More than half the days	More than half the days	Several days	Several days	More than half the days	Several days	Several days	Several days	Several days	Several days	Several days	Several days	Several days	Several days	Several days	Yes
736	Several days	Several days	Several days	Several days	Several days	Several days	Several days	Several days	Never	Never	Never	Never	Never	Never	Never	Cannot judge
737	Several days	Several days	Several days	Several days	Several days	Several days	Several days	Never	Never	Never	Several days	Several days	Never	Never	Never	Cannot judge
738	Never	Never	Never	Never	Never	Never	Never	Never	Never	Never	Never	Never	Never	Never	Never	No
739	Never	Never	Never	Never	Never	Never	Never	Never	Never	Never	Never	Never	Never	Never	Never	No
740	Never	Never	Never	Several days	Never	Never	Never	Never	Never	Never	Never	Never	Never	Never	Never	No
741	Several days	Never	Several days	More than half the days	More than half the days	Never	Never	More than half the days	Never	Never	Never	Never	Never	Never	Never	No
742	Several days	Never	Several days	Several days	Several days	Never	Several days	Several days	Never	Never	Never	Never	Never	Never	Several days	Cannot judge
743	Several days	Several days	Several days	Several days	Several days	Several days	Several days	Several days	Several days	Several days	Several days	Several days	Several days	Several days	Several days	No
744	Several days	Several days	Several days	Several days	Several days	Several days	Several days	Several days	Never	Several days	Several days	Several days	Several days	Several days	Several days	Cannot judge
745	Never	Never	Never	Never	Never	Never	Never	Never	Never	Never	Never	Never	Never	Never	Never	Yes
746	Never	Never	Never	Never	Never	Never	Never	Never	Never	Never	Never	Never	Never	Never	Never	No
747	Several days	Several days	Several days	Several days	Several days	Several days	Several days	Several days	Several days	Several days	Several days	Several days	Several days	Several days	Several days	Cannot judge
748	Never	Never	Never	Never	Never	Never	Never	Never	Never	Never	Never	Never	Never	Never	Never	Cannot judge
749	Several days	Several days	Several days	Several days	Several days	Several days	Several days	Never	Never	Several days	Several days	Several days	Several days	Never	Never	Yes
750	Never	Never	Several days	Several days	Never	Never	Never	Several days	Never	Never	Never	Never	Never	Never	Never	Cannot judge
751	Several days	Never	Several days	Several days	Several days	Never	Never	Several days	Never	Never	Several days	Several days	Never	Never	Several days	No
752	Never	Never	Nearly every day	Never	Never	Never	Never	Never	Never	Never	Never	Never	Never	Never	Never	No
753	Never	Never	Never	Never	Never	Never	Never	Never	Never	Never	Never	Never	Never	Never	Never	No
754	Never	Never	Never	Never	Never	Never	Never	Never	Never	Never	Never	Never	Never	Never	Never	No
755	Never	Never	Never	Never	More than half the days	Never	Never	Never	Never	Never	More than half the days	More than half the days	More than half the days	More than half the days	More than half the days	Yes
756	Never	Never	Never	Never	Never	Never	Never	Never	Never	Never	Never	Never	Never	Never	Never	No
757	Several days	Several days	Several days	Several days	Several days	Several days	Several days	Several days	Never	Never	Never	Never	Several days	Never	Never	No
758	Several days	Several days	Several days	Several days	Several days	Several days	Several days	Several days	Several days	Several days	Several days	Several days	Several days	Several days	Several days	No
759	Never	Never	Never	Several days	Never	Never	Never	Never	Never	Never	Never	Never	Never	Never	Never	No
760	Never	Never	Never	Never	Never	Never	Never	Never	Never	Never	Never	Never	Never	Never	Never	No
761	Never	Several days	Never	Several days	Never	Never	Never	Never	Never	Never	Never	Never	Never	Never	Never	No
762	More than half the days	Never	More than half the days	Several days	More than half the days	Several days	Several days	Never	Never	Never	Never	Several days	Never	Never	Never	Yes
763	Never	Never	Never	Never	Never	Never	Never	Never	Never	Never	Never	Never	Never	Never	Never	No
764	Never	Never	Never	Several days	Several days	Never	Never	Never	Never	Never	Never	Never	Never	Never	Never	No
765	Never	Never	Never	Never	Never	Never	Never	Never	Never	Never	Never	Never	Never	Never	Never	No
766	Never	Never	More than half the days	Never	Never	Never	Never	Never	Never	Never	Never	Never	Never	Never	Never	Cannot judge
767	Never	Never	Never	Never	Never	Never	Never	Never	Never	Never	Never	Never	Never	Never	Never	No
768	Never	Never	Never	Never	Never	Never	Never	Never	Never	Never	Never	Never	Never	Never	Never	No
769	Several days	Several days	Nearly every day	Several days	Never	Never	Never	Never	Never	Never	Never	Several days	Never	Never	Never	No
770	Several days	Several days	Several days	Several days	Several days	Several days	Several days	Never	Never	Never	Never	Never	Never	Never	Never	No
771	Several days	Never	Never	Never	Never	Never	Never	Never	Never	Never	Never	Several days	Never	Never	Never	No
772	Never	Never	Never	Several days	Never	Never	Never	Never	Never	Never	Never	Never	Never	Never	Never	No
773	Several days	Several days	Several days	Several days	Several days	Several days	Several days	Several days	Never	Never	Several days	Several days	Several days	Several days	Several days	No
774	Several days	Never	Several days	Several days	Never	Never	Never	Never	Never	Never	Never	Never	Never	Never	Never	No
775	Several days	Several days	Several days	Several days	Several days	Several days	Several days	Several days	Never	Several days	Never	Never	Never	Never	Never	Yes
776	Several days	Several days	Several days	Several days	Never	Several days	Never	Never	Never	Never	Several days	Several days	Several days	Several days	Never	No
777	Several days	Never	Never	Never	Several days	Several days	Never	Never	Never	Never	Never	Never	Never	Never	Never	No
778	Never	Never	Never	Never	Never	Never	Never	Never	Never	Never	Never	Never	Never	Never	Never	No
779	Never	Never	Never	Never	Never	Never	Never	Never	Never	Never	Never	Never	Never	Never	Never	No
780	Several days	Several days	Several days	Several days	Several days	Several days	Several days	Several days	Several days	Several days	Several days	Several days	Several days	Several days	Several days	No
781	Never	Several days	More than half the days	Several days	Several days	Never	Never	Never	Never	Several days	Several days	Several days	Never	Never	Several days	No
782	Several days	Never	Several days	Several days	Never	Never	Never	Never	Never	Never	Never	Never	Never	Never	Never	No
783	Never	Never	Never	Never	Never	Never	Never	Never	Never	Never	Never	Never	Never	Never	Never	No
784	Never	Never	Never	Never	Never	Never	Never	Never	Never	Never	Never	Never	Never	Never	Never	No
785	Never	Never	Never	Never	Never	Never	Never	Never	Never	Never	Never	Never	Never	Never	Never	Cannot judge
786	Never	Never	Never	Never	Never	Never	Never	Never	Never	Never	Never	Never	Never	Never	Never	No
787	Several days	Several days	Several days	Several days	Several days	Several days	Several days	Several days	More than half the days	Nearly every day	Nearly every day	Nearly every day	Nearly every day	Nearly every day	Several days	Yes
788	Never	Several days	Several days	Never	Never	Never	Never	Several days	Never	Never	Never	Never	Never	Never	Never	No
789	Never	Never	Never	Never	Never	Never	Several days	Never	Never	Never	Never	Never	Never	Never	Never	Yes
790	Never	Never	Never	Never	More than half the days	Several days	Never	Never	Never	Several days	Several days	Never	Never	Several days	Several days	Yes
791	Never	Never	Several days	Several days	Several days	Several days	Several days	Several days	Never	Never	Never	Never	Never	Never	Never	No
792	Never	Never	Never	Never	Never	Never	Never	Never	Never	Never	Never	Never	Never	Never	Never	No
793	Never	Never	Nearly every day	Never	Never	Never	Never	Never	Never	Never	Never	Never	Never	Never	Never	No
794	Never	Never	Never	Never	Never	Never	Never	Never	Never	Never	Never	Never	Never	Never	Never	No
795	Several days	Never	Several days	Several days	Never	Never	Never	Never	Never	Never	Never	Never	Never	Never	Never	Cannot judge
796	Several days	Several days	Several days	Several days	Several days	Several days	Several days	Several days	Never	Several days	Several days	Several days	Never	Several days	Several days	No
797	Several days	Never	More than half the days	More than half the days	Several days	Never	Never	Never	Never	Never	Several days	Several days	Never	Never	Several days	No
798	Never	Never	Never	Never	Never	Never	Never	Never	Never	Never	Never	Never	Never	Never	Never	No
799	Several days	Never	Several days	Several days	Never	Never	Never	Never	Never	Never	Never	Never	Never	Never	Never	Yes
800	Never	Never	More than half the days	Several days	More than half the days	Never	Never	Never	Never	Never	Several days	Several days	Never	Never	Never	Yes
801	Never	Never	More than half the days	Several days	Never	Never	Never	Never	Never	Never	Several days	Never	Never	Never	Never	No
802	Several days	Never	Never	Never	Never	Never	Never	Never	Never	Never	Never	Never	Never	Never	Never	No
803	Never	Never	Never	Never	Never	Never	Never	Never	Never	Never	Never	Never	Never	Never	Never	No
804	Never	Never	Never	Never	Never	Never	Never	Never	Never	Never	Never	Never	Never	Never	Never	No
805	Several days	Never	Never	Never	Never	Never	Never	Never	Never	Never	Never	Never	Never	Never	Never	No
806	Never	Never	Never	Never	Never	Never	Never	Never	Never	Never	Never	Never	Never	Never	Never	Yes
807	Several days	Never	Several days	Several days	Several days	Never	Never	Never	Never	Never	Never	Never	Never	Never	Never	No
808	Never	Never	Several days	Never	Never	Never	Never	Never	Never	Never	Never	Never	Never	Never	Never	No
809	Several days	Several days	Several days	Several days	Several days	Several days	Several days	Several days	Never	Several days	Several days	Several days	Several days	Several days	Several days	No
810	Several days	Never	Several days	Several days	Several days	Never	Never	Never	Never	Several days	Several days	Several days	Several days	Several days	Several days	No
811	Several days	Never	Never	Never	Never	Never	Never	Several days	Never	Never	Never	Never	Never	Never	Never	Yes
812	Never	Never	Never	Never	Never	Never	Never	Never	Never	Never	Never	Never	Never	Never	Never	No
813	Never	Never	Never	Never	Never	Never	Never	Never	Never	Never	Never	Never	Never	Never	Never	No
814	Never	Never	Never	Never	Never	Never	Never	Never	Never	Never	Never	Never	Never	Never	Never	No
815	Never	Never	More than half the days	Never	Never	Never	Never	Never	Never	Never	Never	Never	Never	Never	Never	No
816	Never	Never	Never	Never	Never	Never	Never	Never	Never	Never	Never	Never	Never	Never	Never	No
817	Never	Never	Never	Never	Never	Never	Never	Never	Never	Never	Never	Never	Never	Never	Never	No
818	Several days	Several days	Several days	Several days	Never	Never	Never	Several days	Never	Never	Several days	Several days	Several days	Several days	Several days	No
819	Never	Never	Nearly every day	Several days	Never	Never	Never	Never	Never	Never	Never	Never	Never	Never	Never	No
820	Never	Never	Several days	Several days	Never	Never	Never	Never	Never	Never	Never	Never	Never	Never	Never	No
821	Several days	Never	More than half the days	Several days	Never	Never	Never	Several days	Never	Several days	Never	Never	Never	Never	Never	No
822	Several days	Never	Several days	Several days	Never	Never	Never	Never	Never	Never	Never	Never	Never	Never	Never	No
823	Several days	Several days	Several days	Several days	Several days	Several days	Several days	Several days	Never	Several days	Several days	Never	Never	Never	Never	No
824	Several days	Never	Several days	Never	Never	Never	Never	Never	Never	Never	Never	Never	Never	Never	Never	No
825	Never	Never	Never	Never	Never	Never	Never	Never	Never	More than half the days	Never	More than half the days	More than half the days	Never	More than half the days	Yes
826	Several days	Several days	Several days	Several days	Several days	Several days	Never	Never	Never	Never	Several days	Never	Never	Several days	Several days	No
827	Several days	Several days	Several days	Several days	Several days	Several days	Several days	Several days	Several days	Several days	Several days	Several days	Several days	Several days	Several days	Cannot judge
828	Several days	Several days	Several days	Several days	Never	Several days	Several days	Several days	Several days	Several days	Several days	Several days	Several days	Several days	Several days	No
829	Never	Never	Several days	Never	Never	Never	Never	Never	Never	Never	Never	Never	Never	Never	Never	No
830	Never	Never	Never	Never	Never	Never	Never	Never	Never	Never	Never	Never	Never	Never	Never	No
831	More than half the days	Several days	Nearly every day	Several days	Nearly every day	Nearly every day	Several days	Several days	Never	Several days	More than half the days	More than half the days	Several days	Several days	Several days	Yes
832	Several days	Never	Nearly every day	More than half the days	Never	Never	Never	Several days	Never	Never	Several days	Never	Never	Never	Several days	Yes
833	Never	Never	Never	Never	Never	Never	Never	Never	Never	Never	Never	More than half the days	Never	Never	More than half the days	No
834	Several days	Never	Several days	Several days	Several days	Never	Several days	Never	Never	Several days	Several days	Several days	Several days	Several days	Several days	No
835	Never	Never	Never	Never	Never	Never	Never	Never	Never	Never	Never	Never	Never	Never	Never	No
836	Never	Never	Several days	Never	Never	Never	Never	Never	Never	Never	Never	Never	Never	Never	Never	No
837	Several days	Never	Never	Several days	Never	Never	Never	Never	Never	Never	Never	Never	Never	Never	Never	No
838	Never	Never	Never	Several days	Never	Never	Never	Never	Never	Never	Never	Never	Never	Never	Never	No
839	Never	Never	Never	Never	Never	Never	Never	Never	Never	Never	Never	Never	Never	Never	Never	No
840	Several days	Several days	Nearly every day	Several days	Several days	Never	Never	Never	Never	Never	Never	Never	Never	Never	Never	No
841	Several days	Several days	Several days	Several days	Several days	Several days	Several days	Several days	Several days	Several days	Several days	Several days	Several days	Several days	Several days	Yes
842	Never	Never	Never	Never	Never	Never	Never	Never	Never	Never	Never	Never	Never	Never	Never	Yes
843	Several days	Several days	Several days	More than half the days	Several days	More than half the days	Several days	Several days	Several days	Several days	Several days	Several days	Several days	Several days	Several days	No
844	Never	Never	Never	Never	Never	Never	Never	Never	Never	Never	Never	Never	Never	Never	Never	No
845	Several days	Several days	Several days	Several days	Several days	Several days	Several days	Several days	Several days	Several days	Several days	Several days	Several days	Several days	Several days	Cannot judge
846	Several days	Several days	Nearly every day	Several days	Several days	More than half the days	More than half the days	Several days	Several days	Several days	Several days	Several days	Several days	Several days	Several days	Yes
847	Never	More than half the days	Never	Never	Several days	Never	Never	Never	Never	Never	Never	Never	Never	Never	Never	No
848	Several days	Never	Never	Several days	Never	Never	Never	Never	Never	Never	Never	Never	Never	Never	Never	No
849	Several days	Never	Never	Several days	Never	Never	Never	Never	Never	Never	Never	Never	Never	Never	Never	No
850	Never	Never	Never	Never	Never	Never	Never	Never	Never	Never	Never	Never	Never	Never	Never	No
851	Never	Never	Several days	Never	Never	Never	Never	Never	Never	Never	Never	Never	Never	Never	Never	No
852	Never	Never	Never	Several days	Never	Never	Never	Never	Never	Never	Never	Never	Never	Never	Never	No
853	Several days	Never	Never	Never	Never	Never	Never	Never	Never	Never	Never	Never	Never	Never	Never	Cannot judge
854	Never	Never	Never	Never	Never	Never	Never	Never	Never	Never	Never	Never	Never	Never	Never	No
855	Several days	Several days	Several days	Several days	Several days	Never	Never	Never	Never	Never	Never	Never	Never	Never	Never	No
856	Several days	Never	Several days	Never	Several days	Never	Never	Never	Never	Never	Never	Never	Never	Never	Never	No
857	More than half the days	More than half the days	Nearly every day	Nearly every day	Nearly every day	More than half the days	More than half the days	More than half the days	More than half the days	More than half the days	More than half the days	More than half the days	More than half the days	More than half the days	More than half the days	Yes
858	Never	Never	Never	Never	Never	Never	Never	Never	Never	Never	Never	Never	Never	Never	Never	Cannot judge
859	Never	Never	Never	Never	Never	Never	Never	Never	Never	Never	Never	Never	Never	Never	Never	No
860	Never	Never	Several days	Several days	Never	Never	Never	Never	Never	Never	Never	Never	Never	Never	Never	No
861	Several days	Never	Never	Several days	Never	Several days	Never	Several days	Never	Never	Never	Never	Never	Never	Never	No
862	Several days	Several days	Several days	Several days	Several days	Several days	Several days	Several days	Several days	Several days	Several days	Several days	Several days	Several days	Several days	No
863	Never	Never	Never	Several days	Never	Never	Never	Never	Never	Several days	Never	Never	Never	Never	Never	No
864	Several days	Never	More than half the days	Several days	Several days	Never	Several days	Several days	Never	Several days	Several days	Several days	Several days	Several days	Several days	No
865	Never	Never	Never	Never	Never	Never	Never	Never	Never	Never	Several days	Several days	Never	Never	Never	No
866	Several days	Never	Never	Never	Never	Never	Never	Never	Never	Never	Never	Never	Never	Never	Never	No
867	Never	Never	Several days	Several days	Never	Never	Never	Never	Never	Never	Never	Never	Never	Never	Never	No
868	Never	Never	More than half the days	Never	Never	Never	Never	Never	Never	Never	Never	Never	Never	Never	Never	No
869	Never	Never	Never	Never	Never	Never	Never	Never	Never	Never	Never	Never	Never	Never	Never	No
870	More than half the days	More than half the days	Several days	More than half the days	Several days	Never	Several days	Several days	Never	Never	Several days	Several days	Several days	Several days	Several days	No
871	Never	Never	Never	Never	Never	Never	Never	Never	Never	Never	Never	Never	Never	Never	Never	No
872	Never	Never	Never	Never	Never	Never	Never	Never	Never	Never	Never	Never	Never	Never	Never	No
873	Never	Never	Never	Never	Never	Never	Never	Never	Never	Never	Never	Never	Never	Never	Never	No
874	Several days	Several days	Several days	Several days	Several days	Several days	Never	Never	Never	Never	Never	Never	Never	Never	Never	No
875	Several days	Several days	Never	Several days	Never	Never	Never	Several days	Never	Never	Several days	Several days	Several days	Never	Never	No
876	Never	Never	Never	Several days	Never	Never	Never	Never	Never	Never	Never	Never	Never	Never	Never	No
877	Several days	Several days	Several days	Several days	Never	Never	Never	Never	Never	Never	Several days	Several days	Never	Never	Never	No
878	Never	Never	Never	Never	Never	Never	Never	Never	Never	Never	Never	Never	Never	Never	Never	No
879	Never	Never	Never	Never	Never	Never	Never	Never	Never	Never	Never	Never	Never	Never	Never	No
880	Several days	Several days	Never	Never	Several days	Never	Never	Never	Never	Never	Never	Never	Never	Never	Never	Cannot judge
881	Never	Never	Never	Never	Never	Never	Never	Never	Never	Never	Never	Never	Never	Never	Never	No
882	Several days	Never	Never	Several days	Never	Never	Never	Never	Never	Never	Never	Never	Never	Never	Never	No
883	Several days	Several days	More than half the days	Several days	Never	Several days	Several days	Several days	Never	Never	Never	Several days	Never	Never	Never	Cannot judge
884	Never	Several days	Several days	Several days	Never	Several days	Never	More than half the days	Never	Never	Never	Never	Never	Never	Never	Cannot judge
885	Never	Never	Several days	Never	Never	Never	Several days	Never	Never	Never	Several days	Never	Never	Never	Never	No
886	Never	Never	Never	Never	Never	Never	Never	Never	Never	Never	Never	Never	Never	Never	Never	No
887	Never	Never	Several days	Never	Never	Never	Never	Never	Never	Never	Never	Never	Never	Never	Never	No
888	Never	Never	Never	Never	Never	Never	Never	Never	Never	Never	Never	Never	Never	Never	Never	No
889	Never	Never	Never	Never	Never	Never	Never	Never	Never	Never	Never	Never	Never	Never	Never	No
890	Never	Never	Never	Never	Never	Never	Never	Never	Never	Never	Never	Never	Never	Never	Never	No
891	Never	Never	Never	Never	Never	Never	Never	Never	Never	Never	Never	Never	Never	Never	Never	No
892	Never	Never	Nearly every day	Never	Never	Never	Never	Never	Never	Never	Never	Never	Never	Never	Never	No
893	Never	Never	Never	Never	Never	Never	Several days	Never	Never	Never	Never	Never	Never	Never	Never	No
894	Several days	Never	Several days	Several days	Never	Never	Never	Never	Never	Never	Never	Never	Never	Never	Never	No
895	Several days	Never	Several days	Several days	Never	Never	Never	Never	Never	Never	Never	Never	Never	Never	Never	Yes
896	Several days	Never	Several days	Several days	Never	Never	Never	Never	Never	Never	Never	Never	Never	Never	Never	No
897	Never	Never	More than half the days	More than half the days	Never	Never	Never	Never	Never	Never	Never	Never	Never	Never	Never	No
898	Never	Never	Nearly every day	More than half the days	Never	Never	Never	Never	Never	Never	Never	Never	Never	Never	Never	Cannot judge
899	Never	Never	Never	Never	Never	Never	Never	Never	Never	Never	Never	Never	Never	Never	Never	No
900	Several days	Several days	Never	Several days	Never	Never	Never	Never	Never	Never	Never	Never	Never	Never	Never	No
901	Several days	Several days	Several days	Several days	Several days	Several days	Several days	Several days	Several days	Several days	Several days	Several days	Several days	Several days	Several days	No
902	Never	Never	Never	Never	Never	Never	Never	Never	Never	Never	Never	Never	Never	Never	Never	No
903	Several days	Several days	Nearly every day	More than half the days	Several days	More than half the days	More than half the days	Several days	Several days	Several days	Several days	Several days	Several days	Several days	Several days	Yes
904	Never	Never	Never	Never	Never	Never	Never	Several days	Never	Never	Never	Never	Never	Never	Never	No
905	Never	Never	Several days	Never	Never	Never	Never	Never	Never	Never	Never	Never	Never	Never	Never	No
906	Several days	Several days	Nearly every day	Several days	Several days	Several days	Several days	Several days	Several days	Several days	Several days	Several days	Several days	Several days	Several days	Yes
907	Never	Never	Never	Never	Never	Never	Never	Never	Never	Never	Never	Never	Never	Never	Never	No
908	Never	Never	Never	Never	Never	Never	Never	Never	Never	Never	Never	Never	Never	Never	Never	No
909	Several days	Never	Never	Never	Never	Never	Never	Never	Never	Never	Never	Never	Never	Never	Never	No
910	Several days	Several days	More than half the days	More than half the days	More than half the days	More than half the days	More than half the days	Never	Never	Never	Several days	Several days	Several days	Several days	Never	Cannot judge
911	Never	Never	Several days	Never	Never	Never	Never	Never	Never	Never	Never	Never	Never	Never	Never	Yes
912	Several days	Nearly every day	Never	Never	Never	Never	Never	Never	Never	Never	Never	Never	Never	Never	Never	Cannot judge
913	Never	Never	Never	Never	Never	Never	Never	Never	Never	Never	Never	Never	Never	Never	Never	No
914	Several days	Never	Never	Never	Several days	Never	Never	Never	Never	Never	Never	Never	Never	Never	Never	No
915	Never	Never	Never	Never	Never	Never	Never	Never	Never	Never	Never	Never	Never	Never	Never	No
916	Never	Never	Never	Never	Never	Never	Never	Never	Never	Never	Never	Never	Never	Never	Never	No
917	Several days	Several days	Several days	Several days	Several days	Never	Several days	Several days	Never	Several days	Several days	Several days	Several days	Several days	Several days	No
918	Several days	Never	Several days	Several days	Several days	Never	Several days	Several days	Never	Several days	Several days	Several days	Several days	Several days	Several days	No
919	Several days	Several days	Several days	Several days	Never	Never	Several days	Never	Never	Never	Never	Never	Never	Never	Never	Cannot judge
920	Never	Never	More than half the days	Never	Never	Never	Never	Never	Never	Never	Never	Never	Never	Never	Never	No
921	Several days	Several days	Several days	Several days	Several days	Never	Never	Never	Never	Several days	Never	Never	Never	Never	Several days	No
922	More than half the days	More than half the days	More than half the days	More than half the days	Never	More than half the days	More than half the days	More than half the days	More than half the days	More than half the days	More than half the days	More than half the days	More than half the days	More than half the days	More than half the days	Yes
923	Never	Never	Never	Never	Never	Never	Never	Never	Never	Never	Never	Never	Never	Never	Never	No
924	Several days	Several days	Several days	Never	Several days	Several days	Several days	Never	Never	Never	Several days	Never	Never	Never	Several days	No
925	Several days	Several days	Nearly every day	Several days	Never	Never	Never	Several days	Never	Several days	Several days	Never	Never	Never	Never	No
926	Never	Never	Never	Never	Never	Never	Never	Never	Never	Never	Never	Never	Never	Never	Never	Cannot judge
927	Several days	Several days	Nearly every day	Several days	Several days	Never	Several days	Several days	Never	Never	Several days	Several days	Several days	Never	Several days	No
928	Never	Never	Several days	Never	Never	Never	Several days	Several days	Never	Several days	Several days	Several days	Never	Never	Never	No
929	Never	Never	Never	Never	Never	Never	Never	Never	Never	Never	Never	Never	Never	Never	Never	No
930	Never	Never	Several days	Never	Never	Several days	Never	Several days	Never	Never	Several days	Never	Several days	Never	Never	No
931	Never	Never	Several days	Never	Never	Never	Never	Never	Never	Several days	Never	Never	Never	Never	Never	No
932	Several days	Several days	More than half the days	Several days	Never	Never	Never	Several days	Several days	Never	Several days	Several days	Several days	Several days	Several days	Yes
933	Several days	Several days	Several days	Several days	Several days	Never	Several days	Never	Several days	Never	Several days	Several days	More than half the days	Several days	More than half the days	No
934	Never	Never	Never	Several days	Never	Never	Never	Never	Never	Never	Never	Never	Never	Never	Never	Cannot judge
935	Never	Never	Never	Never	Never	Never	Never	Never	Never	Never	Never	Never	Never	Never	Never	No
936	Never	Never	Several days	Several days	Never	Never	Never	Never	Never	Never	Several days	Never	Never	Several days	Never	No
937	Never	Never	Never	Never	Never	Never	Never	Never	Never	Never	Never	Never	Never	Never	Never	No
938	Never	Never	Never	Never	Never	Never	Never	Never	Never	Never	Never	Never	Never	Never	Never	No
939	Never	Never	Never	Never	Never	Never	Never	Never	Never	Never	Never	Never	Never	Never	Never	No
940	Several days	Never	Never	Never	Never	Never	Never	Never	Never	Never	Never	Never	Never	Never	Never	No
941	Several days	Several days	Never	Never	Never	Never	Never	Never	Never	Never	Never	Never	Never	Never	Never	No
942	Never	Never	Never	More than half the days	Never	Never	Never	Never	Never	Never	Never	Never	Never	Never	Never	No
943	Never	Never	Never	Never	Never	Never	Never	Never	Never	Never	Never	Never	Never	Never	Never	No
944	Several days	Several days	Several days	Several days	Several days	Several days	Several days	Several days	Never	Several days	Several days	Several days	Several days	Several days	Several days	Cannot judge
945	Never	Never	Never	Never	Never	Never	Never	Never	Never	Never	Never	Never	Never	Never	Never	No
946	Never	Several days	Several days	Never	Several days	Never	Never	Never	Several days	Several days	Never	Never	Never	Never	Several days	No
947	Never	Never	Never	Never	Never	Never	More than half the days	Never	Never	Never	Never	Never	Never	Never	Never	No
948	Never	Never	Never	Never	Never	Never	Never	Never	Never	Never	Never	Never	Never	Never	Never	No
949	Never	Never	Never	Never	Never	Never	Never	Never	Never	Never	Never	Never	Never	Never	Never	No
950	Never	Several days	Several days	Several days	Never	Several days	Several days	Several days	Never	Several days	Several days	Several days	Several days	Several days	Several days	No
951	Never	Never	Never	Never	Never	Never	Never	Never	Never	Never	Never	Never	Never	Never	Never	No
952	Several days	Several days	Several days	Several days	Several days	Never	Never	Never	Never	Never	Never	Never	Never	Never	Never	No
953	Never	Never	Several days	Never	Never	Never	Never	Never	Never	Never	Never	Never	Never	Never	Never	Cannot judge
954	Never	Never	Never	Never	Never	Never	Never	Never	Never	Never	Never	Never	Never	Never	Never	No
955	Several days	Several days	Several days	Never	Never	Several days	Several days	Several days	Never	Never	Never	Never	Never	Never	Never	No
956	Never	Never	Several days	Several days	Never	Never	Never	Never	Never	Never	Never	Never	Never	Never	Never	No
957	Never	Never	Never	More than half the days	Never	Never	More than half the days	Nearly every day	Never	More than half the days	Never	Never	More than half the days	Never	Several days	No
958	Several days	Several days	Several days	Several days	Several days	Several days	Several days	Several days	Several days	Several days	Several days	Several days	Several days	Several days	Several days	Yes
959	Never	Never	Several days	Several days	Never	Never	Never	Never	Never	Never	Never	Never	Never	Never	Never	No
960	Never	Never	Never	Never	Never	Never	Never	Never	Never	Never	Never	Never	Never	Never	Never	No
961	Never	Never	Never	Several days	Never	Never	Never	Never	Never	Never	Never	Never	Never	Never	Never	No
962	Never	Never	Never	Never	Never	Never	Never	Never	Never	Never	Never	Never	Never	Never	Never	No
963	Never	Never	Never	Several days	Never	Never	Never	Never	Never	Never	Never	Never	Never	Never	Never	No
964	Never	Never	Several days	Never	Never	Never	Never	Never	Never	Never	Never	Never	Never	Never	Never	No
965	Several days	Several days	Several days	Several days	Several days	Several days	Several days	Never	Never	Several days	Several days	Never	Several days	Never	Several days	No
966	Several days	Never	More than half the days	Several days	Several days	Several days	Several days	Never	Never	Several days	Several days	Several days	Several days	Several days	Several days	No
967	Several days	Never	Never	Never	Never	Never	Never	Several days	Never	Never	Never	Never	Never	Never	Never	No
968	Several days	Several days	Nearly every day	Several days	Several days	More than half the days	Never	Never	Never	Several days	Several days	Several days	Several days	Several days	Several days	Yes
969	Never	Never	Several days	Several days	Several days	Never	Several days	Never	Never	Never	Never	Never	Never	Never	Never	No
970	Never	Never	Several days	Several days	Several days	Several days	Several days	Several days	Several days	Never	Never	Never	Never	Several days	Never	No
971	Nearly every day	Never	Never	Nearly every day	Never	Never	Several days	Nearly every day	Never	Several days	Several days	Never	Never	Never	More than half the days	Yes
972	Never	Never	Never	Never	Never	Never	Never	Several days	Never	Never	Several days	Never	Never	Never	Never	No
973	Several days	More than half the days	Several days	Several days	Several days	Several days	Several days	Several days	Several days	Several days	Several days	Several days	Several days	Several days	Several days	No
974	Several days	Several days	Several days	Several days	Several days	Several days	Several days	Several days	Several days	Several days	Several days	Several days	Several days	Several days	Several days	Yes
975	Several days	Never	Never	Never	Never	Never	Never	Never	Never	Never	Never	Never	Never	Never	Never	Cannot judge
976	Never	Never	Never	Never	Never	Never	Never	Never	Never	Never	Never	Never	Never	Never	Never	No
977	Never	Never	Never	Never	Never	Never	Never	Never	Never	Never	Never	Never	Never	Never	Never	No
978	Never	Never	Never	Never	Never	Never	Never	Never	Never	Never	Never	Never	Never	Never	Never	No
979	Several days	Never	Several days	Several days	Never	Never	Never	Never	Never	Several days	Never	Never	Never	Never	Never	No
980	Several days	Never	Never	Never	Never	Never	Never	Never	Never	Never	Never	Never	Never	Never	Never	Yes
981	Never	Never	Never	Never	Never	Never	Never	Never	Never	Never	Never	Never	Never	Never	Never	No
982	Several days	Several days	Several days	Several days	Never	Never	Never	Never	Never	Several days	Several days	Several days	Several days	Several days	Several days	No
983	Never	Never	Never	Never	Never	Never	Never	Never	Never	Never	Never	Never	Never	Never	Never	No
984	Several days	Several days	Several days	Several days	Several days	Several days	Never	Several days	Never	Several days	Several days	Several days	Several days	Never	Never	No
985	Several days	Never	Several days	Several days	Several days	Several days	Several days	Several days	Several days	Several days	Several days	Never	Never	Never	Never	No
986	Never	Never	Never	Never	Never	Never	Never	Never	Never	Never	Never	Never	Never	Never	Never	No
987	Several days	Several days	Several days	Several days	Several days	Several days	Several days	Never	Never	Never	Never	Never	Never	Never	Never	No
988	Never	Never	Never	Never	Never	Never	Never	Never	Never	Never	Never	Never	Never	Never	Never	No
989	Never	Never	Several days	Never	Never	Never	Never	Never	Never	Never	Never	Never	Never	Never	Never	No
990	Never	Never	Never	Never	Never	Never	Never	Never	Never	Never	Never	Never	Never	Never	Never	No
991	Several days	Several days	Several days	Several days	Several days	Never	Several days	Never	Never	Never	Several days	Never	Never	Never	Several days	No
992	Never	Never	Never	Never	Never	Never	Never	Never	Never	Never	Never	Never	Never	Never	Never	No
993	Never	Never	Never	Never	Never	Never	Never	Never	Never	Never	Several days	Several days	Never	Never	Never	No
994	Never	Never	Never	Never	Never	Never	Never	Never	Never	Never	Never	Never	Never	Never	Never	No
995	Several days	Several days	Several days	Several days	Several days	Several days	Several days	Several days	Never	Several days	Several days	Several days	Several days	Several days	Several days	No
996	Several days	Several days	Several days	Several days	Several days	Several days	Several days	Several days	Several days	Several days	Several days	Several days	Several days	Several days	Several days	Yes
997	Never	Never	Never	Several days	Never	Never	Never	Never	Never	Never	Never	Never	Never	Never	Never	No
998	Never	Never	Never	Never	Never	Never	Never	Never	Never	Never	Never	Never	Never	Never	Never	No
999	Never	Never	Never	Never	Never	Never	Never	Never	Never	Never	Never	Never	Never	Never	Never	No
1000	Never	Never	Never	Never	Never	Never	Never	Never	Never	Never	Never	Never	Never	Never	Never	No
1001	Several days	Never	Never	Never	Several days	Never	Never	Never	Never	Never	Never	Never	Never	Never	Never	Cannot judge
1002	Several days	Several days	Never	Never	Never	Never	Never	Never	Never	Never	Never	Never	Never	Never	Never	No
1003	Several days	Never	Never	Never	Several days	Several days	Never	Several days	Never	Never	Never	Never	Never	Never	Never	No
1004	Never	Never	Never	Never	Never	Never	Never	Never	Never	Never	Never	Never	Several days	Never	Never	No
1005	Never	Never	Several days	Several days	Never	Never	Never	Never	Never	Never	Never	Never	Never	Never	Never	No
1006	Never	Never	Several days	Several days	Never	Never	Never	Never	Never	Never	Several days	Never	Never	Never	Never	No
1007	Never	Never	Never	Never	Never	Never	Never	Never	Never	Never	Never	Never	Never	Never	Never	No
1008	Never	Never	Never	Never	Never	Never	Never	Never	Never	Never	Never	Never	Never	Never	Never	No
1009	Nearly every day	Never	Several days	Several days	Never	Never	Never	Never	Never	Never	Never	Never	Never	Never	Never	No
1010	Never	Never	Several days	Never	Never	Never	Never	Never	Never	Never	Never	Never	Never	Never	Never	No
1011	Never	Never	Several days	Never	Never	Never	Never	Never	Never	Never	Never	Never	Never	Never	Never	No
1012	More than half the days	Several days	More than half the days	More than half the days	More than half the days	Nearly every day	Several days	Never	Never	Never	Several days	Several days	Never	Never	Never	Yes
1013	Several days	Several days	Never	Several days	Several days	Never	Never	Never	Never	Never	Never	Never	Never	Never	Never	No
1014	Never	Never	Never	Never	Never	Never	Never	Never	Never	Never	Never	Never	Never	Never	Never	No
1015	Never	Never	Several days	Several days	Several days	Never	Several days	Never	Never	Never	Never	Never	Never	Never	Never	No
1016	Never	Never	Never	Several days	Several days	Several days	Never	Several days	Several days	Several days	Several days	Several days	Never	Several days	Several days	Yes
1017	Several days	Several days	Several days	Several days	Several days	Several days	Several days	Several days	Several days	Several days	Several days	Several days	Several days	Several days	Several days	No
1018	Never	Never	Never	Never	Never	Never	Never	Never	Never	Never	Never	Never	Never	Never	Never	No
1019	Several days	Never	Never	Never	Never	Never	Never	Never	Never	Never	Never	Never	Never	Never	Never	Yes
1020	Never	Never	Never	Never	Never	Never	Never	Never	Never	Never	Never	Never	Never	Never	Never	No
1021	Never	Never	Never	Never	Never	Never	Never	Never	Never	Never	Never	Never	Never	Never	Never	Cannot judge
1022	Several days	Several days	Several days	Several days	Several days	Never	Nearly every day	Several days	Never	Several days	Never	Never	Never	Never	Never	No
1023	Never	Never	Never	Never	Never	Never	Never	Never	Never	Never	Never	Never	Never	Never	Never	No
1024	Never	Never	Never	Never	Never	Never	Never	Never	Never	Never	Never	Never	Never	Never	Never	No
1025	Never	Never	Several days	Several days	Several days	Several days	Several days	Several days	Never	Several days	Never	Several days	Never	Several days	Never	Yes
1026	Never	Never	Never	Never	Never	Never	Never	Never	Never	Never	Never	Never	Never	Never	Never	No
1027	Never	Never	More than half the days	Never	Never	Never	Never	Never	Never	Never	Never	Never	Never	Never	Never	No
1028	Never	Never	Never	Never	Never	Never	Never	Never	Never	Never	Never	Never	Never	Never	Never	No
1029	Never	Never	Never	Never	Never	Never	Never	Never	Never	Never	Never	Never	Never	Never	Never	No
1030	Several days	Several days	Several days	Several days	Several days	Several days	Several days	Several days	Never	Never	Never	Never	Never	Never	Never	Yes
1031	Never	Never	Nearly every day	Never	Never	Never	Never	Never	Never	Never	Never	Never	Never	Never	Never	No
1032	Several days	Several days	Several days	Several days	Several days	Several days	Never	Several days	Never	Never	Several days	Several days	Never	Several days	Several days	No
1033	Never	Never	Never	Never	Never	Never	Never	Never	Never	Never	Never	Never	Never	Never	Never	No
1034	Never	Never	Several days	Several days	Several days	Never	Never	Never	Never	Never	Never	Never	Never	Never	Never	Yes
1035	Never	Never	Never	Never	Never	Never	Never	Never	Never	Never	Never	Never	Never	Never	Never	No
1036	Several days	Never	Never	Never	Never	Never	Never	Never	Never	Never	Never	Never	Never	Never	Never	No
1037	Several days	Several days	Several days	Several days	Several days	Several days	Several days	Several days	Several days	Several days	Never	Never	Never	Never	Never	No
1038	Never	Never	Never	Never	Never	Never	Never	Never	Never	Never	Never	Never	Never	Never	Never	Yes
1039	More than half the days	More than half the days	More than half the days	More than half the days	More than half the days	More than half the days	More than half the days	More than half the days	More than half the days	More than half the days	More than half the days	More than half the days	More than half the days	More than half the days	More than half the days	Cannot judge
1040	Several days	Never	Never	Never	Never	Never	Never	Never	Never	Never	Never	Never	Never	Never	Never	No
1041	Never	Never	Never	Never	Never	Never	Never	Never	Never	Never	Never	Never	Never	Never	Never	No
1042	Never	Never	Never	Never	Never	Never	Never	Never	Never	Never	Never	Never	Never	Never	Never	No
1043	Never	Never	Never	Never	Never	Never	Never	Never	Never	Never	Never	Never	Never	Never	Never	No
1044	Several days	Several days	Several days	Several days	Several days	Never	Several days	Several days	Several days	Never	Several days	Never	Several days	Never	Several days	No
1045	Never	Never	Never	Never	Never	Never	Never	Never	Never	Never	Never	Never	Never	Never	Never	No
1046	Never	Never	Never	Several days	Never	Never	Never	Never	Never	Never	Never	Never	Never	Never	Never	No
1047	Never	Never	Never	Never	Never	Never	Never	Never	Never	Never	Never	Never	Never	Never	Never	No
1048	Never	Never	Never	Never	Never	Never	Never	Never	Never	Never	Never	Never	Never	Never	Never	No
1049	Several days	Never	Never	Never	Never	Never	Never	Never	Never	Never	Never	Never	Never	Never	Never	No
1050	Never	Never	Several days	Several days	Several days	Never	Never	Never	Never	Never	Never	Never	Never	Never	Never	Yes
1051	Several days	Several days	Several days	Several days	Several days	Several days	Several days	Several days	Several days	Several days	Several days	Several days	Several days	Several days	Several days	No
1052	Never	Never	Several days	Never	Never	Never	Never	Never	Never	Never	Never	Never	Never	Never	Never	No
1053	Never	Never	Never	Never	Never	Never	Never	Never	Never	Never	Never	Never	Never	Never	Never	No
1054	Never	Never	Never	Never	Never	Never	Never	Never	Never	Never	Never	Never	Never	Never	Never	No
1055	Several days	Several days	Several days	Several days	Several days	Several days	Never	Never	Never	Several days	Several days	Several days	Several days	Several days	Several days	No
1056	More than half the days	More than half the days	More than half the days	More than half the days	More than half the days	More than half the days	More than half the days	More than half the days	More than half the days	More than half the days	More than half the days	More than half the days	More than half the days	More than half the days	More than half the days	Yes
1057	Several days	Several days	More than half the days	Several days	Several days	Several days	Several days	Several days	Several days	Several days	Several days	Several days	Several days	Several days	Several days	Cannot judge
1058	Several days	Never	Several days	Never	Never	Never	Never	Never	Never	Never	Never	Never	Never	Never	Never	Cannot judge
1059	Never	Never	Never	Never	Never	Never	Never	Never	Never	Never	Never	Never	Never	Never	Never	No
1060	More than half the days	Nearly every day	Nearly every day	Nearly every day	More than half the days	More than half the days	More than half the days	More than half the days	More than half the days	More than half the days	More than half the days	More than half the days	Nearly every day	More than half the days	More than half the days	Cannot judge
1061	Never	Never	Never	Never	Never	Never	Never	Never	Never	Never	Never	Never	Never	Never	Never	No
1062	Never	Never	Never	Never	Never	Never	Never	Never	Never	Never	Never	Never	Never	Never	Never	No
1063	More than half the days	More than half the days	More than half the days	More than half the days	More than half the days	More than half the days	More than half the days	More than half the days	More than half the days	More than half the days	More than half the days	More than half the days	More than half the days	More than half the days	More than half the days	Yes
1064	Never	Never	Never	Never	Never	Never	Never	Never	Never	Never	Never	Never	Never	Never	Never	No
1065	Several days	Several days	Several days	Several days	Several days	Several days	Several days	Several days	Several days	Several days	Several days	Several days	Several days	Several days	Several days	Yes
1066	Several days	Several days	Several days	Several days	Never	Never	Never	Never	Never	Never	Never	Never	Never	Never	Never	No
1067	Never	Never	Never	Never	Never	Never	Never	Never	Never	Never	Never	Never	Never	Never	Never	No
1068	Several days	Several days	Several days	Several days	Several days	Several days	Several days	Several days	Several days	Several days	Several days	Several days	Several days	Several days	Several days	Yes
1069	Several days	Never	Never	Never	Never	Never	Never	Never	Never	Never	Never	Never	Never	Never	Never	No
1070	Never	Never	Never	Never	Never	Never	Never	Never	Never	Never	Never	Never	Never	Never	Never	No
1071	Never	Never	Several days	Never	Never	Never	Never	Never	Never	Never	Never	Never	Never	Never	Never	No
1072	Several days	Several days	Several days	Several days	Several days	Several days	Several days	Several days	Several days	Several days	Several days	Several days	Several days	Several days	Several days	Yes
1073	Never	Never	Never	Never	Never	Never	Never	Never	Never	Never	Never	Never	Never	Never	Never	No
1074	Never	Never	Never	Never	Never	Never	Never	Never	Never	Never	Never	Never	Never	Never	Never	No
1075	Never	Never	Never	Several days	Never	Never	Never	Never	Never	Never	Never	Never	Never	Never	Never	No
1076	Several days	Never	Several days	Several days	Several days	Several days	Several days	Several days	Never	Never	Several days	Never	Never	Never	Never	Cannot judge
1077	Nearly every day	Nearly every day	Nearly every day	Nearly every day	Several days	Several days	Nearly every day	Nearly every day	Nearly every day	Nearly every day	Nearly every day	Nearly every day	Nearly every day	Nearly every day	Nearly every day	No
1078	Several days	Several days	Several days	Several days	Never	Never	Several days	Never	Never	Never	Never	Never	Never	Never	Never	Yes
1079	Never	Never	Never	Never	Never	Never	Never	Several days	Several days	Several days	Several days	Several days	Several days	More than half the days	Several days	Yes
1080	Never	Several days	Never	Never	Never	Never	Never	Several days	Never	Never	Never	Never	Never	Never	Never	No
1081	Never	Never	Never	Never	Never	Never	Never	Never	Never	Never	Never	Never	Never	Never	Never	No
1082	Never	Never	Never	Never	Never	Never	Never	Never	Never	Never	Never	Never	Never	Never	Never	No
1083	Never	Never	Never	Never	Never	Never	Never	Never	Never	Never	Never	Never	Never	Never	Never	No
1084	Never	Never	Never	Never	Never	Never	Never	Never	Never	Never	Never	Never	Never	Never	Nearly every day	No
1085	Never	Never	Never	Never	Never	Never	Never	Never	Never	Never	Never	Never	Never	Never	Never	No
1086	Several days	Several days	Several days	Several days	Several days	Several days	More than half the days	Several days	Several days	Several days	Several days	Several days	Several days	Several days	Several days	Yes
1087	Never	Never	Never	Never	Never	Never	Never	Never	Never	Never	Never	Never	Never	Never	Never	No
1088	Never	Never	Never	Never	Several days	Never	Never	Several days	Never	Never	Never	Never	Never	Never	Never	No
1089	Several days	Never	More than half the days	Never	Never	Never	Never	Never	Never	Never	Never	Never	Never	Never	Never	No
1090	Never	Never	Several days	Never	Never	Never	Never	Never	Never	Never	Never	Never	Never	Never	Never	No
1091	Never	Never	More than half the days	More than half the days	More than half the days	Never	Never	Never	Never	More than half the days	Never	Never	More than half the days	Never	Never	No
1092	Never	Never	Never	Never	Never	Never	Never	Never	Never	Never	Never	Never	Never	Never	Never	No
1093	Never	Never	Never	Never	Never	Never	Never	Never	Never	Never	Never	Never	Never	Never	Never	No
1094	Never	Never	Never	Never	Never	Never	Never	Never	Never	Never	Never	Never	Never	Never	Never	No
1095	Several days	Several days	Several days	Several days	Several days	Several days	Several days	Several days	Never	Never	Never	Never	Never	Never	Never	No
1096	Never	Never	Never	Never	Never	Never	Never	Never	Never	Never	Never	Never	Never	Never	Never	No
1097	Never	Never	Never	Never	Never	More than half the days	Never	Never	Never	Never	More than half the days	More than half the days	Never	More than half the days	More than half the days	No
1098	Never	Never	Never	Never	Never	Never	Never	Never	Never	Never	Never	Never	Never	Never	Never	No
1099	Never	Never	Several days	Never	Never	Never	Never	Never	Never	Never	Never	Never	Never	Never	Never	No
1100	Never	Never	Nearly every day	Never	Never	Never	Never	Never	Never	Never	Never	Never	Never	Never	Never	No
1101	Never	Never	Never	Never	Never	Never	Never	Never	Never	Never	Never	Never	Never	Never	Never	No
1102	Never	Never	Never	Never	Never	Never	Never	Never	Never	Never	Never	Never	Never	Never	Never	No
1103	Never	Never	Never	Never	Never	Never	Never	Never	Never	Never	Never	Never	Never	Never	Never	No
1104	Never	Never	Never	Never	Never	Never	Never	Never	Never	Never	Never	Never	Never	Never	Never	No
1105	Never	Never	Never	Never	Never	Never	Never	Never	Never	Never	Never	Never	Never	Never	Never	No
1106	Several days	Several days	Never	Never	Never	Never	Never	Never	Never	Never	Never	Never	Never	Never	Never	No
1107	Never	Never	Several days	Never	Never	Never	Never	Never	Never	Never	Never	Never	Never	Never	Never	No
1108	Never	Never	Never	Never	Never	Never	Never	Never	Never	Never	Never	Never	Never	Never	Never	No
1109	Never	Never	Nearly every day	Never	Never	Never	Never	Never	Never	Never	Never	Never	Never	Never	Never	No
1110	Never	Never	Never	Never	Never	Never	Never	Never	Never	Never	Never	Never	Never	Never	Never	No
1111	Several days	Several days	Several days	Several days	Several days	Several days	Several days	Several days	Several days	Several days	Several days	Several days	Several days	Several days	Several days	No
1112	Never	Never	Never	Never	Never	Never	Never	Never	Never	Never	Never	Never	Never	Never	Never	No
1113	Several days	Several days	Several days	Never	Several days	Never	Several days	Never	Several days	Never	Several days	Several days	Several days	Several days	Several days	Cannot judge
1114	Never	Never	Several days	Several days	Never	Never	Never	Never	Never	Never	Never	Never	Never	Never	More than half the days	No
1115	Several days	Several days	Never	Several days	Never	Never	Never	Never	Never	Never	Never	Never	Never	Never	Never	No
1116	Never	Never	Never	Never	Never	Never	Never	Never	Never	Never	Never	Never	Never	Never	Never	No
1117	Never	Never	Never	Several days	Several days	Never	Never	Never	Never	Never	Several days	Several days	Never	Never	Never	No
1118	Several days	Several days	Several days	Several days	Several days	Several days	Several days	Several days	Several days	Several days	Several days	Several days	Several days	Several days	Several days	Cannot judge
1119	Never	Never	Nearly every day	Never	Never	Never	Never	Never	Never	Never	Never	Never	Never	Never	Never	Cannot judge
1120	Never	Never	Nearly every day	Never	Never	Never	Never	Never	Never	Never	Never	Never	Never	Never	Never	No
1121	Never	Never	Never	Never	Never	Never	Never	Never	Never	Never	Never	Never	Never	Never	Never	No
1122	Never	Never	More than half the days	Never	Never	Never	Never	Never	Never	Never	Never	Never	Never	Never	Never	No
1123	Never	Never	Never	Never	Never	Never	Never	Never	Never	Never	Never	Never	Never	Never	Never	Cannot judge
1124	Never	Never	Never	Several days	Several days	Several days	Several days	Several days	Several days	Several days	Several days	Several days	Several days	Several days	Several days	Cannot judge
1125	Never	Never	Never	Never	Never	Never	Never	Never	Never	Never	Never	Never	Never	Never	Never	No
1126	Never	Never	Nearly every day	Never	Never	Never	Never	Never	Never	Never	Never	Never	Never	Never	Never	No
1127	Never	Never	Never	Never	Never	Never	Never	Never	Never	Never	Never	Never	Never	Never	Never	No
1128	Never	Never	Never	Never	Never	Never	Never	Never	Never	Never	Never	Never	Never	Never	Never	No
1129	Never	Never	Never	Never	Never	Never	Never	Never	Never	Never	Never	Never	Never	Never	Never	No
1130	Never	Never	Nearly every day	Never	Never	Never	Never	Never	Never	Never	Never	Never	Never	Never	Never	No
1131	Never	Never	Nearly every day	Never	Never	Never	Never	Never	Never	Never	Never	Never	Never	Never	Never	No
1132	More than half the days	More than half the days	Nearly every day	More than half the days	Several days	Several days	Several days	Several days	Several days	More than half the days	Several days	Several days	Several days	Several days	Several days	Yes
1133	Never	Never	Never	Never	Never	Never	Never	Never	Never	Never	Never	Never	Never	Never	Never	No
1134	Never	Never	Nearly every day	Never	Never	Never	Never	Never	Never	Never	Never	Never	Never	Never	Never	No
1135	Never	Never	Never	Never	Never	Never	Never	Never	Never	Never	Never	Never	Never	Never	Never	No
1136	Never	Never	Never	Never	Never	Never	Never	Never	Never	Never	Never	Never	Never	Never	Never	No
1137	Never	Several days	Several days	Several days	Several days	Never	Never	Never	Never	Never	Never	Never	Never	Never	Never	Cannot judge
1138	Several days	Never	Never	Never	Never	Never	Never	Never	Never	Never	Never	Never	Never	Never	Never	No
1139	Never	Never	Never	Never	Never	Never	Never	Never	Never	Never	Never	Never	Never	Never	Never	Cannot judge
1140	Several days	Several days	Never	Several days	Several days	Never	Never	Several days	Several days	Several days	Several days	Several days	Several days	Several days	Several days	No
1141	Never	Never	Never	Never	Never	Never	Never	Never	Never	Never	Never	Never	Never	Never	Never	No
1142	Never	Never	Never	Never	Never	Never	Never	Never	Never	Never	Never	Never	Never	Never	Never	No
1143	Never	Never	Never	Never	Never	Never	Never	Never	Never	Never	Never	Never	Never	Never	Never	No
1144	Several days	Several days	Several days	Several days	Several days	Several days	Several days	Several days	Never	Several days	Several days	Several days	Several days	Several days	Several days	Cannot judge
1145	Never	Never	Never	Never	Never	Never	Never	Never	Never	Never	Never	Never	Never	Never	Never	No
1146	Never	Never	More than half the days	Never	Never	Never	Never	Never	Never	Never	Never	Never	Never	Never	Never	No
1147	Never	Never	Never	Never	Never	Never	Never	Never	Never	Never	Never	Never	Never	Never	Never	No
1148	Never	Never	Never	Never	Never	Never	Never	Never	Never	Never	Never	Never	Never	Never	Never	No
1149	Never	Never	Never	Never	Never	Never	Never	Never	Never	Never	Never	Never	Never	Never	Never	No
1150	Never	Never	Never	Never	Never	Never	Never	Never	Never	Never	Never	Never	Never	Never	Never	No
1151	Never	Never	Never	Never	Never	Never	Never	Never	Never	Never	Never	Never	Never	Never	Never	No
1152	Never	Never	Never	Never	Never	Never	Never	Never	Never	Never	Never	Never	Never	Never	Never	No
1153	Never	Never	Never	Never	Never	Never	Never	Never	Never	Never	Never	Never	Never	Never	Never	No
1154	Never	Several days	Never	Never	Never	Never	Never	Never	Never	Never	Never	Never	Never	Never	Never	No
1155	Never	Never	Never	Never	Never	Never	Never	Never	Never	Never	Never	Never	Never	Never	Never	No
1156	Never	Never	Never	Never	Never	Never	Never	Never	Never	Never	Never	Never	Never	Never	Never	No
1157	Never	Never	Never	Never	Never	Never	Never	Never	Never	Never	Never	Never	Never	Never	Never	No
1158	Several days	Never	More than half the days	Never	Never	Never	Never	Never	Never	Never	Never	Never	Never	Never	Never	No
1159	Never	Never	Several days	Several days	Several days	Several days	Never	Several days	Never	Several days	Never	Never	Never	Never	Never	No
1160	Never	Never	Several days	Several days	Several days	Never	Several days	Several days	Never	Never	Never	Never	Never	Never	Never	No
1161	Several days	Several days	Several days	Several days	Several days	Several days	Never	Several days	Never	Several days	Several days	Several days	Never	Never	Several days	No
1162	Never	Never	Never	Never	Never	Never	Never	Never	Never	Never	Never	Never	Never	Never	Never	Yes
1163	Never	Never	Never	Never	Never	Never	Never	Never	Never	Never	Never	Never	Never	Never	Never	No
1164	Never	Never	Never	Never	Never	Never	Never	Never	Never	Never	Never	Never	Never	Never	Never	No
1165	Never	Never	Never	Never	Never	Never	Never	Never	Never	Never	Never	Never	Never	Never	Never	No
1166	Never	Never	Never	Never	Never	Never	Never	Never	Never	Never	Never	Never	Never	Never	Never	No
1167	Never	Never	Never	Never	Never	Never	Never	Never	Never	Never	Never	Never	Never	Never	Never	No
1168	Several days	Several days	Several days	Several days	Never	Several days	Several days	Several days	Several days	Never	Several days	Never	Several days	Several days	Never	No
1169	Never	Never	Never	Never	Never	Never	Never	Never	Never	Never	Never	Never	Never	Never	Never	No
1170	Never	Never	Never	Never	Never	Never	Never	Never	Never	Never	Never	Never	Never	Never	Never	No
1171	Never	Never	Never	Never	Never	Never	Never	Never	Never	Never	Never	Never	Never	Never	Never	No
1172	Never	Never	Never	Never	Never	Never	Never	Never	Never	Never	Never	Never	Never	Never	Never	No
1173	Never	Never	Never	Never	Never	Never	Never	Never	Never	Never	Never	Never	More than half the days	Never	Never	No
1174	Several days	Never	Several days	Never	Never	Never	Never	Never	Never	Never	Never	Never	Never	Never	Never	Yes
1175	Never	Never	Several days	Several days	Never	Never	Never	Never	Never	Never	Never	Never	Never	Never	Never	No
1176	Several days	Several days	Nearly every day	Nearly every day	Several days	Several days	Several days	Several days	Several days	Several days	Never	Several days	Several days	Several days	Several days	No
1177	Never	Several days	Never	Several days	Never	Never	Several days	Never	Several days	Never	Never	Never	Several days	Never	Several days	No
1178	Never	Never	Never	Never	Never	Never	Never	Never	Never	Never	Never	Never	Never	Never	Never	No
1179	Never	Never	Never	Never	Never	Never	Never	Never	Never	Never	Never	Never	Never	Never	Never	No
1180	Several days	Several days	Several days	Several days	Several days	Never	Never	Never	Never	Never	Never	Never	Never	Never	Never	No
1181	Never	Never	Never	Never	Never	Never	Never	Never	Never	Never	Never	Never	Never	Never	Never	No
1182	Nearly every day	More than half the days	Never	Nearly every day	Never	More than half the days	Nearly every day	More than half the days	Several days	More than half the days	More than half the days	More than half the days	Several days	Never	Never	Yes
1183	Never	Never	More than half the days	Several days	Never	Never	Never	Never	Never	Never	Never	Never	Never	Never	Never	No
1184	Never	Never	Never	Never	Never	Never	Never	Never	Never	Never	Never	Never	Never	Never	Never	No
1185	Never	Never	Never	Never	Never	Never	Never	Never	Never	Never	Never	Never	Never	Never	Never	No
1186	Nearly every day	More than half the days	More than half the days	Never	Never	Never	Never	Never	Never	Never	Never	Never	Never	Never	Never	Cannot judge
1187	Several days	Several days	Never	Never	Never	Several days	Several days	Several days	Never	Several days	Several days	Several days	Several days	Several days	Several days	No
1188	More than half the days	More than half the days	More than half the days	More than half the days	More than half the days	More than half the days	More than half the days	More than half the days	Several days	More than half the days	More than half the days	More than half the days	More than half the days	More than half the days	More than half the days	Yes
1189	Never	Never	Never	Never	Never	Never	Never	Never	Never	Never	Never	Never	Never	Never	Never	No
1190	More than half the days	More than half the days	More than half the days	More than half the days	More than half the days	More than half the days	More than half the days	More than half the days	More than half the days	More than half the days	More than half the days	More than half the days	Never	More than half the days	More than half the days	Cannot judge
1191	Never	Never	Never	Never	Never	Never	Several days	More than half the days	Never	Never	Never	Never	Several days	Never	Never	No
1192	Never	Never	Never	Never	Never	Never	Never	Never	Never	Never	Never	Never	Never	Never	Never	No
1193	Never	Never	Never	Never	Several days	Several days	Several days	Several days	Several days	Several days	Several days	Several days	Several days	Never	Never	Yes
1194	Several days	Never	Several days	Several days	Never	Never	Never	Never	Never	Never	Never	Never	Never	Never	Never	No
1195	Never	Never	Several days	Never	Never	Never	Never	Never	Never	Never	Never	Never	Never	Never	Never	Yes
1196	Several days	Several days	Several days	Several days	Several days	Several days	Several days	Never	Never	Never	Never	Never	Never	Never	Never	Cannot judge
1197	Never	Never	Never	Never	Never	Never	Never	Never	Never	Never	Several days	Several days	Never	Never	Never	No
1198	Never	Never	Never	Never	Never	Never	Never	Never	Never	Never	Never	Never	Never	Never	Never	No
1199	Several days	Several days	Never	Several days	Never	Never	Several days	Several days	Never	Never	Never	Never	Never	Never	Never	No
1200	Several days	Never	Several days	Never	Never	Never	Never	Never	Never	Never	Never	Never	Never	Never	Never	Yes
1201	Never	Never	Several days	Several days	Never	Never	Never	Never	Never	Never	Never	Never	Never	Never	Never	No
1202	Several days	Never	Never	Never	Never	Never	Several days	Several days	Never	Never	Never	Never	Never	Never	Never	No
1203	Never	Never	Several days	Several days	Never	Never	Never	Never	Never	Never	Never	Never	Never	Never	Never	No
1204	Never	Never	Never	Never	Never	Never	Never	Never	Never	Never	Never	Never	Never	Never	Never	No
1205	Several days	Several days	Several days	Never	Never	Never	Never	Never	Never	Never	Never	Never	Never	Never	Never	Yes
1206	Never	Never	More than half the days	Never	Never	Never	Never	Never	Never	Never	Never	Never	Never	Never	Never	No
1207	Never	Never	Never	Never	Never	Never	Never	Never	Never	Never	Never	Never	Never	Never	Never	No
1208	Never	Never	Never	Never	Never	Never	Never	Never	Never	Never	Never	Never	Never	Never	Never	No
1209	Never	Never	Never	Never	Never	Never	Never	Never	Never	Never	Never	Never	Never	Never	Never	No
1210	Never	Never	Never	Never	Never	Never	Never	Never	Never	Never	Never	Never	Never	Never	Never	No
1211	Several days	Never	Several days	Never	Several days	Several days	Several days	Never	Never	Never	Never	Never	Never	Never	Never	No
1212	Never	Never	Never	Never	Never	More than half the days	Never	Never	Never	Never	Never	Never	Never	Never	Never	No
1213	Never	Never	Never	Never	Never	Never	Never	Never	Never	Never	Never	Never	Never	Never	Never	No
1214	Never	Never	Never	Never	Never	Never	Never	Never	Never	Never	Never	Never	Never	Never	Never	No
1215	Several days	Never	Several days	Several days	Never	Several days	Several days	Several days	Never	Several days	Several days	Several days	Several days	Several days	Several days	No
1216	Never	Never	Never	Several days	Never	Never	Never	Never	Never	Never	Several days	Never	Never	Never	Never	No
1217	Never	Never	Never	Never	Never	Never	Never	Never	Never	Never	Never	Never	Never	Never	Never	Yes
1218	Never	Never	Never	Never	Never	Never	Never	Never	Never	Never	Never	Never	Never	Never	Never	Yes
1219	Never	Never	Never	Never	Never	Never	Never	Never	Never	Never	Never	Never	Never	Never	Never	No
1220	Never	Never	Never	Never	Never	Never	Never	Never	Never	Never	Never	Never	Never	Never	Never	No
1221	Never	Never	Never	Never	Never	Never	Never	Never	Never	Never	Never	Never	Never	Never	Never	No
1222	Never	Never	Never	Never	Never	Never	Never	Never	Never	Never	Never	Never	Never	Never	Never	No
1223	Never	Never	Several days	Never	Never	Never	Never	Never	Never	Never	Never	Never	Never	Never	Never	No
1224	Never	Never	Never	Never	Never	Never	Never	Never	Never	Never	Never	Never	Never	Never	Never	Cannot judge
1225	Several days	Never	Several days	Several days	Several days	Never	Never	Never	Never	Never	Never	Never	Never	Never	Never	Yes
1226	Never	Never	Never	Never	Never	Never	Never	Never	Never	Never	Never	Never	Never	Never	Never	No
1227	Never	Never	Never	Never	Never	Never	Never	Never	Never	Never	Never	Never	Never	Never	Never	No
1228	Never	Never	Never	Never	Never	Never	Never	Never	Never	Never	Never	Never	Never	Never	Never	No
1229	Several days	Never	Several days	Several days	Never	Never	Never	Never	Never	Never	Never	Never	Never	Never	Never	No
1230	Never	Never	Several days	Several days	Never	Never	Never	Never	Never	Never	Never	Never	Never	Never	Never	Yes
1231	Never	Never	Never	Never	Never	Never	Never	Never	Never	Never	Never	Never	Never	Never	Never	No
1232	Never	Never	Never	Never	Never	Never	Never	Never	Never	Never	Never	Never	Never	Never	Never	No
1233	Several days	Several days	Never	Several days	Never	Never	Never	Never	Never	Several days	Never	Never	Never	Never	Never	No
1234	Never	Never	Never	Never	Never	Never	Never	Never	Never	Never	Several days	Never	Never	Never	Never	No
1235	Never	Never	More than half the days	Several days	Never	Never	Never	Never	Never	Never	Never	Never	Never	Never	Never	No
1236	Never	Never	Never	Never	Never	Never	Never	Never	Never	Never	Never	Never	Never	Never	Never	No
1237	Never	Never	Never	Never	Never	Never	Never	Never	Never	Never	Never	Never	Never	Never	Never	No
1238	Several days	Several days	Several days	Several days	Several days	Several days	Several days	Never	Never	Never	Never	Never	Never	Never	Several days	Yes
1239	Never	Never	More than half the days	More than half the days	Never	Never	Never	Never	Never	Never	Never	Never	Never	Never	Never	No
1240	Never	Never	Never	Never	Never	Never	Never	Never	Never	Never	Never	Never	Never	Never	Never	No
1241	Never	Never	Never	Never	Never	Never	Never	Never	Never	Never	Never	Never	Never	Never	Never	No
1242	Several days	Several days	Several days	Several days	Never	Never	Never	Never	Never	Never	Several days	Several days	Never	Never	Never	Yes
1243	Never	Never	Never	Never	Never	Never	Never	Never	Never	Never	Never	Never	Never	Never	Never	No
1244	Never	Never	More than half the days	Never	Never	Never	Never	Never	Never	Never	Never	Never	Never	Never	Never	No
1245	Never	Never	More than half the days	Never	Never	Never	Never	Never	Never	Never	Never	Never	Never	Never	Never	No
1246	Several days	Several days	Several days	Several days	Several days	Several days	Several days	Several days	Several days	Several days	Several days	Several days	Several days	Several days	Several days	Cannot judge
1247	Never	Never	Several days	Never	Several days	Never	Never	Never	More than half the days	Never	Never	Never	Never	Never	Never	Cannot judge
1248	Never	Never	Never	Never	Never	Never	Never	Never	Never	Never	Never	Never	Never	Never	Never	No
1249	Never	Never	Never	Never	Never	Never	Never	Never	Never	Never	Never	Never	Never	Never	Never	No
1250	Never	Never	Never	Never	Never	Never	Never	Never	Never	Never	Never	Never	Never	Never	Never	No
1251	Never	Never	Several days	Several days	Never	Never	Never	Never	Never	Never	Never	Never	Never	Never	Never	No
1252	Never	Never	Never	Never	Never	Never	Never	Never	Never	Never	Never	Never	Never	Never	Never	Yes
1253	Never	Never	Never	Never	Never	Never	Never	Never	Never	Never	Never	Never	Never	Never	Never	No
1254	Never	Never	Never	Never	Never	Never	Never	Never	Never	Never	Never	Never	Never	Never	Never	No
1255	Never	Never	Never	Never	Never	Never	Never	Never	Never	Never	Never	Never	Never	Never	Never	No
1256	Several days	Several days	Several days	Several days	Several days	Several days	Several days	Several days	Several days	Several days	Several days	Several days	Several days	Several days	Several days	No
1257	Several days	Several days	More than half the days	Several days	Several days	Several days	Several days	Several days	Several days	Several days	More than half the days	Several days	More than half the days	Several days	Several days	No
1258	Never	Never	More than half the days	Never	Never	Never	Never	Never	Never	Never	Never	Never	Never	Never	Never	No
1259	Never	Several days	Never	Several days	Never	Several days	Never	Several days	Never	Several days	Never	Several days	Never	Several days	Never	No
1260	Never	Never	Never	Never	Never	Never	Never	Never	Never	Never	Never	Never	Never	Never	Never	No
1261	Several days	Never	Never	Several days	Never	Never	Never	Several days	Never	Several days	Several days	Never	Several days	Never	Several days	No
1262	Never	Never	Several days	Several days	Several days	Never	Never	Never	Never	Never	Never	Never	Never	Never	Never	Yes
1263	Never	Never	More than half the days	Never	Never	Never	Never	Never	Never	Never	Never	Never	Never	Never	Never	No
1264	Several days	Several days	Several days	Several days	Several days	Several days	Several days	Several days	Several days	Several days	Several days	Several days	Several days	Several days	Several days	No
1265	Several days	Never	Never	Several days	Never	Never	Never	Never	Never	Never	Never	Never	Never	Never	Never	No
1266	Never	Never	Never	Never	Never	Never	Never	Never	Never	Never	Never	Never	Never	Never	Never	No
1267	Several days	Several days	Several days	Several days	Several days	Several days	Several days	Several days	Several days	Never	Several days	Several days	Never	Never	Never	Yes
1268	Nearly every day	Never	More than half the days	Nearly every day	More than half the days	Never	Several days	Several days	Never	Never	Never	Never	Never	Never	Never	No
1269	Never	Never	More than half the days	Never	Never	Never	Never	Never	Never	Several days	Several days	Several days	Several days	Several days	Several days	No
1270	Never	Never	Never	Never	Never	Never	Never	Never	Never	Never	Never	Never	Never	Never	Never	No
1271	Several days	Several days	Several days	Several days	Several days	Never	Several days	Several days	Never	Never	Never	Never	Never	Never	Never	No
1272	Several days	Never	More than half the days	Several days	Never	Never	Never	Several days	Never	Never	More than half the days	Several days	Never	Never	Never	Yes
1273	Never	Never	Never	Never	Never	Never	Never	Never	Never	Never	Never	Never	Never	Never	Never	No
1274	Never	Never	Never	Never	Never	Never	Never	Never	Never	Never	Never	Never	Never	Never	Never	No
1275	Never	Never	Never	Never	Never	Never	Never	Never	Never	Never	Never	Never	Never	Never	Never	No
1276	Never	Never	Never	Never	Never	Never	Never	Never	Never	Never	Never	Never	Never	Never	Never	Cannot judge
1277	Several days	Several days	Several days	Several days	Several days	Never	Never	Never	Never	Never	Never	Never	Never	Never	Never	No
1278	Never	Never	Several days	Several days	Several days	Never	Never	Never	Never	Several days	Several days	Several days	Never	Never	Several days	Cannot judge
1279	Several days	Several days	Never	Several days	Never	Never	Never	Several days	Never	Never	Never	Several days	Never	Several days	Never	Cannot judge
1280	Never	Never	Never	Never	Never	Never	Never	Never	Never	Never	Never	Never	Several days	Several days	Several days	Yes
1281	Never	Never	Never	Never	Never	Never	Never	Never	Never	Never	Never	Never	Never	Never	Never	No
1282	Several days	Several days	Several days	Several days	Several days	Several days	Several days	Several days	Never	Never	Never	Never	Never	Never	Never	No
1283	Several days	Several days	Never	Several days	Several days	Several days	Several days	Several days	Several days	Several days	Several days	Several days	Several days	Several days	Several days	No
1284	Several days	Never	Never	Several days	Several days	Never	Never	Several days	Never	Never	Several days	Several days	Several days	Never	Never	No
1285	Never	Never	Never	Never	Never	Never	Never	Never	Never	Never	Never	Never	Never	Never	Never	No
1286	Never	Never	Never	Never	Never	Never	Never	Never	Never	Never	Never	Never	Never	Never	Never	No
1287	Never	Never	Never	Never	Never	Never	Never	Never	Never	Never	Never	Never	Never	Never	Never	No
1288	Never	Never	Never	Never	Never	Never	Never	Never	Never	Never	Never	Never	Never	Never	Never	Yes
1289	Never	Never	Never	Never	Never	Never	Never	Never	Never	Never	Never	Never	Never	Never	Never	No
1290	Several days	Several days	Several days	Several days	Several days	Several days	Several days	Several days	Never	Several days	Several days	Several days	Several days	Several days	Several days	No
1291	Never	Never	Never	Never	Never	Never	Never	Never	Never	Never	Never	Never	Never	Never	Never	No
1292	Never	Never	Never	Never	Never	Never	Several days	Never	Never	Never	Never	Never	Never	Never	Never	No
1293	Several days	Several days	Never	Several days	Never	Never	Never	Never	Never	Never	Never	Never	Never	Never	Never	Yes
1294	Never	Never	Never	Never	Never	Never	Never	Never	Never	Never	Never	Never	Never	Never	Never	No
1295	Several days	Several days	Several days	Several days	Several days	Several days	Several days	Several days	Never	Several days	Several days	Several days	Several days	Several days	Several days	No
1296	Never	Never	Never	Never	Never	Never	Never	Never	Never	Never	Never	Never	Never	Never	Never	No
1297	Never	Never	Never	Never	Never	Never	Never	Never	Never	Never	Never	Never	Never	Never	Never	No
1298	Never	Never	Never	Never	Never	Never	Never	Never	Never	Never	Never	Never	Never	Never	Never	No
1299	Several days	Several days	Several days	Several days	Never	Never	Never	Several days	Never	More than half the days	Never	Several days	Never	Never	Several days	Yes
1300	Never	Never	Never	Never	Never	Never	Never	Never	Never	Never	Never	Never	Never	Never	Never	No
1301	Never	Never	Never	Never	Never	Never	Never	Never	Never	Never	Never	Never	Never	Never	Never	Yes
1302	Never	Never	Never	Never	Never	Never	Never	Never	Never	Never	Never	Never	Never	Never	Never	No
1303	Several days	Several days	Never	Several days	Several days	Several days	Several days	Never	Never	Never	Never	Never	Never	Never	Never	Cannot judge
1304	Several days	Several days	Several days	Several days	Never	Several days	Several days	Never	Never	Never	Never	Never	Several days	Never	Never	Cannot judge
1305	Never	Never	Never	Never	Never	Never	Never	Never	Never	Never	Never	Never	Never	Never	Never	No
1306	Never	Never	Never	Never	Never	Never	Never	Never	Never	Never	Never	Never	Never	Never	Never	No
1307	Never	Never	Never	Never	Never	Never	Never	Never	Never	Never	Several days	Never	Never	Never	Never	No
1308	Never	Never	Never	Never	Never	Never	Never	Never	Never	Never	Never	Never	Never	Never	Never	Yes
1309	Never	Never	Never	Never	Never	Never	Never	Never	Never	Never	Never	Never	Never	Never	Never	No
1310	Never	Never	Several days	Never	Never	Never	Never	Never	Never	Never	Never	Never	Never	Never	Never	No
1311	Never	Never	Never	Never	Never	Never	Never	Never	Never	Never	Never	Never	Never	Never	Never	No
1312	Never	Never	Never	Never	Never	Never	Never	Never	Never	Never	Never	Never	Never	Never	Never	No
1313	Never	Never	Never	Never	Never	Never	Never	Never	Never	Never	Never	Never	Never	Never	Never	No
1314	Never	Never	Several days	Never	Never	Never	Never	Never	Never	Never	Never	Never	Never	Never	Never	No
1315	Never	Never	Several days	Never	Never	Never	Never	Never	Never	Never	Never	Never	Never	Never	Never	No
1316	Several days	Never	Several days	Several days	Never	Never	Never	Never	More than half the days	Several days	Never	Never	Never	Never	Never	Cannot judge
1317	Never	Never	Never	Never	Never	Never	Never	Never	Never	Never	Never	Never	Never	Never	Never	No
1318	Never	Never	Several days	Never	Never	Never	Never	Never	Never	Never	Never	Never	Never	Never	Never	No
1319	Several days	Several days	Several days	Several days	Several days	Several days	Never	Never	Never	Never	Never	Never	Never	Never	Never	No
1320	Never	Never	Never	Never	Never	Never	Never	Never	Never	Never	Never	Never	Never	Never	Never	No
1321	Never	Never	Several days	Never	Never	Never	Never	Never	Never	Several days	Never	Never	Never	Never	Never	No
1322	Never	Never	Never	Never	Never	Never	Never	Never	Never	Never	Never	Never	Never	Never	Never	No
1323	Several days	Never	Never	Never	Never	Never	Several days	Several days	Never	Never	Never	Never	Never	Never	Never	Yes
1324	Several days	Several days	Several days	Several days	Never	Never	Never	Several days	Never	Several days	Several days	Several days	Several days	Several days	Several days	Cannot judge
1325	Never	Never	Never	Never	Never	Never	Never	Never	Never	Never	Never	Never	Never	Never	Never	No
1326	Never	Never	Several days	Never	Never	Never	Never	Never	Several days	Never	Never	Never	Never	Never	Never	No
1327	Never	Never	More than half the days	Never	Never	Never	Never	Never	Never	Never	Never	Never	Never	Never	Never	No
1328	Never	Never	Never	Never	Never	Never	Never	Never	Never	Never	Never	Never	Never	Never	Never	Cannot judge
1329	Never	Never	Never	Never	Never	Several days	Never	Never	Never	Never	Never	Never	Never	Never	Never	No
1330	Never	Never	Several days	Several days	Several days	Never	Never	Never	Never	Never	Never	Never	Never	Never	Never	No
1331	Never	Never	Several days	Never	Never	Never	Never	Never	Never	Never	Never	More than half the days	Never	Never	Never	No
1332	Never	Several days	More than half the days	Never	Never	Never	Never	Never	Never	Never	Never	Never	Never	Never	Several days	No
1333	Never	Never	Never	Never	Never	Never	Never	Never	Never	Never	Never	Never	Never	Never	Never	No
1334	Never	Never	Never	Never	Never	Never	Never	Never	Never	Never	Never	Never	Never	Never	Never	No
1335	Never	Never	Nearly every day	Several days	Never	Never	Never	Never	Never	Never	Never	Never	Never	Never	Never	Cannot judge
1336	Never	Never	Several days	Several days	Several days	Never	Never	Never	Never	Never	Never	Never	Never	Never	Never	No
1337	Several days	Never	Several days	Several days	Never	Never	Never	Never	Never	Never	Never	Never	Never	Never	Never	No
1338	Never	Never	Several days	Never	Several days	Several days	Several days	Several days	Never	Never	Several days	Never	Never	Never	Several days	Yes
1339	Never	Never	More than half the days	Never	Never	Never	Never	Never	Never	Never	Never	Never	Never	Never	Never	No
1340	Several days	Several days	Several days	Several days	Several days	Several days	Several days	Several days	Several days	Several days	Several days	Several days	Several days	Several days	Several days	No
1341	Never	More than half the days	More than half the days	More than half the days	Never	Never	Several days	Never	Never	Never	Several days	Never	Never	Never	Never	No
1342	Never	Never	Never	Never	Never	Never	Never	Never	Never	Never	Never	Never	Never	Never	Never	No
1343	Never	Never	Several days	Never	Never	Never	Never	Several days	Several days	Never	Several days	Several days	Several days	Never	Several days	No
1344	Several days	Several days	Several days	Several days	Several days	Several days	Never	Never	Never	Never	Never	Never	Never	Never	Never	No
1345	Several days	Never	Nearly every day	Several days	Never	Never	Never	Never	Never	Never	Several days	Several days	Never	Never	Never	Yes
1346	Never	Never	Several days	Never	Never	Never	Never	Never	Never	Never	Several days	Never	Never	Never	Never	No
1347	Several days	Never	Several days	Never	Several days	Never	Never	Never	Never	Never	Never	Never	Never	Never	Never	No
1348	Never	Never	Never	Never	Never	Never	Never	Never	Never	Never	Never	Never	Never	Never	Never	Yes
1349	Several days	Never	Several days	Several days	Several days	Several days	Several days	Several days	Never	Never	Never	Never	Never	Never	Never	No
1350	Never	Never	Several days	Never	Never	Never	Several days	Never	Never	Several days	Several days	Several days	Several days	Several days	Never	Yes
1351	Never	Never	Never	Never	Never	Never	Never	Never	Never	Never	Never	Never	Never	Never	Never	No
1352	Several days	Several days	Several days	Several days	Several days	Several days	Several days	Several days	Never	Several days	Several days	Never	Several days	Several days	Several days	No
1353	More than half the days	Never	Never	Never	Never	Never	Never	Never	Never	Never	Never	Never	Never	Never	Never	No
1354	Never	Never	Never	Never	Never	Never	Never	Never	Never	Never	Never	Never	Never	Never	Never	No
1355	Never	Never	Never	Never	Never	Never	Never	Never	Never	Never	Several days	Several days	Never	Never	Never	No
1356	Never	Never	Never	Never	Never	Never	Never	Never	Never	Never	Never	Never	Never	Never	Never	No
1357	Never	Never	Never	Never	Never	Never	Never	Never	Never	Never	Never	Never	Never	Never	Never	No
1358	Never	Never	Several days	Never	Several days	Never	Never	Never	Never	Several days	Never	Several days	Never	Several days	Several days	No
1359	Never	Never	Never	Never	Never	Never	Never	Never	Never	Never	Never	Never	Never	Never	Never	No
1360	Never	Several days	Never	Never	Never	Never	Never	Never	Never	Never	Never	Never	Never	Never	Never	No
1361	Several days	Several days	More than half the days	More than half the days	Several days	Several days	Several days	Several days	Never	Several days	Several days	Never	Several days	Several days	Several days	No
1362	Never	Never	Never	Never	Never	Never	Never	Never	Never	Never	Never	Never	Never	Never	Never	No
1363	Never	Never	Never	Never	Never	Never	Never	Never	Never	More than half the days	Several days	Several days	Several days	Several days	Several days	No
1364	Never	Never	Never	Never	Never	Never	Never	Never	Never	Never	Never	Never	Never	Never	Never	No
1365	Never	Never	Several days	Never	Never	Never	Never	Never	Never	Never	Never	Never	Never	Never	Never	No
1366	Several days	Several days	Several days	Several days	Several days	Never	Never	Never	Never	Never	Never	Never	Never	Never	Never	No
1367	Several days	Several days	Several days	Several days	Never	Never	Never	Never	Never	Never	Never	Never	Never	Never	Never	Cannot judge
1368	Never	Never	Never	Never	Never	Never	Never	Never	Never	Never	Never	Never	Never	Never	Never	No
1369	Never	Never	Never	Several days	Several days	Never	Never	Never	Never	Never	Never	Never	Never	Never	Never	Yes
1370	More than half the days	Several days	Several days	Several days	Several days	Several days	Several days	Several days	Several days	Several days	Several days	Several days	Several days	Several days	Several days	Cannot judge
1371	Several days	Several days	Several days	Several days	Several days	Several days	Several days	Several days	Never	Several days	Several days	Several days	Several days	Several days	Several days	No
1372	Never	Never	Never	Never	Never	Never	Never	Never	Never	Never	Never	Never	Never	Never	Never	No
1373	Never	Never	Several days	Several days	Several days	Never	Never	Never	Never	Never	Several days	Never	Never	Never	Never	No
1374	Never	Never	Never	Never	Never	Never	Never	Never	Never	Never	Never	Never	Never	Never	Never	No
1375	Never	Never	Never	Never	Never	Never	Never	Never	Never	Never	Never	Never	Never	Never	Never	Yes
1376	Never	Never	More than half the days	Never	Never	Never	Never	Never	Never	Never	Never	Never	Never	Never	Never	No
1377	Never	Never	Never	Never	Never	Never	Never	Never	Never	Never	Never	Never	Never	Never	Never	Cannot judge
1378	Never	Never	Never	Never	Never	Never	Never	Never	Never	Several days	Several days	Never	Several days	Never	Never	No
1379	Never	Never	More than half the days	Several days	Never	Never	Never	Never	Never	Never	Several days	Several days	Never	Never	Never	No
1380	Several days	Several days	Never	Several days	Never	Never	Never	Never	Never	Never	Never	Never	Never	Never	Never	No
1381	Never	Several days	Several days	Several days	Several days	Several days	Never	Never	Never	Several days	Never	Several days	Never	Never	Several days	No
1382	Never	Never	Several days	Several days	Several days	Several days	Several days	Several days	Several days	Never	Never	Never	Never	Never	Never	Cannot judge
1383	Never	Never	Several days	Several days	Several days	Never	Several days	Several days	Never	Never	Never	Never	Never	Never	Never	Yes
1384	Never	Several days	Never	Several days	Never	Never	Never	Never	Never	Never	Never	Never	Never	Never	Several days	Yes
1385	Never	Never	Never	Never	Never	Never	Never	Never	Never	Never	Never	Never	Never	Never	Never	Cannot judge
1386	Several days	Never	Several days	Several days	Never	Never	Never	Never	Never	Never	Never	Never	Never	Never	Never	No
1387	Several days	Never	Several days	Several days	Several days	Never	Never	Never	Never	Never	Several days	Never	Never	Never	Several days	No
1388	Never	Never	Never	Never	Several days	Never	Never	Never	Never	Never	Never	Never	Never	Never	Never	No
1389	Never	Never	Never	Never	Never	Never	Never	Never	Never	Never	Never	Never	Never	Never	Never	No
1390	Several days	Never	Never	Several days	Several days	Never	Several days	Never	Several days	Never	Several days	Never	Several days	Never	Never	No
1391	More than half the days	Several days	Several days	Several days	Several days	Several days	Several days	Several days	Never	Several days	Several days	Several days	Several days	Several days	Several days	Cannot judge
1392	Never	Never	Several days	Never	Never	Never	Never	Never	Never	Never	Never	Never	Never	Never	Never	No
1393	Several days	Several days	Never	Never	Never	Never	Several days	Several days	Never	Several days	Never	Never	Never	Never	Never	No
1394	Never	Never	Never	Never	Never	Never	Never	Never	Never	Never	Never	Never	Never	Never	Never	No
1395	More than half the days	Several days	Several days	Several days	Several days	Several days	Several days	Several days	Never	Several days	Several days	Several days	Several days	Never	Never	No
1396	Never	Never	Several days	Never	Never	Never	Never	Never	Never	Never	Never	Never	Never	Never	Never	No
1397	Never	Several days	Several days	Several days	Never	Several days	Never	Several days	Never	Several days	Several days	Never	Several days	Several days	Several days	No
1398	Several days	Never	Several days	Several days	Several days	Never	Never	Never	Never	Never	Never	Never	Never	Never	Several days	No
1399	Several days	Never	Several days	Several days	Never	Never	Never	Never	Never	Never	Never	Never	Never	Never	Never	No
1400	Never	Never	Never	Never	Never	Never	Never	Never	Never	Never	Never	Never	Never	Never	Never	No
1401	Several days	Several days	Several days	Several days	Several days	Never	Never	Several days	Never	Never	Never	Never	Never	Never	Never	Yes
1402	Never	Never	Never	Several days	Never	Never	Never	Never	Never	Never	Several days	Several days	Never	Never	Never	No
1403	Never	Never	Never	Never	Never	Never	Never	Never	Never	Never	Never	Never	Never	Never	Never	No
1404	Never	Never	Several days	Never	Never	Never	Never	Never	Never	Never	Never	Never	Never	Never	Never	No
1405	Never	Never	Never	Never	Never	Never	Never	Never	Never	Never	Never	Never	Never	Never	Never	Yes
1406	Never	Never	Several days	Several days	Never	Never	Never	Never	Never	Never	Several days	Never	Never	Never	Never	No
1407	Never	Never	Never	Never	Never	Never	Never	Never	Never	Never	Never	Never	Never	Never	Never	No
1408	Never	Never	More than half the days	Never	Never	Never	Never	Several days	Never	Never	Never	Never	Never	Never	Never	No
1409	Several days	Several days	Nearly every day	Several days	Several days	Several days	Several days	Several days	Several days	Several days	Several days	Several days	Several days	Several days	Several days	No
1410	Never	Never	Never	Never	Never	Never	Never	Never	Never	Never	Never	Never	Never	Never	Never	No
1411	Never	Never	Never	Never	Never	Never	Never	Never	Never	Never	Never	Never	Never	Never	Never	No
1412	Never	Never	Several days	Never	Never	Never	Never	Several days	Never	Never	Never	Never	Never	Never	Never	No
1413	Several days	Never	Several days	Several days	Several days	Several days	Several days	Never	Never	Never	Several days	Never	Never	Never	Never	Cannot judge
1414	Never	Never	Never	Never	Never	Never	Never	Never	Never	Never	Never	Never	Never	Never	Never	No
1415	Never	Never	Never	Never	Never	Never	Never	Never	Never	Never	Never	Never	Never	Never	Never	No
1416	Never	Never	Never	Never	Never	Never	Never	Never	Never	Several days	Never	Never	Never	Never	Never	No
1417	Several days	Several days	Never	Never	Never	Several days	Never	Never	Never	Several days	Never	Never	Never	Never	Several days	No
1418	Never	Never	Never	Never	Never	Never	Never	Never	Never	Never	Never	Never	Never	Never	Never	No
1419	Never	Several days	Several days	Several days	Several days	Several days	Several days	Several days	Several days	Several days	Several days	Several days	Several days	Several days	Several days	Yes
1420	Never	Never	Several days	Never	Never	Never	Never	Never	Never	Never	Never	Never	Never	Never	Never	Yes
1421	Several days	Several days	Several days	Several days	Never	Never	Never	Never	Never	Never	Never	Never	Never	Never	Never	Yes
1422	Several days	Several days	Several days	Several days	Several days	Several days	Never	Several days	Never	Several days	Never	Never	Never	Never	Never	Cannot judge
1423	Several days	Several days	Several days	Several days	Never	Never	Never	Never	Never	Several days	Never	Never	Never	Several days	Never	Cannot judge
1424	Never	Never	Never	Never	Never	Never	Never	Never	Never	Never	Never	Never	Never	Never	Never	No
1425	Never	Never	Never	Never	Never	Never	Never	Never	Never	Never	Never	Never	Never	Never	Never	No
1426	More than half the days	More than half the days	More than half the days	More than half the days	More than half the days	More than half the days	More than half the days	More than half the days	More than half the days	More than half the days	More than half the days	More than half the days	More than half the days	More than half the days	More than half the days	Yes
1427	Never	Never	Several days	Never	Never	Never	Never	Never	Never	Never	Never	Never	Never	Never	Never	Cannot judge
1428	Several days	Several days	Nearly every day	Several days	Never	Never	Never	Several days	Never	Several days	Never	Several days	Several days	Several days	Several days	No
1429	Never	Never	Several days	Several days	Never	Never	Never	Never	Never	Never	Never	Never	Never	Never	Never	Yes
1430	Never	Never	Never	Never	Never	Never	Never	Never	Never	Never	Never	Never	Never	Never	Never	No
1431	Never	Never	Never	Never	Never	Never	Never	Never	Never	Never	Never	Never	Never	Never	Never	No
1432	Never	Never	Never	Never	Never	Never	Never	Never	Never	Never	Never	Never	Never	Never	Never	No
1433	Several days	Never	Several days	Never	Never	Never	Never	Never	Never	Never	Several days	Never	Never	Never	Several days	No
1434	Never	Never	Never	Never	Never	Never	Never	Never	Never	Never	Never	Never	Never	Never	Never	No
1435	Several days	Never	Several days	Several days	Never	Never	Never	Never	Never	Never	Never	Never	Never	Never	Never	Yes
1436	Never	Never	Never	Never	Never	Never	Never	Never	Never	Several days	Never	Never	Never	Never	Never	No
1437	Several days	Several days	Several days	Never	Several days	Never	Never	Never	Never	Never	Never	Never	Never	Never	Never	No
1438	Never	Never	Never	Never	Never	Never	Never	Never	Never	Never	Never	Never	Never	Never	Never	No
1439	Several days	Several days	Several days	Several days	Several days	Several days	Several days	Several days	Several days	Several days	Several days	Several days	Several days	Several days	Several days	No
1440	Never	Never	Never	Never	Never	Never	Never	Never	Never	Never	Never	Never	Never	Never	Never	No
1441	Several days	Several days	Several days	Several days	Several days	Several days	Several days	Several days	Never	Several days	Several days	Several days	Several days	Several days	Several days	Cannot judge
1442	Several days	Never	Nearly every day	Several days	Several days	Never	Several days	Never	Never	Never	Never	Never	Never	Never	Never	No
1443	Never	Never	Never	Never	Never	Never	Never	Never	Never	Never	Never	Never	Never	Never	Never	No
1444	Never	Never	Several days	Never	Never	Never	Never	Never	Never	Never	Never	Never	Never	Never	Never	No
1445	Several days	Several days	Several days	Several days	Several days	Several days	Several days	Several days	Never	Never	Never	Never	Never	Never	Never	No
1446	Several days	Several days	Several days	Several days	Several days	Several days	Several days	Several days	Several days	Several days	Never	Never	Never	Never	Several days	No
1447	Never	Never	Never	Never	Never	Never	Never	Never	Never	Never	Never	Never	Never	Never	Never	No
1448	Never	Never	Never	Never	Never	Never	Never	Never	Never	Several days	Several days	Never	Never	Never	Never	No
1449	Never	Never	Several days	Never	Never	Never	Never	Never	Never	Never	Never	Never	Never	Never	Never	No
1450	Never	Never	Several days	Never	Never	Never	Never	Never	Never	Never	Never	Never	Never	Never	Never	No
1451	Never	Never	Several days	Never	Never	Never	Never	Never	Never	Never	Never	Never	Never	Never	Never	No
1452	Several days	Several days	Several days	Several days	Several days	Several days	Several days	Several days	Never	Several days	Several days	Several days	Several days	Several days	Several days	No
1453	Several days	Never	Several days	Never	Never	Never	Never	Never	Never	Several days	Never	Never	Never	Never	Never	No
1454	Never	Never	Nearly every day	Never	Never	Never	Never	Never	Never	Never	Never	Never	Never	Never	Never	No
1455	Several days	Several days	Several days	Several days	Several days	Several days	Several days	Several days	Several days	Several days	Several days	Several days	Several days	Several days	Several days	No
1456	Never	Several days	Nearly every day	Several days	Never	Never	Never	Never	Never	Several days	Several days	Several days	Several days	Several days	Several days	No
1457	More than half the days	Several days	More than half the days	More than half the days	Several days	Several days	Never	Never	Never	Never	Several days	Never	Never	Never	Never	Yes
1458	Several days	Several days	Several days	Several days	Several days	Several days	Several days	Several days	Never	Several days	Several days	Never	Never	Never	Never	No
1459	Never	Never	Never	Never	Never	Never	Never	Never	Never	Never	Never	Never	Never	Never	Never	Yes
1460	Never	Never	More than half the days	Never	Never	Never	Never	Never	Never	Never	Never	Never	Never	Never	Never	Yes
1461	Never	Never	Never	Never	Never	Never	Never	Never	Never	Never	Never	Never	Never	Never	Never	No
1462	Never	Never	Never	Never	Never	Never	Never	Never	Never	Never	Never	Never	Never	Never	Never	No
1463	Never	Never	Several days	Never	Never	Never	Never	Several days	Never	Never	Never	Never	Never	Never	Never	No
1464	Never	Never	Never	Never	Never	Never	Never	Never	Never	Several days	Several days	Several days	Never	Never	Never	No
1465	Never	Never	Several days	Several days	Several days	Never	Several days	Several days	Never	Never	Never	Never	Never	Never	Never	Cannot judge
1466	Never	Several days	Several days	Several days	Several days	Never	Never	Never	Never	Never	Never	Several days	Never	Never	Never	No
1467	Several days	Never	Never	Never	Never	Never	Never	Never	Never	Never	Never	Never	Never	Never	Never	No
1468	Never	Several days	Several days	Several days	Several days	Several days	Never	Never	Never	Never	Never	Never	Never	Never	Never	No
1469	Never	Never	Nearly every day	Several days	Never	Never	Never	Several days	Never	Never	Several days	Several days	Several days	Never	Never	No
1470	Never	Never	Never	Never	Never	Never	Never	Never	Never	Never	Never	Never	Never	Never	Never	No
1471	Never	Never	Never	Never	Never	Never	Never	Never	Never	Never	Never	Never	Never	Never	Never	No
1472	Never	Never	Several days	Never	Never	Never	Never	Never	Never	Never	Never	Never	Never	Never	Never	No
1473	Never	Never	More than half the days	Never	Never	Never	Never	Never	Never	Never	Never	Never	Never	Never	Never	No
1474	Never	Never	Never	Never	Never	Never	Never	Never	Never	Never	Never	Never	Never	Never	Never	No
1475	Several days	Several days	Never	Several days	Several days	Several days	Never	Never	Never	Several days	Several days	Several days	Several days	Several days	Several days	No
1476	Never	Never	Several days	Never	Never	Never	Never	Never	Never	Never	Never	Never	Never	Never	Never	No
1477	Several days	Several days	Never	Several days	Never	Never	Never	Never	Never	Never	Never	Never	Never	Never	Never	No
1478	Never	Never	Never	Never	Never	Never	Never	Never	Never	Never	Never	Never	Never	Never	Never	No
1479	Never	Never	Never	Never	Never	Never	Never	Never	Never	Never	Never	Never	Never	Never	Never	Yes
1480	Never	Never	Never	Never	Never	Never	Never	Never	Never	Never	Never	Never	Never	Never	Never	No
1481	Never	Never	Never	Never	Never	Never	Never	Never	Never	Never	Never	Never	Never	Never	Never	No
1482	Several days	Several days	Several days	Several days	Several days	Several days	Several days	Several days	Never	Several days	Several days	Several days	Several days	Never	Several days	Yes
1483	Never	Never	Never	Never	Never	Never	Never	Never	Never	Never	Never	Never	Never	Never	Never	No
1484	Never	Never	Never	Never	Never	Never	Never	Never	Never	Never	Never	Never	Never	Never	Never	No
1485	Several days	Several days	Several days	Several days	Never	Several days	Never	Several days	Never	Never	Never	Never	Never	Several days	Never	Yes
1486	Never	Never	Never	Never	Never	Never	Never	Never	Never	Never	Never	Never	Never	Never	Never	No
1487	Several days	Never	Several days	Several days	Several days	Several days	Several days	Several days	Never	Never	Never	Never	Never	Never	Never	No
1488	Never	Never	Never	Never	Never	Never	Never	Never	Never	Never	Never	Never	Never	Never	Never	No
1489	Never	Never	Never	Never	Never	Never	Never	Never	Never	Never	Never	Never	Never	Never	Never	No
1490	Never	Never	More than half the days	Never	Never	Never	Never	Never	Never	Never	Never	Never	Never	Never	Never	No
1491	Never	Never	Never	Never	Never	Never	Never	Never	Never	Never	Never	Never	Never	Never	Never	No
1492	Never	Never	Several days	Never	Never	Never	Never	Never	Never	Never	Never	Never	Never	Never	Never	No
1493	Never	Never	Never	Never	Never	Never	Never	Several days	Never	Never	Never	Never	Never	Never	Never	No
1494	Never	Never	Several days	Several days	Never	Several days	Never	Never	Several days	Several days	Several days	Several days	Several days	Never	Several days	No
1495	Never	Never	Never	Never	Never	Never	Never	Never	Never	Never	Never	Never	Never	Never	Never	No
1496	Never	Never	Never	Never	Never	Never	Never	Never	Never	Never	Never	Never	Never	Never	Never	No
1497	Several days	Never	Several days	Several days	Several days	Never	Several days	Never	Never	Never	Never	Never	Never	Never	Never	No
1498	Never	Never	Several days	Never	Never	Never	Never	Never	Never	Never	Never	Never	Never	Never	Never	No
1499	Never	Never	Never	Never	Never	Never	Never	Never	Never	Never	Never	Never	Never	Never	Never	No
1500	Never	Never	Never	Never	Never	Never	Never	Never	Never	Never	Never	Never	Never	Never	Never	No
1501	Several days	Several days	Several days	Several days	Several days	Several days	Several days	Several days	Never	Several days	Several days	Never	Never	Never	Never	No
1502	Never	Never	Never	Never	Never	Never	Never	Never	Never	Never	Never	Never	Never	Never	Never	No
1503	Never	Never	Never	Never	Never	Never	Never	Never	Never	Never	Never	Never	Never	Never	Never	No
1504	Several days	Several days	Never	Several days	Never	Never	Never	Never	Several days	Never	Never	Never	Never	Never	Several days	No
1505	Never	Never	Never	Never	Never	Never	Never	Never	Never	Never	Never	Never	Never	Never	Never	No
1506	Never	Never	Nearly every day	Never	Never	Never	Never	Never	Never	Never	Never	Never	Never	Never	Never	No
1507	Never	Never	Never	Never	Never	Never	Never	Never	Never	Never	Never	Never	Never	Never	Never	Cannot judge
1508	Never	Never	Several days	Never	Never	Never	Never	Never	Never	Never	Never	Never	Never	Never	Never	No
1509	Several days	Several days	Several days	Several days	Several days	Several days	Several days	Several days	Never	Several days	Several days	Several days	Several days	Several days	Several days	Cannot judge
1510	Several days	Never	More than half the days	Several days	Several days	Never	Never	Several days	Never	Several days	Several days	Never	Never	Never	Never	No
1511	More than half the days	Never	Several days	More than half the days	Never	More than half the days	More than half the days	Never	Several days	Never	Never	Several days	Several days	Never	Never	Yes
1512	Never	More than half the days	Never	Never	Never	Never	Never	Never	Never	Never	Never	Never	Never	Never	Never	Yes
1513	Several days	Several days	Never	More than half the days	Several days	Never	Several days	Several days	Never	Never	Several days	Several days	Several days	Several days	Never	Yes
1514	Never	Never	Never	Never	Never	Never	Never	Never	Never	Never	Never	Never	Never	Never	Never	No
1515	Never	Never	Nearly every day	Never	Never	Never	Never	Never	Never	Never	Never	Never	Never	Never	Never	No
1516	Never	Never	Never	Never	Never	Never	Never	Never	Never	Never	Never	Never	Never	Never	Never	No
1517	Never	Never	Never	Never	Never	Never	Never	Never	Never	Never	Never	Never	Never	Never	Never	No
1518	Never	Never	Never	Never	Never	Never	Never	Never	Never	Never	Never	Never	Never	Never	Never	No
1519	Never	Never	Several days	Several days	Never	Never	Never	Never	Never	Never	Several days	Never	Never	Never	Never	No
1520	Never	Never	Never	Never	Never	Never	Never	Never	Never	Never	Never	Never	Never	Never	Never	Cannot judge
1521	Never	Never	Several days	Never	Never	Never	Never	Never	Never	Never	Never	Never	Never	Never	Never	No
1522	Never	Never	Never	Never	Never	Never	Never	Never	Never	Never	Never	Never	Never	Never	Never	No
1523	Never	Never	Never	Never	Never	Never	Never	Never	Never	Never	Never	Never	Never	Never	Never	No
1524	Several days	Never	More than half the days	Never	Never	Never	Never	Never	Never	Never	Never	Never	Never	Never	Never	No
1525	Never	Never	Never	Never	Never	Never	Never	Never	Never	Never	Never	Never	Never	Never	Never	No
1526	More than half the days	Several days	Several days	More than half the days	Several days	Several days	More than half the days	Several days	Several days	Never	Never	Never	Never	Never	Never	No
1527	Never	Never	More than half the days	Never	Never	Never	Never	Never	Never	Never	Never	Never	Never	Never	Never	No
1528	Never	Never	Never	Never	Never	Never	Never	Never	Never	Never	Never	Never	Several days	Several days	Several days	No
1529	Never	Never	Never	Never	Never	Never	Never	Never	Never	Never	Never	Never	Never	Never	Never	Yes
1530	Never	Never	Never	Never	Never	Never	Never	Never	Never	Never	Never	Never	Never	Never	Never	No
1531	Never	Never	Never	Never	Never	Never	Never	Never	Never	Several days	Several days	Never	Never	Never	Never	No
1532	Never	Never	Never	Never	Never	Never	Never	Never	Never	Never	Never	Never	Never	Never	Never	No
1533	Never	Several days	More than half the days	Never	Several days	Several days	Never	Never	Never	Several days	Several days	Never	Several days	Never	Never	Yes
1534	Several days	Several days	Several days	Several days	Several days	Several days	Several days	Several days	Several days	Several days	Several days	Several days	Several days	Several days	Several days	Cannot judge
1535	Never	Never	Never	Never	Never	Never	Never	Never	Never	Never	Never	Never	Never	Never	Never	No
1536	Several days	Never	Never	Never	Never	Never	Never	Never	Never	Never	Never	Never	Never	Never	Never	No
1537	Several days	Never	Several days	Never	Never	Never	Never	Never	Never	Never	Never	Never	Never	Never	Never	Cannot judge
1538	Never	Never	Never	Never	Never	Never	Never	Never	Never	Never	Never	Never	Never	Never	Never	No
1539	Never	Never	Several days	Never	Never	Never	Never	Never	Never	Never	Never	Never	Never	Never	Never	Cannot judge
1540	Never	Never	Several days	Never	Never	Never	Never	Never	Never	Never	Never	Never	Never	Never	Never	No
1541	Never	Never	Never	Several days	Several days	Never	Never	Never	Never	Never	Never	Never	Never	Never	Never	Yes
1542	Never	Never	Several days	Never	Never	Never	Never	Never	Never	Never	Never	Never	Never	Never	Never	No
1543	Never	Never	Never	Never	Never	Never	Never	Never	Never	Never	Never	Never	Never	Never	Never	No
1544	Never	Never	Never	Never	Never	Never	Never	Never	Never	Never	Never	Never	Never	Never	Never	No
1545	Never	Never	Never	Never	Never	Never	Never	Never	Never	Never	Never	Never	Never	Never	Never	No
1546	Never	Never	Several days	Several days	Never	Never	Never	Never	Never	Never	Never	Never	Never	Never	Never	Cannot judge
1547	Never	Never	Never	Never	Never	Never	Never	Never	Never	Never	Never	Never	Never	Never	Never	No
1548	Never	Never	Several days	Never	Never	Never	Never	Never	Never	Never	Never	Never	Never	Never	Never	No
1549	Never	Never	Several days	Never	Never	Never	Never	Never	Never	Never	Never	Never	Never	Never	Never	No
1550	Several days	Several days	Several days	Several days	Several days	Several days	Several days	Several days	Never	Several days	Several days	Several days	Several days	Several days	Several days	No
1551	Never	Never	Several days	Never	Never	Never	Never	Never	Never	Never	Never	Never	Never	Never	Never	No
1552	Several days	Never	Never	Never	Several days	Never	Never	Never	Never	Never	Never	Never	Never	Never	Never	No
1553	Never	Never	Never	Never	Never	Never	Never	Never	Never	Never	Never	Never	Never	Never	Never	No
1554	Several days	Several days	Several days	Several days	Several days	Several days	Several days	Several days	Never	Several days	Several days	Several days	Never	Never	Never	No
1555	Several days	More than half the days	More than half the days	More than half the days	More than half the days	More than half the days	More than half the days	More than half the days	More than half the days	More than half the days	More than half the days	More than half the days	More than half the days	More than half the days	More than half the days	No
1556	Never	Never	Never	Never	Never	Never	Never	Never	Never	Never	Never	Never	Never	Never	Never	No
1557	Several days	Never	Several days	Several days	Never	Several days	Never	Never	Never	Several days	Never	Never	Never	Never	Never	No
1558	Never	Never	Never	Never	Never	Never	Never	Never	Never	Never	Never	Never	Never	Never	Never	Yes
1559	Never	Never	Never	Never	Never	Never	Never	Never	Never	Never	Never	Never	Never	Never	Never	No
1560	Several days	Never	Nearly every day	Several days	Never	Never	Never	Several days	Never	Never	Several days	Several days	Never	Never	Never	No
1561	Never	Never	More than half the days	Never	Never	Never	Never	Never	Never	Never	Never	Never	Never	Never	Never	No
1562	Never	Never	Several days	Never	Never	Never	Never	Never	Never	Never	Never	Never	Never	Never	Never	No
1563	Never	Never	Never	Never	Never	Never	Never	Never	Never	Never	Never	Never	Never	Never	Never	No
1564	Never	Never	Never	Never	Never	Never	Never	Never	Never	Never	Never	Never	Never	Never	Never	Cannot judge
1565	Never	Never	Never	Never	Never	Never	Never	Never	Never	Never	Never	Never	Never	Never	Never	Yes
1566	Several days	Several days	Several days	Several days	Several days	Several days	Several days	Several days	Never	Several days	Several days	Several days	Never	Never	Never	No
1567	Several days	Several days	More than half the days	More than half the days	Never	Never	Several days	Several days	Never	Several days	More than half the days	More than half the days	More than half the days	More than half the days	Several days	No
1568	Several days	Several days	Never	Several days	Several days	Several days	Several days	Never	Never	Several days	Never	Never	Never	Never	Never	No
1569	Never	Never	Never	Never	Never	Never	Never	Never	Never	Never	Never	Never	Never	Never	Never	Yes
1570	Several days	Several days	Several days	Several days	Several days	Several days	Several days	Several days	Never	Several days	Several days	Several days	Never	Never	Never	No
1571	Never	Never	Never	Never	Never	Never	Never	Never	Never	Never	Never	Never	Never	Never	Never	Cannot judge
1572	Never	Several days	Several days	Several days	Several days	Several days	Never	Never	Never	Never	Several days	Several days	Never	Never	Never	Cannot judge
1573	Never	Never	Several days	Never	Never	Never	Never	Never	Never	Never	Never	Never	Never	Never	Never	No
1574	Several days	Never	Never	Several days	Never	Never	Never	Never	Never	Never	Never	Never	Never	Never	Never	No
1575	Never	Never	Several days	Never	Never	Never	Never	Never	Never	Never	Never	Never	Never	Never	Never	No
1576	Never	Never	Never	Never	Never	Never	Never	Never	Never	Never	Several days	Several days	Never	Never	Never	No
1577	Never	Never	Several days	Several days	Several days	Never	Never	Never	Never	Never	Several days	Never	Never	Never	Several days	No
1578	Never	Never	Never	Never	Never	Never	Never	Never	Never	Never	Never	Never	Never	Never	Never	No
1579	Never	Never	Several days	Never	Never	Never	Never	Never	Never	Never	Never	Never	Never	Never	Never	Cannot judge
1580	Never	Never	Never	Never	Never	Never	Never	Never	Never	Never	Never	Never	Never	Never	Never	No
1581	Never	Never	More than half the days	Several days	Never	Never	Never	Never	Never	Never	Never	Never	Never	Never	Never	No
1582	Never	Never	Never	Never	Never	Never	Never	Never	Never	Never	Never	Never	Never	Never	Never	No
1583	Never	Never	Never	Several days	Never	Never	Never	Never	Never	Several days	Several days	Several days	Never	Several days	Several days	No
1584	Never	Never	Never	Never	Never	Never	Never	Never	Never	Never	Never	Never	Never	Never	Never	No
1585	Several days	Several days	Several days	Several days	More than half the days	Never	Several days	Several days	Never	Several days	Several days	Never	Several days	Several days	Several days	Yes
1586	Never	Never	Several days	Several days	Never	Never	Never	Never	Never	Never	Never	Never	Never	Never	Never	No
1587	Several days	Several days	Several days	Several days	Several days	Never	Never	Never	Never	Several days	Several days	Never	Never	Never	Several days	No
1588	Never	Never	Several days	Never	Never	Never	Never	Never	Never	Several days	Several days	Never	Never	Never	Never	No
1589	Never	Never	Several days	Several days	Never	Never	Never	Never	Never	Several days	Several days	Several days	Several days	Several days	Several days	No
1590	Never	Never	Several days	Several days	Never	Never	Never	Never	Never	Never	Never	Never	Never	Never	Never	No
1591	Never	Never	Never	Never	Never	Never	Never	Never	Never	Never	Never	Never	Never	Never	Never	Yes
1592	Several days	Several days	Several days	Several days	Several days	Several days	Several days	Several days	Never	Never	Several days	Several days	Several days	Several days	Several days	No
1593	Never	Never	Never	Never	Never	Never	Never	Never	Never	Several days	Never	Never	Never	Never	Never	No
1594	Never	Never	Several days	Never	Never	Never	Never	Never	Never	Never	Never	Never	Never	Never	Never	No
1595	Never	Never	Never	Never	Never	Never	Never	Never	Never	Never	Never	Never	Never	Never	Never	No
1596	Several days	Several days	Several days	Several days	Several days	Several days	Several days	Several days	Never	Several days	Several days	Never	Never	Never	Never	No
1597	Never	Never	Several days	Several days	Several days	Never	Never	Never	Never	Never	Never	Never	Never	Never	Never	No
1598	Never	Never	Never	Never	Never	Never	Never	Never	Never	Never	Never	Never	Never	Never	Never	No
1599	Never	Never	Never	Never	Never	Never	Never	Never	Never	Never	Never	Never	Never	Never	Never	No
1600	Never	Several days	Never	Several days	Never	Never	Never	Never	Never	Several days	Several days	Never	Never	Never	Never	Cannot judge
1601	Never	Never	Several days	Several days	Never	Several days	Never	Never	Never	Never	Never	Never	Never	Never	Never	No
1602	Never	Never	Never	Never	Never	Never	Never	Never	Never	Never	Never	Never	Never	Never	Never	No
1603	Several days	Never	Never	Never	Never	Never	Never	Never	Never	Never	Never	Never	Never	Never	Never	No
1604	Never	Never	Never	Never	Never	Never	Never	Never	Never	Never	Never	Never	Never	Never	Never	No
1605	Never	Never	Never	Never	Never	Never	Never	Never	Never	Never	Never	Never	Never	Never	Never	No
1606	Never	Never	Never	Never	Never	Never	Never	Never	Never	Never	Never	Never	Never	Never	Never	No
1607	Never	Never	Several days	Never	Never	Never	Never	Never	Never	Never	Never	Never	Never	Never	Never	No
1608	Never	Never	More than half the days	Never	Never	Never	Never	Never	Never	Never	Never	Never	Never	Never	Never	Yes
1609	Never	Never	Several days	Never	Never	Never	Never	Never	Never	Never	Never	Never	Never	Never	Never	No
1610	Never	Never	Never	Never	Never	Never	Never	Never	Never	Never	Never	Never	Never	Never	Never	No
1611	Several days	Never	Several days	Never	Several days	Never	Several days	Never	Never	Never	Several days	Several days	Never	Never	Never	No
1612	Never	Never	Never	Never	Never	Never	Never	Several days	Never	Several days	Never	Never	Never	Never	Never	Yes
1613	Several days	Several days	Never	Several days	Several days	Several days	Never	Never	Never	Never	Never	Never	Never	Never	Never	No
1614	Never	Never	Never	Never	Never	Never	Never	Never	Never	Never	Never	Never	Never	Never	Never	No
1615	Never	Never	Never	Never	Never	Never	Never	Never	Never	Never	Never	Never	Never	Never	Never	No
1616	Never	Never	Never	Never	Never	Never	Never	Never	Never	Never	Never	Never	Never	Never	Never	Yes
1617	Never	Several days	Never	Never	Never	Never	Never	Never	Never	Never	Never	Never	Never	Never	Never	No
1618	Never	Never	Never	Never	Never	Never	Never	Never	Never	Never	Never	Never	Never	Never	Never	No
1619	Never	Never	Never	Never	Never	Never	Never	Never	Never	Never	Never	Never	Never	Never	Never	No
1620	Never	Never	Never	Never	Never	Never	Never	Never	Never	Never	Never	Never	Never	Never	Never	No
1621	Several days	Never	Several days	Never	Never	Never	Never	Never	Never	Never	Never	Never	Never	Never	Never	No
1622	Several days	Never	Several days	Several days	More than half the days	More than half the days	More than half the days	More than half the days	Several days	Never	More than half the days	More than half the days	Several days	Never	Never	Yes
1623	Several days	Never	Several days	Several days	Several days	Never	Never	Never	Never	Never	Never	Never	Never	Never	Never	No
1624	Never	Never	Nearly every day	Never	Never	Never	Several days	Never	Never	Never	Never	Never	Never	Never	Never	No
1625	Never	Never	Never	Never	Never	Never	Never	Never	Never	Never	Never	Never	Never	Never	Never	No
1626	Never	Never	Several days	Never	Never	Never	Never	Never	Never	Never	Several days	Never	Several days	Never	Never	No
1627	Never	Never	Several days	Several days	Several days	Several days	Never	Several days	Never	Never	Several days	Never	Never	Never	Never	No
1628	Never	Never	Several days	Never	Never	Never	Never	Never	Never	Never	Several days	Never	Never	Never	Never	No
1629	Never	Several days	Several days	Several days	Several days	Several days	Several days	Several days	Several days	Several days	Several days	Several days	Never	More than half the days	More than half the days	Cannot judge
1630	More than half the days	More than half the days	Several days	Several days	Several days	Several days	Several days	Never	Never	Never	Never	Several days	Never	Never	Never	Yes
1631	Nearly every day	Several days	More than half the days	Nearly every day	Nearly every day	Nearly every day	Nearly every day	Nearly every day	Nearly every day	Nearly every day	Nearly every day	Nearly every day	Nearly every day	More than half the days	More than half the days	Yes
1632	Never	Never	Several days	Several days	Several days	Never	Several days	Several days	Never	Never	Never	Never	Never	Never	Never	Yes
1633	Never	Never	Several days	Never	Never	Never	Never	Never	Never	Never	Never	Never	Never	Never	Never	No
1634	Never	Never	Never	Never	Never	Never	Never	Never	Never	Never	Never	Never	Never	Never	Never	No
1635	Never	Never	Never	Never	Never	Never	Never	Never	Never	Never	Never	Never	Never	Never	Never	No
1636	Never	Never	Never	Never	Never	Never	Never	Never	Never	Never	Never	Never	Never	Never	Never	No
1637	Never	Never	Never	Never	Never	Never	Never	Never	Never	Never	Never	Never	Never	Never	Never	No
1638	Never	Never	Never	Never	Never	Never	Never	Never	Never	Never	Never	Never	Never	Never	Never	Cannot judge
1639	Several days	Never	Nearly every day	More than half the days	Several days	Several days	Several days	More than half the days	Never	Several days	Several days	Never	More than half the days	Never	Several days	No
1640	Several days	Never	Never	Several days	More than half the days	Never	Never	Never	Never	Never	Never	Never	Never	Never	Never	No
1641	Several days	Several days	Several days	Several days	Several days	Several days	Several days	Several days	Several days	Several days	Several days	Several days	Several days	Several days	Several days	Yes
1642	Never	Never	Never	Never	Never	Never	Never	Never	Never	Never	Never	Never	Never	Never	Never	No
1643	Several days	Never	More than half the days	Never	Never	Never	Never	Never	Never	Never	Never	Never	Never	Never	Never	No
1644	Never	Never	Several days	Never	Never	Never	Never	Never	Never	Never	Never	Never	Never	Never	Never	No
1645	Several days	Several days	Several days	Several days	Several days	Several days	Several days	Never	Never	Never	Never	Never	Never	Never	Never	No
1646	Never	Never	More than half the days	Several days	Never	Never	Never	Several days	Never	Never	Never	Never	Never	Never	Never	No
1647	Several days	Several days	Several days	Several days	Several days	Several days	Several days	Several days	Several days	Several days	Several days	Several days	Several days	Several days	Several days	No
1648	Several days	Never	Never	Several days	Several days	Never	Never	Never	Never	Never	Never	Never	Never	Never	Never	No
1649	Never	Never	Never	Never	Never	Never	Never	Never	Never	Never	Never	Never	Never	Never	Never	No
1650	Several days	Several days	Several days	Several days	Several days	Several days	Several days	Several days	Several days	Several days	More than half the days	Several days	Several days	Several days	Several days	No
1651	Never	Never	Never	Never	Never	Never	Never	Never	Never	Never	Never	Never	Never	Never	Never	No
1652	Several days	Never	Never	Never	Never	Never	Never	Never	Never	Never	Never	Never	Never	Never	Never	No
1653	Never	Several days	Never	Several days	Never	Never	Never	Never	Never	Several days	Several days	Never	Never	Never	Several days	No
1654	Several days	Never	Several days	Several days	Several days	Several days	Several days	Several days	Never	Several days	Several days	Several days	Several days	Several days	Several days	No
1655	Never	Never	Never	Never	Never	Never	Never	Never	Never	Never	Never	Never	Never	Never	Never	No
1656	Nearly every day	More than half the days	Nearly every day	Nearly every day	More than half the days	Nearly every day	Nearly every day	Nearly every day	More than half the days	More than half the days	More than half the days	More than half the days	More than half the days	More than half the days	More than half the days	No
1657	Several days	Never	Never	Never	Never	Never	Never	Never	Never	Never	Never	Never	Never	Never	Never	No
1658	Never	Never	Several days	Never	Never	Never	Never	Never	Never	Never	Never	Never	Never	Never	Never	No
1659	Never	Never	Several days	Several days	Never	Never	Never	Never	Never	Never	Never	Never	Never	Never	Never	No
1660	Never	Never	Never	Never	Never	Never	Never	Never	Never	Never	Never	Never	Never	Never	Never	Yes
1661	Never	Never	Never	Never	Never	Never	Never	Never	Never	Never	Never	Never	Never	Never	Never	No
1662	Several days	Several days	Several days	Never	Never	Never	Never	Several days	Never	Several days	Several days	Never	Several days	Never	Several days	Yes
1663	Never	Never	Never	Never	Never	Never	Never	Never	Never	Never	Never	Never	Never	Never	Never	Yes
1664	Several days	Several days	Never	Several days	Never	Never	Never	Several days	Never	Never	Several days	Several days	Never	Never	Never	No
1665	Never	Never	Never	Several days	Never	Never	Never	Never	Never	Never	Never	Never	Never	Never	Never	No
1666	Never	Never	Several days	Never	Several days	Several days	Never	Several days	Never	Never	Never	Never	Several days	Never	Never	Cannot judge
1667	Nearly every day	Nearly every day	More than half the days	More than half the days	More than half the days	More than half the days	More than half the days	More than half the days	More than half the days	More than half the days	More than half the days	More than half the days	More than half the days	More than half the days	More than half the days	Yes
1668	Never	Never	Never	Never	Never	Never	Never	Never	Never	Never	Never	Never	Never	Never	Never	No
1669	Never	Never	Never	Never	Never	Never	Never	Never	Never	Never	Never	Never	Never	Never	Never	No
1670	Never	Never	Never	Never	Never	Never	Never	Never	Never	Never	Never	Never	Never	Never	Never	No
1671	Never	Never	Several days	Never	Never	Never	Never	Never	Never	Never	Never	Never	Never	Never	Never	No
1672	Several days	Several days	Several days	Several days	Never	Never	Never	Never	Never	Several days	Never	Never	Never	Never	Several days	No
1673	Never	Never	Several days	Several days	Never	Never	Never	Never	Never	Never	Never	Never	Never	Never	Never	No
1674	Never	Never	Never	Never	Never	Never	Never	Never	Never	Never	Never	Never	Never	Never	Never	No
1675	Never	Never	Never	Never	Never	Never	Never	Never	Never	Never	Never	Never	Never	Never	Never	Yes
1676	Never	Never	Never	Never	Never	Never	Never	Never	Never	Never	Never	More than half the days	Never	Never	Never	No
1677	Never	Never	Several days	Never	Never	Never	Never	Never	Never	Never	Never	Never	Never	Never	Never	No
1678	Several days	Several days	Several days	Several days	Several days	Several days	Several days	Several days	Several days	Several days	Several days	Several days	Several days	Several days	Several days	No
1679	Never	Never	Never	Never	Never	Never	Never	Never	Never	Never	Never	Never	Never	Never	Never	No
1680	More than half the days	Never	Never	Several days	Never	Never	Never	Never	Never	Never	Never	Never	Never	Never	Never	No
1681	Several days	Never	Never	Several days	Several days	Never	Never	Never	Never	Never	Never	Never	Never	Never	Never	No
1682	Several days	Several days	Several days	Several days	Several days	Never	Never	Never	Never	Never	Never	Never	Never	Never	Never	No
1683	Several days	Never	Never	Several days	Several days	Never	Several days	Several days	Never	Several days	Several days	Several days	Never	Never	Several days	No
1684	Several days	Never	Never	Several days	Never	Never	Never	Never	Never	Never	Never	Never	Never	Never	Never	No
1685	Never	Never	Never	Never	Never	Never	Never	Never	Never	Never	Never	Never	Never	Never	Never	No
1686	Never	Never	Never	Never	Never	Never	Never	Never	Never	Never	Never	Never	Never	Never	Never	Cannot judge
1687	Several days	Never	Several days	Several days	Never	Never	Several days	Never	Never	Never	Never	Never	Never	Never	Never	No
1688	More than half the days	More than half the days	More than half the days	More than half the days	More than half the days	More than half the days	More than half the days	More than half the days	More than half the days	More than half the days	More than half the days	More than half the days	More than half the days	More than half the days	More than half the days	Yes
1689	Several days	Several days	Several days	Several days	Several days	Several days	Several days	Several days	Never	Never	Never	Never	Never	Never	Never	No
1690	Never	Never	Never	Never	Never	Never	Several days	Several days	Never	Never	Never	Never	Never	Never	Never	Yes
1691	Several days	Never	Several days	Several days	Never	Never	Never	Never	Never	Never	Several days	Several days	Never	Never	Never	No
1692	Never	Never	Never	Never	Never	Never	Never	Never	Never	Never	Never	Never	Never	Never	Never	No
1693	Never	Never	Several days	Several days	Several days	Never	Never	Never	Never	Several days	Never	Never	Never	Never	Never	Yes
1694	Several days	Several days	Several days	Several days	Several days	Several days	Several days	Several days	Several days	Several days	Several days	Several days	Several days	Several days	Several days	No
1695	Never	Never	Never	Never	Never	Never	Never	Never	Never	Never	Never	Never	Never	Never	Never	No
1696	Never	Never	Several days	Several days	Several days	Never	Never	Never	Never	Never	Never	Never	Never	Never	Never	No
1697	Never	Never	Several days	Never	Never	Never	Never	Never	Never	Never	Never	Never	Never	Never	Never	No
1698	Never	Never	Never	Never	Never	Never	Never	Never	Never	Never	Never	Never	Never	Never	Never	No
1699	Never	Never	Never	Never	Never	Never	Never	Never	Never	Never	Never	Never	Never	Never	Never	No
1700	Several days	Several days	More than half the days	Several days	Never	Never	Never	Never	Never	Never	Several days	Several days	Never	Never	Never	No
1701	Never	Never	Never	Never	Never	Never	Never	Never	Never	Never	Never	Never	Never	Never	Several days	No
1702	Never	Never	Never	Never	Never	Never	Never	Never	Never	Never	Never	Never	Never	Never	Never	No
1703	Never	Never	Never	Never	Never	Never	Never	Never	Never	Never	Never	Never	Never	Never	Never	No
1704	Several days	Never	Several days	Several days	Never	Several days	Several days	Several days	Never	Never	Never	Never	Never	Never	Never	No
1705	Never	Never	Never	Never	Never	Never	Never	Never	Never	Never	Never	Never	Never	Never	Never	No
1706	Several days	Several days	Several days	Several days	Several days	Never	Never	Never	Never	Never	Never	Never	Never	Never	Never	No
1707	Never	Never	Several days	Never	Never	Never	Never	Never	Never	Never	Never	Never	Never	Never	Never	No
1708	Several days	Several days	Several days	Several days	Several days	Several days	Several days	Several days	Several days	Several days	Several days	Several days	Several days	Several days	Several days	No
1709	Never	Never	Never	Never	Never	Never	Never	Never	Never	Never	Never	Never	Never	Never	Never	No
1710	Never	Never	Never	More than half the days	Never	Never	Never	Never	Never	Never	Never	Never	Never	Never	Never	No
1711	Never	Never	Never	Never	Never	Never	Never	Never	Never	Never	Never	Never	Never	Never	Never	No
1712	Several days	Several days	Several days	Several days	Several days	Several days	Several days	Several days	Never	Several days	Several days	Several days	Several days	Never	Several days	Yes
1713	Never	Never	Never	Never	Never	Never	Never	Never	Never	Never	Never	Never	Never	Never	Never	Yes
1714	Never	Never	Never	Never	Never	Never	Never	Never	Never	Never	Never	Never	Never	Never	Never	No
1715	Never	Never	Never	Never	Never	Never	Never	Never	Never	More than half the days	Never	Never	Never	Never	Never	Yes
1716	Never	Never	Never	Several days	Never	Never	Never	Never	Never	Never	Never	Never	Never	Never	Never	No
1717	Never	Never	Never	Never	Never	Never	Never	Never	Never	Never	Never	Never	Never	Never	Never	No
1718	Never	Never	Several days	Never	Never	Never	Never	Never	Never	Never	Never	Never	Never	Never	Never	Yes
1719	Several days	Several days	Several days	Several days	Several days	Never	Several days	Several days	Never	Several days	Several days	Several days	Several days	Several days	Several days	No
1720	Never	Never	Several days	Never	Never	Never	Never	Several days	Never	Several days	Never	Never	Never	Never	Several days	No
1721	Never	Never	Never	Never	Never	Never	Never	Never	Never	Never	Several days	Several days	Never	Never	Never	No
1722	Never	Several days	Never	Several days	Several days	Several days	Never	Never	Never	Never	Never	Never	Never	Never	Never	Yes
1723	Several days	Never	Several days	Several days	Several days	Never	Never	More than half the days	Several days	Several days	Never	Never	Never	Never	Never	No
1724	More than half the days	Several days	Nearly every day	Several days	Never	Several days	Never	Never	Never	Never	Several days	Never	Never	Never	Never	Yes
1725	Never	Never	Never	Never	Never	Never	Never	Never	Never	Never	Never	Never	Never	Never	Never	Cannot judge
1726	Never	Never	Never	Never	Never	Never	Never	Never	Never	Never	Never	Never	Never	Never	Never	No
1727	Several days	Several days	Several days	Several days	Several days	Never	Several days	Several days	Never	More than half the days	More than half the days	More than half the days	Several days	Several days	Several days	No
1728	Several days	Several days	Several days	Several days	Several days	Never	Never	Several days	Never	Never	Never	Several days	Several days	Several days	Never	No
1729	Never	Never	Never	Never	Never	Never	Never	Never	Never	Never	Never	Never	Never	Never	Never	No
1730	Several days	Several days	Several days	Several days	Several days	Several days	Several days	Several days	Several days	Several days	Several days	Several days	Several days	Several days	Several days	No
1731	Never	Never	Never	Never	Never	Never	Never	Never	Never	Never	Never	Never	Never	Never	Never	No
1732	Never	Never	Several days	Several days	Never	Never	Never	Never	Never	Never	Never	Never	Never	Never	Never	Yes
1733	Several days	Never	Several days	Several days	Several days	Never	More than half the days	Never	Never	Never	Several days	Never	Never	Never	Never	Yes
1734	Never	Never	Never	Never	Never	Never	Never	Never	Never	Never	Never	Never	Never	Never	Never	No
1735	Never	Never	Never	Never	Never	Never	Never	Never	Never	Never	Never	Never	Never	Never	Never	No
1736	Never	Never	Never	Never	Never	Never	Never	Never	Never	Never	Never	Never	Never	Never	Never	Yes
1737	Never	Never	Never	Never	Never	Never	Never	Never	Never	Never	Never	Never	Never	Never	Never	No
1738	Never	Never	Several days	Never	Never	Never	Never	Never	Never	Never	Never	Never	Never	Never	Never	No
1739	Never	Never	Never	Several days	Never	Several days	Several days	Several days	Never	Never	Never	Never	Never	Never	Never	No
1740	Never	Never	Never	Never	More than half the days	Never	Never	Never	Never	Never	Never	Never	Never	Never	Never	No
1741	Never	Never	Never	Never	Never	Never	Never	Never	Never	Never	Never	Never	Never	Never	Never	No
1742	Never	Never	Never	Never	Never	Never	Never	Never	Never	Never	Never	Never	Never	Never	Never	Cannot judge
1743	Several days	Never	Several days	Several days	Never	Never	Never	Never	Never	Never	Never	Never	Never	Never	Never	Cannot judge
1744	Never	Never	Never	Never	Never	Never	Never	Never	Never	Never	Never	Never	Never	Never	Never	No
1745	Never	Never	Never	Never	Never	Never	Never	Never	Never	Never	Never	Never	Never	Never	Never	No
1746	Never	Never	Several days	Several days	Never	Never	Never	Never	Never	Never	Never	Never	Never	Never	Never	No
1747	Several days	Several days	Several days	Several days	Several days	Several days	Several days	Several days	Several days	Several days	Several days	Several days	Several days	Several days	Several days	Cannot judge
1748	Several days	Never	Several days	Several days	Several days	Never	Never	Never	Never	Never	Never	Never	Never	Never	Never	No
1749	Never	Several days	Several days	Several days	Several days	Several days	Several days	Several days	Never	Several days	Several days	Several days	Several days	Several days	Several days	No
1750	Never	Never	Never	Never	Never	Never	Never	Never	Never	Never	Never	Never	Never	Never	Never	No
1751	Never	Never	Never	Never	Never	Never	Never	Never	Never	Never	Never	Never	Never	Never	Never	No
1752	Never	Never	Several days	Several days	Several days	Never	Several days	Several days	Never	Several days	Several days	Never	Never	Never	Never	No
1753	Never	Never	Never	Never	Never	Never	Never	Never	Never	Never	Never	Never	Never	Never	Several days	No
1754	Never	Several days	Several days	Several days	Never	Never	Never	Never	Never	Several days	Never	Never	Never	Never	Never	No
1755	Never	Never	Never	Never	Never	Never	Never	Never	Never	Never	Never	Never	Never	Never	Never	No
1756	Never	Never	Never	Never	Never	Never	Never	Never	Never	Never	Never	Never	Never	Never	Never	No
1757	Several days	Several days	Several days	Several days	Several days	Never	Never	Several days	Never	Several days	Never	Several days	Several days	Several days	Several days	No
1758	Never	Never	Never	Never	Never	Never	Never	Never	Never	Never	Never	Never	Never	Never	Never	Yes
1759	Never	Never	Never	Never	Never	Never	Never	Never	Never	Never	Several days	Never	Never	Never	Several days	No
1760	Several days	Never	Nearly every day	Several days	Never	Never	Never	Never	Never	Never	Never	Never	Never	Never	Never	No
1761	Never	Never	Never	Never	Never	Never	Never	Never	Never	Never	Never	Never	Never	Never	Never	No
1762	Never	Never	Never	Never	Never	Never	Never	Never	Never	Never	Never	Never	Never	Never	Never	No
1763	Several days	Several days	Never	Several days	Never	Several days	Never	Several days	Never	Never	Never	Never	Never	Never	Never	No
1764	Never	Never	Never	Never	Never	Never	Never	Never	Never	Never	Never	Never	Never	Never	Never	No
1765	Never	Never	Never	Never	Never	Never	Never	Never	Never	Never	Never	Never	Never	Never	Never	No
1766	Never	Never	Never	Never	Never	Never	Never	Never	Never	Never	Never	Never	Never	Never	Never	No
1767	Never	Never	Never	Several days	Never	Never	Never	Never	Never	Never	Never	Never	Never	Never	Never	Yes
1768	Never	Never	Never	Never	Never	Never	Never	Never	Never	Never	Never	Never	Never	Never	Never	No
1769	Never	Never	Never	Never	Never	Never	Never	Never	Never	Never	Never	Never	Never	Never	Never	No
1770	Never	Never	Never	Never	Never	Never	Never	Never	Never	Never	Never	Never	Never	Never	Never	No
1771	Several days	Several days	Several days	Several days	Several days	Several days	Several days	Several days	Never	Several days	Several days	Several days	Several days	Several days	Several days	No
1772	Never	Never	Never	Never	Never	Never	Never	Never	Never	Never	Never	Never	Never	Never	Never	No
1773	Several days	Never	More than half the days	Several days	Never	Never	Never	Never	Never	Never	Never	Never	Never	Never	Never	No
1774	Never	Never	Never	Never	Never	Never	Never	Never	Never	Never	Never	Never	Never	Never	Never	No
1775	Never	Never	Never	Several days	Never	Never	Never	Never	Never	Never	Never	Never	Never	Never	Never	No
1776	Never	Never	Never	Never	Never	Never	Never	Never	Never	Never	Never	Never	Never	Never	Never	No
1777	Several days	Several days	Several days	Several days	Several days	Several days	Several days	Several days	Never	Never	Several days	Several days	Several days	Several days	Several days	Yes
1778	Never	Never	Never	Never	Never	Never	Never	Never	Never	Never	Never	Never	Never	Never	Never	No
1779	Never	Never	Never	Never	Never	Never	Never	Never	Never	Never	Never	Never	Never	Never	Never	Yes
1780	Never	Never	Never	Never	Never	Never	Never	Never	Never	Never	Never	Never	Never	Never	Never	No
1781	Never	Never	Never	Never	Never	Never	Never	Never	Never	Never	Never	Never	Never	Never	Never	No
1782	Never	Never	Never	Never	Never	Never	Never	Never	Never	Never	Never	Never	Never	Never	Never	No
1783	Several days	Never	Never	Never	Never	Never	Never	Never	Never	Never	Never	Never	Never	Never	Never	No
1784	Never	Never	Never	Never	Never	Never	Never	Never	Never	Never	Never	Never	Never	Never	Never	No
1785	Several days	Never	Several days	Several days	Never	Never	Never	Never	Never	Never	Never	Never	Never	Never	Never	Cannot judge
1786	Never	Never	Never	Never	Never	Never	Never	Never	Never	Never	Never	Never	Never	Never	Never	Yes
1787	Never	Never	Several days	Never	Never	Never	Never	Never	Never	Never	Never	Never	Never	Never	Never	No
1788	Several days	Several days	Several days	More than half the days	Several days	Several days	Several days	Several days	Several days	Several days	Several days	Several days	Several days	Several days	Several days	Cannot judge
1789	Never	Never	Never	Never	Never	Never	Never	Never	Never	Never	Never	Never	Never	Never	Never	Yes
1790	Several days	Never	Several days	Several days	Never	Several days	Several days	Several days	Never	Never	Several days	Several days	Several days	Several days	Several days	Yes
1791	Never	Never	Never	Never	Never	Never	Never	Never	Never	Never	Never	Never	Never	Never	Never	No
1792	Never	Never	Several days	Never	Never	Never	Never	Never	Never	Never	Never	Never	Never	Never	Never	No
1793	Several days	Never	Never	Several days	Never	Several days	Several days	Never	Never	Never	Never	Never	Never	Never	Never	Yes
1794	Several days	Never	Several days	Several days	Never	Never	Never	Never	Never	Never	Never	Never	Never	Never	Never	No
1795	More than half the days	More than half the days	Nearly every day	Nearly every day	Several days	Several days	More than half the days	Several days	Several days	Several days	More than half the days	Several days	Several days	Several days	Several days	Yes
1796	Never	Never	Never	Never	Never	Never	Never	Never	Never	Never	Never	Never	Never	Never	Never	No
1797	Never	Never	Never	Never	Never	Never	Never	Never	Never	Never	Never	Never	Never	Never	Never	Yes
1798	Never	Never	Never	Never	Never	Never	Never	Never	Never	Never	Never	Never	Never	Never	Never	No
1799	Never	Never	Never	Never	Never	Never	Never	Never	Never	Several days	Several days	Several days	Never	Several days	Several days	No
1800	Several days	Several days	Several days	Several days	Several days	Several days	Never	Never	Never	Never	Never	Never	Never	Never	Never	No
1801	Never	Never	Never	Never	Never	Never	Never	Never	Never	Never	Never	Never	Never	Never	Never	No
1802	Never	Never	Several days	Several days	Never	Several days	Never	Never	Never	Never	Never	Never	Never	Never	Never	No
1803	More than half the days	Never	Never	Several days	Several days	Never	Never	Never	Never	Several days	Never	Never	Never	Never	Never	No
1804	Never	Never	Never	Never	Never	Never	Never	Never	Never	Never	Never	Never	Never	Never	Never	No
1805	Never	Never	Never	Never	Never	Never	Never	Never	Never	Never	Never	Never	Never	Never	Never	No
1806	Nearly every day	Never	More than half the days	Nearly every day	Never	Several days	Nearly every day	Never	Never	Never	Several days	Never	Never	Never	Never	Yes
1807	Never	Several days	Nearly every day	Several days	Several days	Several days	Never	Never	Never	Several days	Several days	Several days	Several days	Several days	Several days	Yes
1808	Several days	Several days	Several days	Several days	Several days	Several days	Several days	Several days	Several days	Several days	Several days	Several days	Several days	Several days	Several days	Cannot judge
1809	Never	Never	Never	Never	Never	Never	Never	Never	Never	Never	Never	Never	Never	Never	Never	No
1810	Never	Never	Never	Never	Never	Never	Never	Never	Never	Never	Never	Never	Never	Never	Never	No
1811	Never	Never	Never	Never	Never	Never	Never	Never	Never	Never	Never	Never	Never	Never	Never	No
1812	Never	Never	Several days	Several days	Never	Several days	Several days	Never	Several days	Several days	Several days	Several days	Several days	Never	Several days	No
1813	Never	Never	Never	Never	Never	Never	Never	Never	Never	Never	Never	Never	Never	Never	Never	No
1814	Never	Never	Never	Never	Never	Never	Never	Never	Never	Never	Never	Never	Never	Never	Never	No
1815	Never	Never	Never	Never	Never	Never	Never	Never	Never	Never	Never	Never	Never	Never	Never	Yes
1816	Several days	Several days	Several days	Several days	Several days	Several days	Several days	Several days	Several days	Several days	Several days	Several days	Several days	Several days	Several days	No
1817	Never	Never	More than half the days	Never	Never	Never	Never	Never	Never	Never	Never	Never	Never	Never	Never	Cannot judge
1818	Several days	Never	Never	Never	Never	Never	Never	Never	Never	Never	Never	Never	Never	Never	Never	Cannot judge
1819	Never	Never	Never	Never	Never	Never	Never	Never	Never	Never	Never	Never	Never	Never	Never	No
1820	Never	Never	Never	Never	Never	Never	Never	Never	Never	Several days	Never	Never	Never	Never	Never	No
1821	More than half the days	More than half the days	Nearly every day	Nearly every day	More than half the days	More than half the days	Never	More than half the days	Several days	More than half the days	More than half the days	More than half the days	Several days	Several days	Never	Cannot judge
1822	Several days	Never	Never	Several days	Never	Never	Never	Several days	Never	Never	Never	Never	Never	Never	Never	No
1823	Never	Never	Never	Several days	Never	Never	Never	Never	Never	Never	Never	Never	Never	Never	Never	No
1824	Several days	Several days	Several days	Several days	Several days	Several days	Several days	Several days	Several days	Several days	Several days	Several days	Several days	Several days	Several days	No
1825	Never	Never	Never	Never	Never	Never	Never	Never	Never	Never	Never	Never	Never	Never	Never	No
1826	Several days	Never	Several days	Several days	Never	Never	Never	Never	Never	Never	Never	Never	Never	Never	Never	Cannot judge
1827	Never	Never	Never	Never	Never	Never	Never	Never	Never	Never	Never	Never	Never	Never	Never	No
1828	Never	Never	Never	Never	Never	Never	Never	Never	Never	Never	Never	Never	Never	Never	Never	No
1829	Never	Never	More than half the days	Never	Never	Never	Never	Never	Never	Never	Never	Never	Never	Never	Never	No
1830	Never	Never	Never	Never	Never	Never	Never	Never	Never	Never	Never	Never	Never	Never	Never	No
1831	Never	Never	Several days	Several days	Several days	Several days	Several days	Several days	Never	Never	Several days	Several days	Several days	Several days	Never	Cannot judge
1832	Several days	Several days	Never	Several days	Several days	Several days	Several days	Several days	Several days	Never	Several days	Never	Several days	Never	Several days	No
1833	Never	Never	Several days	Never	Never	Never	Never	Never	Never	Never	Never	Never	Never	Never	Never	No
1834	Several days	Never	Several days	Several days	Never	Never	Never	Never	Never	Never	Several days	Never	Never	Never	Never	No
1835	Never	Never	Several days	Never	Never	Never	Never	Never	Never	Never	Never	Never	More than half the days	Never	Never	No
1836	Never	Never	Never	Never	Never	Never	Never	Never	Never	Never	Never	Never	Never	Never	Never	No
1837	Never	Never	More than half the days	More than half the days	Never	Never	Never	Never	Never	Never	Never	Never	Never	Never	Never	Yes
1838	Several days	Never	Several days	Never	Never	Several days	Never	Several days	Never	Never	Several days	Several days	Never	Never	Never	Yes
1839	Never	Never	Several days	Never	Never	Never	Never	Never	Never	Never	Never	Never	Never	Never	Never	No
1840	Never	Several days	More than half the days	Several days	Several days	Several days	Several days	Never	Never	Several days	Several days	Several days	Several days	Several days	Several days	No
1841	Never	Never	Never	Never	Never	Never	Never	Never	Never	Never	Never	Never	Never	Never	Never	No
1842	Several days	Never	Never	Several days	Several days	Never	Several days	Never	Never	Never	Never	Never	Never	Never	Never	Cannot judge
1843	Never	Never	Never	Never	Never	Never	Never	Never	Never	Never	Never	Never	Never	Never	Never	No
1844	Never	Never	Never	Never	Never	Never	Never	Never	Never	Never	Never	Never	Never	Never	Never	No
1845	Never	Never	Several days	Never	Never	Never	Never	Never	Never	Never	Never	Never	Never	Never	Never	No
1846	Never	Never	Never	Never	Never	Never	Never	Never	Never	Never	Never	Never	Never	Never	Never	No
1847	Several days	Several days	Several days	Several days	Several days	Several days	Several days	Several days	Several days	Several days	Several days	Several days	Several days	Several days	Several days	No
1848	Never	Several days	Never	Several days	Never	Never	Never	Several days	Never	Never	Several days	Several days	Never	Never	Several days	No
1849	Never	Never	Several days	Never	Never	Never	Never	Never	Never	Never	Never	Never	Never	Never	Never	No
1850	Never	Never	Never	Never	Never	Never	Never	Never	Never	Never	Never	Never	Never	Never	Never	No
1851	Several days	Several days	Several days	Several days	Never	Never	Never	Never	Never	Several days	Never	Never	Never	Never	Never	No
1852	Never	Several days	Never	Several days	Several days	Never	Several days	Never	Never	Never	Never	Several days	Never	Several days	Never	No
1853	Never	Never	Several days	Several days	Several days	Several days	Never	Never	Never	Never	More than half the days	More than half the days	Several days	Never	Never	No
1854	Never	Several days	Never	Several days	Never	Never	Several days	Several days	Never	Never	Never	Never	Never	Several days	Never	No
1855	Never	Never	Never	Never	Never	Never	Never	Never	Never	Never	Never	Never	Never	Never	Never	No
1856	Several days	Several days	Nearly every day	Several days	Never	Never	Never	Never	Never	Never	Never	Never	Never	Never	Never	Cannot judge
1857	Never	Never	Several days	Never	Never	Never	Never	Never	Never	Never	Never	Never	Never	Never	Never	No
1858	Never	Never	Never	Never	Never	Never	Never	Never	Never	Never	Never	Never	Never	Never	Never	No
1859	Never	Never	Several days	Never	Never	Never	Never	Never	Never	Never	Never	Never	Never	Never	Never	No
1860	Never	Never	More than half the days	Several days	Never	Never	Never	Never	Never	Never	Never	Never	Never	Never	Never	Yes
1861	Never	Never	Never	Never	Never	Never	Never	Never	Never	Never	Never	Never	Never	Never	Never	No
1862	Never	Never	Never	Never	Never	Never	Never	Never	Never	Never	Never	Never	Never	Never	Never	No
1863	Never	Never	More than half the days	Several days	Several days	Never	Never	Never	Never	Never	Never	Never	Never	Never	Never	No
1864	Never	Never	Never	Never	Never	Never	Never	Never	Never	Never	Never	Never	Never	Never	Never	No
1865	Never	Never	Never	Never	Never	Never	Never	Never	Never	Never	Never	Never	Never	Never	Never	No
1866	Never	Never	Never	Never	Never	Never	Never	Never	Never	Never	Never	Never	Never	Never	Never	No
1867	Never	Never	Never	Never	Never	Never	Never	Never	Never	Never	Never	Never	Never	Never	Never	No
1868	Never	Never	Several days	Several days	Several days	Several days	Several days	Several days	Never	Several days	Never	Never	Several days	Several days	Several days	No
1869	Never	Never	Never	Never	Never	Never	Never	Never	Never	Never	Never	Never	Never	Never	Never	No
1870	Several days	Never	More than half the days	Never	Never	Never	Never	Never	Never	Never	Never	Never	Never	Never	Never	No
1871	Never	Never	Never	Never	Never	Never	Never	Never	Never	Never	Never	Never	Never	Never	Never	No
1872	Never	Never	Never	Never	Never	Never	Never	Never	Never	Never	Never	Never	Never	Never	Never	No
1873	Never	Never	Several days	Never	Never	Never	Never	Never	Never	Never	Several days	Several days	Never	Never	Never	No
1874	Several days	Several days	Never	Several days	Never	Never	Never	Never	Never	Several days	Several days	Several days	Never	Never	Several days	No
1875	Never	Never	Never	Never	Never	Never	Never	Never	Never	Never	Never	Never	Never	Never	Never	No
1876	More than half the days	Never	Several days	More than half the days	More than half the days	More than half the days	More than half the days	Never	Never	Never	Never	Never	Never	Never	Never	No
1877	Several days	Never	Never	Several days	Never	Never	Never	Never	Never	Never	Never	Never	Never	Never	Never	No
1878	Several days	Never	Several days	Never	Never	Several days	Never	Several days	Never	Never	Several days	Never	Never	Never	Never	No
1879	Never	Never	More than half the days	Never	Never	Never	Never	Never	Never	Never	Never	Never	Never	Never	Never	No
1880	Never	Never	Never	Never	Never	Never	Never	Never	Never	Never	Several days	Never	Never	Never	Never	No
1881	Several days	Several days	Several days	Several days	Several days	Several days	Several days	Several days	Never	Never	Never	Never	Never	Never	Never	No
1882	Several days	Never	Several days	Several days	Never	Never	Never	Several days	Never	Never	Never	Never	Never	Never	Never	No
1883	Several days	Several days	Never	Never	Never	Never	Never	Never	Never	Never	Never	Never	Never	Never	Never	No
1884	Never	Never	Never	Never	Never	Never	Never	Never	Never	Never	Never	Never	Never	Never	Never	No
1885	Never	Never	Several days	Several days	Several days	Never	Never	Never	Never	Never	Never	Several days	Never	Never	Several days	Yes
1886	Never	Never	Never	Never	Never	Never	Never	Never	Never	Never	Never	Never	Never	Never	Never	No
1887	Never	Never	Several days	Several days	Never	Several days	Never	Never	Never	Never	Never	Several days	Never	Never	Never	No
1888	Never	Never	Never	Never	Never	Never	Never	Never	Never	Never	Never	Never	Never	Never	Never	No
1889	Several days	Several days	More than half the days	Never	Several days	Never	Never	Never	Never	Never	Never	Never	Never	Never	Never	Yes
1890	Never	Never	Never	Never	Never	Never	Never	Never	Never	Never	Never	Never	Never	Never	Never	Cannot judge
1891	Never	Never	Never	Never	Never	Never	Never	Never	Never	Never	Never	Never	Never	Never	Never	No
1892	Never	Never	Never	Never	Never	Never	Never	Never	Never	Never	Never	Never	Never	Never	Never	No
1893	Several days	Several days	Several days	Several days	Several days	Several days	Several days	Several days	Several days	Several days	Several days	Several days	Several days	Several days	Several days	No
1894	Several days	Never	Never	Several days	Never	Never	Never	Never	Never	Never	Never	Never	Never	Never	Never	Cannot judge
1895	Never	Never	Never	Several days	Several days	Several days	Never	Never	Never	Several days	More than half the days	Several days	Never	Never	Never	No
1896	Never	Never	Nearly every day	Never	Never	Never	Never	Never	Never	Never	Never	Never	Never	Never	Never	No
1897	Never	Never	Never	Never	Never	Never	Never	Never	Never	Never	Never	Never	Never	Never	Never	No
1898	Several days	Never	Never	Several days	Never	Never	Never	Never	Never	Never	Never	Never	Never	Never	Never	Yes
1899	Never	Never	Never	Never	Never	Never	Several days	Several days	Never	Never	Never	Never	Several days	Never	Never	No
1900	More than half the days	More than half the days	Several days	Several days	Several days	Never	Never	Several days	Never	Never	Never	Never	Never	Never	Never	Yes
1901	Never	Never	Never	Never	Several days	Never	Never	Never	Never	Never	Never	Never	Never	Never	Never	Yes
1902	Never	Never	Several days	Never	Never	Never	Never	Never	Never	Never	Never	Never	Never	Never	Never	No
1903	Never	Never	Never	Never	Never	Never	Never	Never	Never	Never	Never	Never	Never	Never	Never	No
1904	Never	Never	Nearly every day	Never	Never	Never	Never	Never	Never	Never	Never	Never	Never	Never	Never	No
1905	Several days	Several days	Several days	Several days	Several days	Several days	Several days	Several days	Several days	Several days	Several days	Several days	Several days	Several days	Several days	No
1906	More than half the days	Several days	More than half the days	Several days	More than half the days	More than half the days	More than half the days	Several days	Several days	Never	Never	Never	Never	Never	Never	Cannot judge
1907	Several days	Never	Several days	Never	Several days	Never	Never	Never	Never	Never	Never	Never	Never	Never	Never	Cannot judge
1908	Never	Never	Never	Never	Never	Never	Never	Never	Never	Never	Never	Never	Never	Never	Never	No
1909	Never	Never	Never	Never	Never	Never	Never	Several days	Never	Several days	Never	Never	Never	Never	Never	No
1910	Never	Never	Never	Never	Never	Never	Never	Never	Never	Never	Never	Never	Never	Never	Never	No
1911	Never	Never	Never	Never	Never	Never	Never	Never	Never	Never	Never	Never	Never	Never	Never	No
1912	Several days	Several days	More than half the days	Several days	Never	Never	Never	Never	Never	Never	Never	Never	Never	Never	Never	Cannot judge
1913	Several days	Several days	Several days	Several days	Never	Several days	Never	Several days	Never	Several days	Several days	Never	Never	Never	Several days	No
1914	More than half the days	Several days	Several days	Several days	Several days	Several days	Several days	Several days	Several days	Several days	Several days	Several days	Several days	Several days	Several days	Yes
1915	Several days	Never	Never	Never	Never	Never	Never	Never	Never	Never	Never	Never	Never	Never	Never	No
1916	Never	Never	Never	Never	Never	Never	Never	Never	Never	Never	Never	Never	Never	Never	Never	Cannot judge
1917	Never	Never	Never	Never	Never	Never	Never	Never	Never	Never	Never	Never	Never	Never	Never	No
1918	Several days	Several days	More than half the days	More than half the days	Several days	Several days	Several days	Several days	Never	Several days	Several days	Several days	Several days	Several days	Several days	Yes
1919	Several days	Never	Several days	Several days	Never	Never	Never	Never	Never	Several days	Never	Never	Several days	Several days	Several days	Yes
1920	Several days	Never	Several days	Several days	Never	Several days	Several days	Several days	Never	Several days	Never	Never	Never	Never	Never	Yes
1921	Never	Never	Never	Never	Never	Never	Never	Never	Never	Never	Never	Never	Never	Never	Never	Yes
1922	Never	Never	Never	Never	Never	Never	Never	Never	Never	Never	Never	Never	Never	Never	Never	No
1923	Never	Never	Never	Never	Never	Never	Never	Never	Never	Never	Never	Never	Never	Never	Never	No
1924	Never	Never	Never	Never	Never	Never	Never	Never	Never	Never	Never	Never	Never	Never	Never	No
1925	Several days	Several days	Several days	Several days	Several days	Several days	Never	Never	Never	Never	Never	Never	Never	Never	Several days	No
1926	Several days	Never	Never	Never	Never	Never	Never	Never	Never	Never	Never	Never	Never	Never	Never	No
1927	Never	Never	Never	Never	Never	Never	Never	Never	Never	Never	Never	Never	Never	Never	Never	No
1928	Never	Never	Never	Never	Never	Never	Never	Never	Never	Never	Never	Never	Never	Never	Never	No
1929	Never	Never	Never	Never	Never	Never	Never	Never	Never	Never	Never	Never	Never	Never	Never	No
1930	Several days	Several days	Several days	More than half the days	Several days	Several days	Never	Never	Never	Never	Never	Never	Several days	Never	Never	Yes
1931	Never	Never	Several days	Never	Never	Never	Never	Never	Never	Never	Never	Never	Never	Never	Never	No
1932	Never	Never	Nearly every day	Several days	Several days	Never	Never	Never	Never	Several days	Several days	Several days	Several days	Several days	Several days	No
1933	Never	Never	Nearly every day	Never	Never	Never	Never	Never	Never	Never	Never	Never	Never	Never	Never	No
1934	Several days	Never	Several days	Several days	Several days	Never	Never	Never	Never	Never	Never	Never	Never	Never	Never	Yes
1935	Never	Never	Never	Never	Never	Never	Never	Never	Never	Never	Never	Never	Never	Never	Never	No
1936	Never	Never	Never	Never	Never	Never	Never	Never	Never	Never	Never	Never	Never	Never	Never	No
1937	Several days	Never	More than half the days	Several days	Never	Never	Never	Several days	Never	Several days	Several days	Several days	Several days	Never	Several days	Cannot judge
1938	Never	Never	More than half the days	Never	Never	Never	Never	Never	Never	Never	Never	Never	Never	Never	Never	No
1939	Never	Never	Never	Never	Never	Never	Never	Never	Never	Never	Never	Never	Never	Never	Never	No
1940	Several days	Never	Never	Never	Never	Never	Never	Never	Never	Never	Never	Never	Never	Never	Never	No
1941	Never	Never	Never	Never	Never	Never	Never	Never	Never	Never	Never	Never	Never	Never	Never	No
1942	Never	Never	Never	Never	Never	Never	Never	Never	Never	Never	Never	Never	Never	Never	Never	No
1943	Never	Never	Never	Never	Never	Never	Never	Never	Never	Never	Never	Never	Never	Never	Never	Yes
1944	Never	Never	Never	Never	Never	Never	Never	Never	Never	Never	Never	Never	Never	Never	Never	No
1945	Several days	Never	Never	Never	Never	Never	Never	Never	Never	Never	Never	Never	Never	Never	Never	Yes
1946	Never	Never	Several days	Never	Never	Never	Never	Never	Never	Never	Never	Never	Never	Never	Never	Yes
1947	Never	Never	Several days	Never	Never	Never	Never	Never	Never	Never	Never	Never	Never	Never	Never	No
1948	Never	Never	Several days	Never	Never	Several days	Never	Never	Never	Never	Several days	Never	Never	Never	Never	No
1949	Never	Never	Never	Never	Never	Never	Never	Never	Never	Never	Never	Never	Never	Never	Never	No
1950	Several days	Several days	Several days	Several days	Several days	Never	Several days	Several days	Never	Several days	Several days	Several days	Several days	Several days	Several days	No
1951	Never	Never	Never	Never	Never	Never	Never	Never	Never	Never	Never	Never	Never	Never	Never	No
1952	Never	Never	Several days	Never	Never	Never	Never	Never	Never	Never	Never	Never	Never	Never	Never	No
1953	Several days	Never	Never	Never	Never	Never	Never	Never	Never	Never	Never	Never	Never	Never	Never	No
1954	Never	Never	Several days	Several days	Never	Never	Never	Never	Never	Never	Never	Never	Never	Never	Never	No
1955	Never	Never	Never	Never	Never	Never	Nearly every day	Never	Never	Never	Never	Never	Never	Never	Never	No
1956	Never	Never	Never	Never	Never	Never	Never	Never	Never	Never	Never	Never	Never	Never	Never	No
1957	Several days	Never	Never	Never	Never	Never	Never	Never	Never	Never	Never	Never	Never	Never	Never	No
1958	Never	Never	Never	Never	Never	Never	Never	Never	Never	Never	Never	Never	Never	Never	Never	No
1959	Never	Several days	Several days	Never	Never	Never	Never	Never	Never	Never	Never	Never	Never	Never	Never	No
1960	Never	Never	Never	Never	Never	Never	Never	Never	Never	Never	Never	Never	Never	Never	Never	Yes
1961	Several days	Never	Several days	Several days	Never	Never	Never	Never	Never	More than half the days	Several days	Several days	Never	Never	More than half the days	No
1962	Never	Never	Never	Never	Never	Never	Never	Never	Never	Never	Never	Never	Never	Never	Never	No
1963	Never	Never	More than half the days	Several days	Never	Never	Never	Never	Never	Never	Several days	Never	Never	Never	Never	Cannot judge
1964	Never	Never	Never	Never	Never	Never	Never	Never	Never	Never	Never	Never	Never	Never	Never	No
1965	Never	Several days	Never	Never	Never	Never	Never	Several days	Never	Never	Never	Never	Never	Never	Several days	No
1966	Never	Never	Several days	Never	Never	Never	Never	Never	Never	Never	Never	Never	Never	Never	Never	No
1967	Several days	Never	Never	Several days	Never	Never	Never	Never	Never	Never	Never	Never	Never	Never	Never	No
1968	Nearly every day	Never	Never	Never	Several days	Never	Never	Never	Never	Never	Never	Never	Never	Never	Never	No
1969	Never	Never	Never	Never	Never	Never	Never	Never	Never	Never	Never	Never	Never	Never	Never	No
1970	Never	Never	Never	Never	Never	Never	Never	Never	Never	Never	Never	Never	Never	Never	Never	No
1971	Never	Never	Never	Never	Never	Never	Never	Never	Never	Never	Never	Never	Never	Never	Never	No
1972	Never	Never	Never	Never	Never	Never	Never	Never	Never	Never	Never	Never	Never	Never	Never	No
1973	Never	Never	Never	Never	Never	Never	Never	Never	Never	Never	Never	Never	Never	Never	Never	No
1974	Several days	Several days	Never	Several days	Never	Never	Never	Never	Never	Never	Never	Never	Never	Never	Never	No
1975	Never	Never	Never	Never	Never	Never	Never	Never	Never	Never	Never	Never	Never	Never	Never	No
1976	Several days	Never	Several days	Several days	Several days	Never	Several days	Never	Never	Never	Several days	Never	Never	Never	Never	No
1977	Never	Never	Never	Never	Never	Never	Never	Never	Never	Never	Never	Never	Never	Never	Never	No
1978	Never	Never	Never	Never	Never	Never	Never	Never	Never	Never	Never	Never	Never	Never	Never	No
1979	Never	Never	Never	Never	Never	Never	Never	Never	Never	Never	Never	Never	Never	Never	Never	No
1980	Never	Never	Never	Never	Never	Never	Never	Never	Never	Never	Never	Never	Never	Never	Never	No
1981	Nearly every day	Nearly every day	More than half the days	Several days	Several days	Several days	Several days	Several days	Several days	Several days	Several days	Several days	Several days	Several days	Several days	No
1982	Never	Never	Never	Never	Never	Never	Never	Never	Never	Never	Never	Never	Never	Never	Never	No
1983	Never	Never	Never	Never	Never	Never	Never	Never	Never	Never	Never	Never	Never	Never	Never	No
1984	Never	Never	Several days	Several days	Several days	Several days	Several days	Several days	Several days	Several days	Several days	Several days	Several days	Several days	Several days	No
1985	Never	Never	Never	Never	Never	Never	Never	Never	Never	Never	Never	Never	Never	Never	Never	No
1986	Never	Never	Several days	Several days	Never	Never	Never	Never	Never	Never	Never	Never	Never	Never	Never	No
1987	Never	Never	Never	Never	Never	Never	Never	Never	Never	Never	Never	Never	Never	Never	Never	No
1988	Never	Never	Never	Never	Never	Never	Never	Never	Never	Never	Never	Never	Never	Never	Never	No
1989	Never	Never	Never	Never	Never	Never	Never	Never	Never	Never	Never	Never	Never	Never	Never	No
1990	Several days	Never	Never	Never	Never	Never	Never	Never	Never	Never	Never	Never	Never	Never	Never	No
1991	Never	Never	Never	Never	Never	Never	Never	Never	Never	Never	Several days	Several days	Never	Never	Never	No
1992	Never	Never	Never	Never	Never	Never	Never	Never	Never	Never	Never	Never	Never	Never	Never	No
1993	Several days	Never	Several days	Several days	Never	Never	Never	Never	Never	Never	More than half the days	Several days	Never	Never	Never	Cannot judge
1994	Several days	Several days	More than half the days	Several days	Never	Never	Never	Never	Never	Never	Never	Never	Never	Never	Never	No
1995	Never	Never	More than half the days	Never	Never	Never	Never	Never	Never	Never	Never	Never	More than half the days	Never	Never	No
1996	Never	Never	Never	Never	Never	Never	Never	Never	Never	Never	Never	Never	Never	Never	Never	No
1997	Never	Never	Several days	Never	Never	Never	Never	Never	Never	Never	Never	Never	Never	Never	Never	No
1998	Several days	Never	Never	Several days	Never	Never	Never	Never	Never	Never	Never	Never	Never	Never	Never	No
1999	Several days	Several days	Several days	Several days	Several days	Several days	Never	Several days	Never	Never	Several days	Never	Never	Never	Never	Cannot judge
[truncated: 631 more rows]
