# Supplementary material for: Network analysis of anxiety, depression and insomnia in the elderly in Jiangsu Province
Source: PeerJ. 2026 Mar 31;14:e20868. doi: 10.7717/peerj.20868 (PMC13048223; doi:10.7717/peerj.20868)
Supplement: Supplemental Information 3 [file peerj-14-20868-s003.r]

library(readxl)
data1 <- read_excel("D:/My_Graduation/Survey_Jiangsu_Elderly/GAD+PHQ.xlsx")
View(data1)

library(dplyr)
colnames(data1)[which(names(data1) == "身份证号码")] <- "ID"
data1 <- data1 %>%
  mutate(
    GAD01 = recode(`Feeling nervous, anxious, or on edge, even losing temper`,
                   "Never" = "0", "Several days" = "1", "More than half the days" = "2", "Nearly every day" = "3"),
    GAD02 = recode(`Excessively worrying about various things, big or small, related or unrelated`,
                   "Never" = "0", "Several days" = "1", "More than half the days" = "2", "Nearly every day" = "3"),
    GAD03 = recode(`Unable to stop or control worrying about the above matters`,
                   "Never" = "0", "Several days" = "1", "More than half the days" = "2", "Nearly every day" = "3"),
    GAD04 = recode(`Feeling constantly tense, finding it hard to relax`,
                   "Never" = "0", "Several days" = "1", "More than half the days" = "2", "Nearly every day" = "3"),
    GAD05 = recode(`Difficulty sitting still or relaxing due to tension or restlessness`,
                   "Never" = "0", "Several days" = "1", "More than half the days" = "2", "Nearly every day" = "3"),
    GAD06 = recode(`Becoming easily irritated or annoyed`,
                   "Never" = "0", "Several days" = "1", "More than half the days" = "2", "Nearly every day" = "3"),
    GAD07 = recode(`Losing interest in hobbies or activities; reduced engagement (e.g., lying around watching TV all day, avoiding going out, staying home, low physical activity, feeling lethargic)`,
                   "No" = "0", "Yes" = "2", "Cannot judge" = "1")
  )

data1$GAD01 <- as.numeric(data1$GAD01) 
data1$GAD02 <- as.numeric(data1$GAD02)
data1$GAD03 <- as.numeric(data1$GAD03)
data1$GAD04 <- as.numeric(data1$GAD04)
data1$GAD05 <- as.numeric(data1$GAD05)
data1$GAD06 <- as.numeric(data1$GAD06)
data1$GAD07 <- as.numeric(data1$GAD07)
data1 <- data1 %>%
  mutate(across(starts_with("GAD"), as.numeric))
library(dplyr)
data1 <- data1 %>%
  mutate(GAD_Score = rowSums(data1[, c("GAD01", "GAD02", "GAD03", "GAD04", "GAD05", "GAD06", "GAD07")], na.rm = TRUE))

library(dplyr)

data1 <- data1 %>%
  mutate(
    PHQ01 = recode(`Lack of interest or pleasure in doing things`, 
                   "Never" = "0", "Several days" = "1", "More than half the days" = "2", "Nearly every day" = "3"),
    PHQ02 = recode(`Feeling down, depressed, or hopeless`, 
                   "Never" = "0", "Several days" = "1", "More than half the days" = "2", "Nearly every day" = "3"),
    PHQ03 = recode(`Trouble falling asleep, waking up too early, or sleeping too much (over 10 hours)`, 
                   "Never" = "0", "Several days" = "1", "More than half the days" = "2", "Nearly every day" = "3"),
    PHQ04 = recode(`Feeling tired or having little energy`, 
                   "Never" = "0", "Several days" = "1", "More than half the days" = "2", "Nearly every day" = "3"),
    PHQ05 = recode(`Poor appetite or overeating`, 
                   "Never" = "0", "Several days" = "1", "More than half the days" = "2", "Nearly every day" = "3"),
    PHQ06 = recode(`Feeling bad about yourself or that you are a failure or let your family down`, 
                   "Never" = "0", "Several days" = "1", "More than half the days" = "2", "Nearly every day" = "3"),
    PHQ07 = recode(`Trouble concentrating on things, such as reading, watching TV, or doing chores`, 
                   "Never" = "0", "Several days" = "1", "More than half the days" = "2", "Nearly every day" = "3"),
    PHQ08 = recode(`Moving or speaking slowly, or being fidgety/restless`, 
                   "Never" = "0", "Several days" = "1", "More than half the days" = "2", "Nearly every day" = "3"),
    PHQ09 = recode(`Thoughts that you would be better off dead or self-harm thoughts, without necessarily acting on them`, 
                   "Never" = "0", "Several days" = "1", "More than half the days" = "2", "Nearly every day" = "3")
  )

data1$PHQ01 <- as.numeric(trimws(data1$PHQ01))
data1$PHQ02 <- as.numeric(trimws(data1$PHQ02))
data1$PHQ03 <- as.numeric(trimws(data1$PHQ03))
data1$PHQ04 <- as.numeric(trimws(data1$PHQ04))
data1$PHQ05 <- as.numeric(trimws(data1$PHQ05))
data1$PHQ06 <- as.numeric(trimws(data1$PHQ06))
data1$PHQ07 <- as.numeric(trimws(data1$PHQ07))
data1$PHQ08 <- as.numeric(trimws(data1$PHQ08))
data1$PHQ09 <- as.numeric(trimws(data1$PHQ09))
# 计算 PHQ01 到 PHQ09 列的和并存储在新列 PHQ_Score 中
data1 <- data1 %>%
  mutate(PHQ_Score = rowSums(data1[, c("PHQ01", "PHQ02", "PHQ03", "PHQ04", "PHQ05", "PHQ06", "PHQ07", "PHQ08", "PHQ09")], na.rm = TRUE))

# 提取指定列到新的数据框 data2
data2 <- data1[,c("ID", "GAD01", "GAD02", "GAD03", "GAD04", "GAD05", "GAD06", "GAD07", "GAD_Score", 
                  "PHQ01", "PHQ02", "PHQ03", "PHQ04", "PHQ05", "PHQ06", "PHQ07", "PHQ08", "PHQ09", "PHQ_Score")]


library(readxl)

data3 <- read_excel("D:/Graduation/Survey/ISI.xlsx")

split_col <- strsplit(as.character(data3$`Insomnia severity in the past two weeks (0 = none, 4 = very severe)`), ",")

data3$ISI01 <- sapply(split_col, function(x) as.numeric(gsub("[()]", "", x[1])))
data3$ISI02 <- sapply(split_col, function(x) as.numeric(gsub("[()]", "", x[2])))
data3$ISI03 <- sapply(split_col, function(x) as.numeric(gsub("[()]", "", x[3])))

colnames(data3)[which(names(data3) == "ID Number")] <- "ID"
colnames(data3)[which(names(data3) == "How satisfied are you with your sleep? (0 = very satisfied, 4 = very dissatisfied)")] <- "ISI04"
colnames(data3)[which(names(data3) == "How much do your sleep problems affect your daily life? (e.g., daytime fatigue, work or chores, attention, memory, mood) (0 = no effect, 4 = obvious effect)")] <- "ISI05"
colnames(data3)[which(names(data3) == "Are your sleep problems more significant compared to other factors reducing your quality of life? (0 = not obvious, 4 = very obvious)")] <- "ISI06"
colnames(data3)[which(names(data3) == "Are you anxious or worried about your current sleep problems? (0 = not at all, 4 = very worried)")] <- "ISI07"

data3$ISI01 <- as.numeric(trimws(data3$ISI01))
data3$ISI02 <- as.numeric(trimws(data3$ISI02))
data3$ISI03 <- as.numeric(trimws(data3$ISI03))
data3$ISI04 <- as.numeric(trimws(data3$ISI04))
data3$ISI05 <- as.numeric(trimws(data3$ISI05))
data3$ISI06 <- as.numeric(trimws(data3$ISI06))
data3$ISI07 <- as.numeric(trimws(data3$ISI07))
library(dplyr)
data3 <- data3 %>%
  mutate_at(vars(ISI01:ISI07), ~ . - 1)  
data3 <- data3 %>%
  mutate(ISI_Score = rowSums(data3[, c("ISI01", "ISI02", "ISI03", "ISI04", "ISI05", "ISI06", "ISI07")], na.rm = TRUE))
data4 <- data3[, c("ID", "ISI01", "ISI02", "ISI03", "ISI04", "ISI05", "ISI06", "ISI07", "ISI_Score")]

library(readxl)
data5 <- read_excel("D:/我要毕业/江苏省老年人调查问卷下载/江苏.xlsx")
View(data5)

data_merged <- merge(data2, data4, by = "ID", all = FALSE)
data_merged <- merge(data_merged, data5, by = "ID", all = FALSE)
a <- data_merged[, !names(data_merged) %in% c("ID", "GAD_Score", "PHQ_Score", "ISI_Score")]

library(psych)
PHQ_items <- a[, c("PHQ01", "PHQ02", "PHQ03", "PHQ04", "PHQ05", "PHQ06", "PHQ07", "PHQ08", "PHQ09")]
GAD_items <- a[, c("GAD01", "GAD02", "GAD03", "GAD04", "GAD05", "GAD06", "GAD07")]
ISI_items <- a[, c("ISI01", "ISI02", "ISI03", "ISI04", "ISI05", "ISI06", "ISI07")]


library(ggplot2)
library(bootnet)
library(dplyr)
library(magrittr)
library(psych)
library(qgraph)

normality_results <- sapply(a, function(x) if (is.numeric(x)) shapiro.test(x)$p.value else NA)
normality_results
library(huge)
a_transformed <- huge.npn(a)
head(a_transformed)
normality_results_transformed <- apply(a_transformed, 2, function(x) {
  shapiro.test(x)$p.value
})
normality_results_transformed

traits <- c(rep("GAD", 7), rep("PHQ", 9), rep("ISI", 7))

View(traits)

network <- estimateNetwork(a,
                           default = "EBICglasso", 
                           corMethod = "spearman",
                           threshold = TRUE, 
                           tuning = 0.5) 
network

library(mgm)
if (any(is.na(a))) {
  cat("Missing values detected in the data, removing rows with missing values...\n")
  a <- na.omit(a)
}


levels <- apply(a, 2, function(x) if (is.numeric(x)) 1 else length(unique(x)))
dl <- list(data = as.matrix(a))


set.seed(1115)
fit <- mgm(
  data = dl$data,     
  type = c(rep("g", ncol(a))),  
  level = levels,   
  ruleReg = 'AND',
  k = 2,
  binarySign = TRUE,
  overparameterize = FALSE
)


pred <- predict(
  object = fit, 
  data = dl$data, 
  errorCon = c("RMSE", "R2"),
  errorCat = c("CC", "nCC")
)


R2 <- pred$errors


write.csv(R2, file = 'predictability_explained_variance_domain_level.csv', row.names = TRUE)
mean_pred <- mean(pred$errors[, "R2"]) 
print(mean_pred)


tiff("Figure2.tiff",
     width = 5, height = 4,  
     units = 'in',
     res = 1000,             
     compression = "lzw",
     pointsize = 12)
plot(network, 
     layout = 'groups',
     groups = traits,
     color = c("#E8C32EFF",
               "#F0C9C0FF",
               "#8BD000FF"),
     pie = pred$errors$R2,
     label.cex = 0.7,
     label.color = 'black',
     negDashed = TRUE,
     legend = TRUE,
     legend.cex = 0.4,
     legend.mode = 'style3',
     edge.labels = TRUE,
     edge.label.cex = 0.5)

dev.off()

library(corrplot)

partial_corr_matrix <- network$graph

corrplot(
  partial_corr_matrix, 
  method = "color",
  tl.col = "black",
  tl.cex = 0.8,
  addCoef.col = "black",
  number.cex = 0.6
)

library(qgraph)

strength_values <- rowSums(abs(network$graph))

print(strength_values)


centralityPlot(network,
               include = c("Strength", "Closeness", "Betweenness"),
               scale = "z-scores",
               orderBy = "Strength")

centralityPlot(network,
               include = c("Strength"),
               scale = "z-scores",
               orderBy = "Strength")

e <- bootnet(network, nBoots = 1000, 
             statistics = c("strength", "closeness", "betweenness", "edge", "expectedInfluence"),
             nCores = 8)

plot(e, "strength", order = "sample")
plot(e, "closeness", order = "sample")
plot(e, "betweenness", order = "sample")
plot(e, "expectedInfluence", order = "sample")  
plot(e, "edge", plot = "difference", onlyNonZero = TRUE, order = "sample")
plot(e, "edge", order = "sample", labels = FALSE)
plot(e, "edge", order = "sample")  

library(bootnet)

f <- bootnet(network, 
             nBoots = 3000, 
             type = "case",
             statistics = c("strength", "closeness", "betweenness", "edge", "expectedInfluence"), 
             nCores = 8)

corStability(f)        

plot(f, statistics = "strength", rank = TRUE) 


library(networktools)
library(qgraph)
library(bootnet)

bridge_centrality <- bridge(network$graph, communities = traits)
print(bridge_centrality)

plot(bridge_centrality, 
     include = c("Bridge Strength"), 
     order = "value", 
     zscore = TRUE)

plot(bridge_centrality, 
     include = c("Bridge Strength", "Bridge Closeness", "Bridge Betweenness"), 
     order = "value", 
     zscore = TRUE)

h <- bootnet(network, 
             nBoots = 3000, 
             type = "case", 
             statistics = c("bridgeStrength"), 
             communities = traits, 
             nCores = 8)

corStability(h)        

plot(h, statistics = "bridgeStrength", rank = TRUE) 
plot(h, statistics = "bridgeStrength", plot = "difference", order = "sample")

str(bridge_centrality)

plot(bridge_centrality, 
     include = c("Bridge Strength", "Bridge Closeness", "Bridge Betweenness"), 
     order = "Bridge Strength", 
     zscore = TRUE)

bridge_strength <- bridge_centrality$'Bridge Strength'
top_bridges <- names(bridge_strength[bridge_strength > quantile(bridge_strength, probs = 0.80, na.rm = TRUE)])
print(top_bridges)


library(bootnet)
f <- bootnet(network, 
             nBoots = 3000, 
             type = "case",
             statistics = c("strength", "closeness", "betweenness", "edge", "expectedInfluence"), 
             nCores = 8)
corStability(f)        
plot(f, statistics = "strength", rank = TRUE) 

library(networktools)
library(qgraph)

bridge_centrality <- bridge(network$graph, communities = traits)

h <- bootnet(network, 
             nBoots = 3000, 
             type = "case", 
             statistics = c("bridgeStrength"), 
             communities = traits, 
             nCores = 8)
corStability(h)        
plot(h, statistics = "bridgeStrength", rank = TRUE) 

set.seed(1122)
m <- bootnet(network, 
             nBoots = 3000, 
             type = "case", 
             statistics = c("strength", "bridgeStrength"), 
             communities = traits, 
             nCores = 8)

corStability(m) 
plot(m, statistics = "all", rank = TRUE) 
View(data_merged)
summary_stats <- data.frame(
  Mean = sapply(data_merged, mean, na.rm = TRUE),
  SD = sapply(data_merged, sd, na.rm = TRUE)
)
summary_stats
