# Supplementary material for: Network analysis of anxiety, depression and insomnia in the elderly in Jiangsu Province
Source: PeerJ. 2026 Mar 31;14:e20868. doi: 10.7717/peerj.20868 (PMC13048223; doi:10.7717/peerj.20868)
Supplement: Supplemental Information 6 [file peerj-14-20868-s006.xlsx]

## Sheet: Sheet1
ID	AGE	SEX	MAR	EDU	GEO	FMI	EP	NOC	OCC	SMO	DRI	XG	SLE	GZ	LWS	SAT	INT	SOC	GAD	ZZHD	MNA	PHQ	GAD01	GAD02	GAD03	GAD04	GAD05	GAD06	GAD07	GAD_Score	PHQ01	PHQ02	PHQ03	PHQ04	PHQ05	PHQ06	PHQ07	PHQ08	PHQ09	PHQ_Score	ISI01	ISI02	ISI03	ISI04	ISI05	ISI06	ISI07	ISI_Score	BMI
1	68	2	3	3	2	3	0	1	4	1	1	1	2	0	1	1	1	0	0	1	1	0	0	0	0	0	0	0	0	0	0	0	0	0	0	0	0	0	0	0	0	1	1	1	1	1	0	5	28.04
2	75	2	1	1	2	3	0	1	1	1	1	0	3	0	1	1	0	0	0	1	1	0	0	0	0	0	0	0	0	0	0	0	0	0	0	0	0	0	0	0	0	1	1	1	1	1	0	5	23.05
3	66	2	1	2	2	1	1	1	1	1	1	0	2	0	1	1	1	1	0	1	1	0	0	0	0	0	0	0	0	0	0	0	2	0	0	0	0	0	0	2	3	3	3	4	2	2	0	17	22.43
4	69	1	1	2	2	2	1	1	1	1	2	1	1	0	1	1	1	1	0	1	1	0	1	1	1	1	1	1	0	6	0	1	3	1	0	0	0	0	0	5	3	4	4	5	4	4	0	24	24.02
5	72	2	1	2	2	2	0	1	1	1	1	0	3	0	0	1	0	1	0	1	1	0	0	0	0	0	0	0	2	2	0	1	0	1	1	1	0	0	0	4	0	1	1	1	1	1	0	5	28.76
6	72	1	1	3	2	3	1	1	1	3	1	0	3	0	1	1	0	0	0	1	1	0	1	0	0	0	0	0	0	1	0	0	0	0	1	1	0	0	0	2	0	1	1	1	1	1	0	5	23.03
7	67	1	1	3	2	3	1	1	1	1	1	1		0	1	1	1	0	0	1	0	0	0	0	0	0	0	0	0	0	0	0	1	0	0	0	0	0	0	1	1	1	1	1	1	1	0	6	25.61
8	70	2	1	2	1	3	1	1	1	1	1	1	3	0	1	1	0	0	0	1	0	0	0	0	0	0	0	0	0	0	0	0	0	0	0	0	0	0	0	0	0	1	1	1	1	1	0	5	21.99
9	68	2	4	1	2	1	1	1	1	1	1	0	3	0	0	1	0	0	0	0	0	0	0	0	0	0	0	0	0	0	0	0	0	0	0	0	0	0	0	0	0	1	1	1	1	1	0	5	45.2
10	93	1	3	3	2	3	0	1	1	1	1	1	2	0	0	1	0	0	0	1	1	0	0	0	0	0	0	0	0	0	1	0	1	1	0	1	1	1	0	6	2	3	3	3	3	3	2	19	26.35
11	73	2	1	1	2	3	1	1	1	1	1	1	2	0	1	1	1	0	0	1	1	0	0	0	0	0	0	0	0	0	0	0	0	1	0	0	0	0	0	1	0	1	1	1	1	1	0	5	25.89
12	72	1	1	2	2	3	0	0	1	1	1	1	1	0	1	1	1	0	0	1	0	1	2	2	2	1	1	0	1	9	2	2	3	3	2	2	0	2	1	17	0	3	5	4	5	4	3	24	25.39
13	72	1	1	3	2	3	0	1	1	1	3	1	2	0	1	1	1	0	0	1	0	0	0	0	0	0	0	0	0	0	0	0	0	0	0	0	0	0	0	0	0	1	1	1	1	1	0	5	22.32
14	70	1	1	2	2	3	0	1	1	1	3	1	2	0	1	1	1	1	0	1	1	0	0	0	0	0	0	0	2	2	0	0	1	0	0	0	0	0	0	1	1	1	1	1	1	1	0	6	23.39
15	70	2	1	2	2	3	0	1	1	1	1	1	3	0	1	1	0	1	0	1	1	0	0	0	0	0	0	0	0	0	0	0	1	0	0	0	0	0	0	1	1	1	1	1	1	1	0	6	30.04
16	68	2	1	3	2	3	0	1	1	1	1	1	2	0	1	1	0	0	0	1	1	0	0	0	0	0	0	0	0	0	0	0	0	0	0	0	0	0	0	0	0	1	1	1	1	1	0	5	26.04
17	72	1	1	2	2	2	0	1	1	1	1	1	3	0	1	1	0	0	0	1	0	0	0	0	0	0	0	0	0	0	1	0	0	0	0	0	0	0	0	1	1	1	2	1	1	1	0	7	21.3
18	72	1	1	3	2	2	0	1	1	1	1	0	2	0	1	1	1	0	0	1	1	0	1	0	0	0	0	0	2	3	1	0	1	1	0	1	1	1	0	6	1	4	1	4	3	3	1	17	23.88
19	67	1	4	2	2	2	1	1	1	3	3	1	3	0	1	1	1	1	0	1	1	0	2	0	0	1	2	2	2	9	1	1	0	1	0	1	1	2	2	9	0	1	1	1	1	1	0	5	27.64
20	66	1	1	3	1	3	1	0	1	1	1	0	2	0	1	1	0	1	0	1	1	0	0	0	0	0	0	0	0	0	1	0	1	0	1	0	0	0	0	3	0	1	1	2	4	3	2	13	23.03
21	79	2	1	2	2	3	0	1	1	1	1	1	4	0	1	1	0	0	0	1	1	0	0	0	0	0	0	0	2	2	0	0	0	1	0	0	1	0	0	2	0	1	1	1	1	1	0	5	23.19
22	79	2	1	2	2	3	1	1	1	1	1	0	3	0	1	1	1	1	0	1	1	0	0	0	0	0	0	0	0	0	0	0	1	0	0	0	0	0	0	1	0	1	2	1	1	1	0	6	22.04
23	74	2	1	1	2	2	1	1	1	1	1	0	2	0	1	1	0	0	0	1	1	0	0	0	0	0	0	0	0	0	0	0	0	0	0	0	0	0	0	0	1	1	1	1	2	1	1	8	24.44
24	73	1	1	2	2	3	0	1	1	3	3	1	3	0	1	1	1	1	0	1	1	0	0	0	0	0	0	0	0	0	0	0	0	0	0	0	0	0	0	0	0	1	1	1	1	1	0	5	25.64
25	71	1	1	2	2	3	1	1	1	1	1	1	2	0	1	0	0	0	0	1	1	0	0	0	0	0	0	0	0	0	0	0	0	0	0	0	0	0	0	0	0	1	1	1	1	1	0	5	29.38
26	70	2	3	2	2	2	1	1	1	1	1	0	3	0	1	0	0	0	0	1	0	0	0	0	0	0	0	0	0	0	0	0	0	0	0	0	0	0	0	0	1	2	2	2	2	2	1	12	22.6
27	70	1	1	2	2	3	0	1	1	3	3	1	3	0	0	1	1	1	0	1	1	0	0	0	0	0	0	0	2	2	1	0	0	2	0	0	0	0	0	3	0	1	1	1	1	1	0	5	28.28
28	70	2	1	2	2	2	0	1	1	1	1	1	1	0	1	1	1	1	0	1	1	0	0	0	0	0	0	0	0	0	3	0	3	2	0	0	0	0	0	8	3	4	4	5	5	3	0	24	29.43
29	69	2	1	3	2	3	1	1	1	1	1	1	3	0	1	0	0	0	0	1	1	0	0	0	0	0	0	0	0	0	0	0	0	0	0	0	0	0	0	0	0	1	1	1	1	1	0	5	30.33
30	69	2	3	2	2	1	0	1	1	1	1	1	3	0	0	1	1	1	0	1	0	0	0	0	0	0	0	0	2	2	1	1	0	1	0	0	0	0	0	3	0	1	1	1	1	1	0	5	21.48
31	67	1	1	2	2	2	0	1	4	1	1	0	2	0	1	1	0	0	0	1	0	0	0	0	0	0	0	0	0	0	0	0	0	0	0	0	0	0	0	0	0	1	1	1	1	1	0	5	22.04
32	67	1	1	2	2	3	1	1	1	3	3	0	2	0	1	1	1	1	0	1	1	0	0	0	0	0	0	0	0	0	0	0	0	0	0	0	0	0	0	0	0	1	2	1	1	1	0	6	23.74
33	81	1	1	3	2	3	0	1	1	1	1	0	2	0	1	1	0	0	0	1	0	0	0	0	0	0	0	0	0	0	1	0	1	1	0	0	0	0	0	3	2	3	3	3	3	3	2	19	22.03
34	79	1	3	3	2	2	0	1	1	1	1	0	2	0	1	1	0	0	0	1	1	0	0	0	0	0	0	0	0	0	0	0	2	0	0	0	0	0	0	2	2	4	4	4	3	3	2	22	25.37
35	79	1	1	2	2	3	0	1	1	3	3	0	2	0	1	1	1	1	0	1	1	0	0	0	0	0	0	0	0	0	0	0	2	0	0	0	0	0	0	2	1	3	4	4	3	2	3	20	20.76
36	78	1	1	2	2	2	0	1	1	1	1	0	2	0	1	1	1	0	0	1	0	0	0	0	0	0	0	0	0	0	0	0	1	0	0	0	0	0	0	1	0	1	1	1	1	1	0	5	24.01
37	78	2	3	2	2	2	0	1	1	1	1	1	2	0	0	1	1	1	0	1	0	0	1	0	1	0	0	1	0	3	0	1	1	1	1	1	0	0	0	5	2	3	4	3	3	2	1	18	19.76
38	78	2	1	2	2	3	0	1	1	1	1	0	2	0	1	1	0	1	0	1	0	0	0	1	0	0	0	1	0	2	0	0	0	1	1	0	0	0	0	2	1	2	2	2	2	2	1	12	22.43
39	78	2	3	1	2	2	1	1	1	1	1	1	3	0	0	1	0	0	0	1	1	0	0	0	0	0	0	0	0	0	0	0	0	0	0	0	0	0	0	0	0	1	1	1	1	1	0	5	25.68
40	78	1	1	3	2	3	0	1	1	1	1	1	3	0	1	0	1	0	0	1	0	0	0	1	0	0	0	0	0	1	0	0	0	1	0	0	0	0	0	1	0	1	1	1	1	1	0	5	23.66
41	78	2	3	1	2	1	0	1	1	1	1	1	2	0	0	1	1	1	0	1	1	0	1	1	0	1	1	1	0	5	0	1	1	1	0	1	0	1	0	5	2	3	3	4	2	2	1	17	27.19
42	77	1	1	1	2	3	0	1	1	1	3	0	3	0	1	1	0	0	0	1	1	0	0	0	0	0	0	0	2	2	1	1	1	1	1	1	1	1	0	8	0	1	1	1	1	1	0	5	24.77
43	77	1	1	3	2	2	1	1	1	1	3	1	3	0	1	1	1	1	0	1	1	0	0	0	0	0	0	0	0	0	0	0	0	1	0	0	0	0	0	1	1	1	1	1	1	1	0	6	24.02
44	76	1	1	1	2	3	0	1	1	1	1	1	2	0	1	0	1	1	0	1	1	0	0	0	0	0	0	0	0	0	0	0	0	0	0	0	0	0	0	0	0	1	1	2	1	2	0	7	23.78
45	76	2	1	2	2	3	0	1	1	1	1	0	2	0	1	1	0	0	0	1	0	0	0	0	0	0	1	0	0	1	0	1	0	1	0	0	1	1	0	4	0	2	1	3	1	1	0	8	20
46	76	2	1	2	2	3	0	1	1	1	1	1	2	0	1	1	0	0	0	1	1	0	0	0	0	0	0	0	0	0	0	0	1	0	0	0	0	0	0	1	1	2	2	1	2	2	1	11	24.22
47	76	1	3	2	2	2	0	1	1	3	1	0	1	0	0	1	1	1	0	1	1	0	0	1	1	0	0	0	2	4	0	0	1	1	0	0	0	0	0	2	0	1	3	2	2	1	0	9	26.04
48	76	1	1	2	2	3	1	1	1	2	3	1	1	0	1	1	0	0	0	1	1	0	1	1	0	0	1	1	0	4	1	1	3	0	0	1	0	1	0	7	4	4	3	5	4	4	3	27	21.76
49	75	2	1	3	2	3	1	1	1	1	1	1	1	0	1	1	1	1	0	1	0	0	1	1	1	1	0	1	2	7	1	1	1	1	0	1	1	1	0	7	2	3	3	3	3	3	2	19	20.7
50	75	1	1	2	2	3	1	1	1	1	1	1	2	0	1	1	0	0	0	1	1	0	0	0	0	0	0	0	0	0	0	0	0	0	0	0	0	0	0	0	0	1	1	1	1	1	0	5	26.67
51	75	2	1	2	2	3	1	1	1	1	1	1	2	0	1	1	1	1	0	1	1	0	0	0	0	0	0	0	0	0	0	0	0	0	0	0	0	0	0	0	0	1	2	1	1	1	0	6	37.13
52	75	1	1	2	2	2	0	1	1	1	2	1	2	0	1	0	0	0	0	1	1	0	0	0	0	0	0	0	0	0	0	0	2	0	0	1	0	0	0	3	3	3	3	3	4	3	2	21	24.46
53	75	2	1	1	2	3	0	1	1	1	3	0	1	0	1	1	0	0	1	1	0	0	1	1	1	2	2	2	2	11	1	1	3	2	0	0	1	1	1	10	3	4	5	4	4	4	3	27	24.77
54	75	2	1	3	2	3	0	1	1	1	1	1	3	0	1	1	0	1	0	1	1	0	0	0	0	0	0	0	0	0	1	0	0	1	0	0	0	1	0	3	1	1	1	1	1	1	0	6	27.39
55	75	1	1	2	2	3	0	1	1	1	1	1	1	0	0	0	1	0	0	1	1	0	0	1	1	0	1	1	0	4	1	1	1	1	0	0	0	1	0	5	2	3	3	3	3	3	2	19	24.8
56	75	1	1	1	2	2	0	0	1	1	1	0	3	0	1	1	1	0	0	1	1	0	0	0	0	0	0	0	2	2	0	0	0	0	0	0	0	0	0	0	0	1	1	2	1	1	0	6	26.96
57	74	2	1	3	2	3	0	1	1	1	1	1	1	0	0	1	0	0	0	1	1	0	1	1	0	0	0	0	0	2	0	0	3	0	0	0	0	1	0	4	3	4	4	5	2	1	2	21	23.19
58	74	2	1	2	1	3	1	1	1	1	1	0	2	0	1	1	1	1	0	1	0	0	0	0	0	0	0	0	0	0	0	0	0	0	0	0	0	0	0	0	0	1	1	1	1	1	0	5	19.43
59	74	1	1	2	1	3	1	1	1	3	3	0	1	0	1	1	1	1	0	1	0	0	0	0	0	0	0	0	0	0	1	1	2	1	0	0	0	0	0	5	3	4	4	4	4	4	3	26	21.97
60	74	1	1	3	2	3	0	1	1	1	1	1	2	0	1	1	1	0	0	1	0	0	0	0	0	0	0	0	0	0	1	1	3	0	0	0	0	0	0	5	1	2	2	3	1	1	0	10	20.07
61	74	2	1	2	1	3	1	1	1	1	1	1	2	0	1	1	1	1	0	1	1	0	0	1	0	0	0	0	0	1	0	0	1	1	1	0	0	0	0	3	0	1	1	1	1	1	0	5	31.62
62	74	2	1	2	2	3	0	1	1	1	1	0	3	0	1	0	0	0	0	1	1	0	0	0	0	0	0	0	0	0	0	0	0	0	0	0	0	0	0	0	1	1	2	2	1	2	1	10	26.04
63	74	2	3	2	1	2	1	1	1	1	1	0	2	0	0	1	1	1	0	1	1	0	0	0	0	0	0	0	0	0	0	0	0	0	0	0	0	0	0	0	0	1	1	1	1	1	0	5	36.71
64	73	1	1	2	2	3	1	1	4	1	1	1	2	0	1	1	1	1	0	1	1	0	0	0	0	0	0	0	0	0	0	0	1	0	0	0	0	0	0	1	0	1	3	1	1	1	0	7	26.67
65	73	2	1	2	2	3	0	1	1	1	1	0	2	0	1	1	1	1	0	1	1	0	0	0	0	0	0	0	0	0	0	0	1	0	0	0	0	0	0	1	1	1	1	2	1	1	0	7	28.16
66	73	1	1	3	2	3	0	1	1	3	1	0	3	0	1	1	1	0	0	1	1	0	0	0	0	0	0	0	0	0	2	0	0	1	0	0	0	0	0	3	0	1	1	1	1	1	0	5	23.39
67	73	1	1	2	2	3	0	1	1	1	1	1	2	0	1	1	1	0	0	1	1	0	0	0	0	0	0	0	0	0	0	0	0	0	0	0	0	0	0	0	0	1	1	1	1	1	0	5	23.03
68	73	2	1	1	2	3	0	1	1	1	1	1	1	0	1	1	0	0	0	1	1	0	0	0	0	0	0	0	0	0	0	0	2	0	0	0	0	0	0	2	2	4	1	3	1	1	0	12	24.23
69	73	1	1	2	2	3	1	1	1	3	1	0	3	0	1	1	1	1	0	1	1	0	0	0	0	0	0	0	0	0	0	0	0	0	0	0	0	0	0	0	0	1	1	1	1	1	0	5	25.18
70	73	2	1	2	2	3	0	1	1	1	1	1	3	0	1	1	1	0	0	1	0	0	1	1	1	0	0	1	0	4	1	1	0	1	0	0	0	0	0	3	0	1	1	1	1	1	0	5	23.94
71	73	1	1	2	2	3	0	1	1	1	1	1	2	0	1	1	1	0	0	1	0	0	0	0	0	0	0	0	0	0	0	0	1	0	0	0	0	0	1	2	1	1	1	1	1	1	0	6	20.76
72	73	1	1	1	2	3	0	1	1	3	3	0	3	0	0	1	0	0	0	1	1	0	0	0	0	0	0	0	0	0	0	0	0	0	0	0	0	0	0	0	0	1	1	1	1	1	0	5	27.4
73	73	1	1	2	1	2	1	0	1	3	1	0	2	0	1	1	1	0	0	1	0	0	0	0	0	0	1	0	0	1	0	1	1	1	1	0	0	0	0	4	1	2	2	2	2	2	1	12	20.07
74	72	1	1	2	1	3	1	1	1	1	1	0	2	0	1	1	1	1	0	1	1	0	0	0	0	0	0	0	0	0	0	0	0	0	0	0	0	0	0	0	0	1	1	1	1	1	0	5	31.64
75	72	1	1	2	2	3	1	1	1	1	1	1	2	0	1	1	1	0	0	1	1	0	0	0	0	0	0	0	0	0	0	0	3	0	0	0	0	0	0	3	3	3	4	4	3	3	2	22	25.95
76	72	2	1	2	2	3	1	1	1	1	1	1	1	0	1	1	1	1	0	1	0	0	0	0	0	0	0	0	0	0	0	0	2	0	0	0	0	0	0	2	2	2	2	4	2	2	1	15	22.89
77	72	2	1	3	1	3	1	1	1	1	1	0	2	0	1	1	1	1	0	1	1	0	0	0	0	0	0	0	0	0	0	0	0	0	0	0	0	0	0	0	0	1	1	1	1	1	0	5	26.18
78	72	1	1	1	2	3	0	1	1	3	3	1	3	1	1	1	0	1	0	1	0	0	1	1	1	1	1	1	2	8	1	2	0	1	1	1	1	1	1	9	0	1	1	1	1	1	0	5	22.53
79	72	1	1	3	2	3	0	1	1	1	1	0	3	0	1	1	1	1	0	1	0	0	0	1	1	0	0	0	0	2	0	0	0	0	0	0	0	0	0	0	0	1	1	1	1	1	0	5	22.39
80	72	1	1	3	2	3	0	1	1	1	1	0	2	0	1	0	0	0	0	1	0	0	0	0	0	0	0	0	0	0	0	0	0	0	0	0	0	0	0	0	0	1	2	1	1	1	0	6	23.32
81	72	2	1	2	2	3	0	1	1	1	1	1	2	0	1	1	1	1	0	1	1	0	0	0	0	0	0	0	0	0	0	0	3	0	0	0	0	0	0	3	1	4	3	3	1	1	0	13	28.72
82	72	2	1	2	2	3	0	1	1	1	1	0	3	0	1	1	1	1	0	1	1	0	1	1	0	0	0	0	0	2	1	0	0	1	0	0	0	0	0	2	0	1	1	1	1	1	0	5	33.65
83	72	2	3	3	2	3	0	1	1	1	1	1	2	0	1	1	1	0	0	1	0	0	1	0	1	1	1	1	0	5	1	1	3	1	0	0	0	1	0	7	2	3	1	4	3	3	1	17	20.2
84	72	1	1	2	2	3	1	1	1	1	1	1	2	0	1	1	1	1	0	1	1	0	0	0	0	0	0	0	0	0	0	0	0	0	0	0	0	0	0	0	1	2	2	4	2	2	1	14	25.95
85	72	2	3	1	2	1	0	1	1	1	1	0	2	0	0	1	0	0	0	1	0	0	1	1	0	1	0	1	1	5	1	1	3	2	1	1	0	1	0	10	3	4	4	4	4	4	2	25	18.72
86	72	1	1	2	2	3	0	1	1	3	1	0	3	0	1	1	1	0	0	1	1	0	0	0	0	0	0	0	0	0	0	0	0	0	0	0	0	0	0	0	0	1	1	1	1	1	0	5	19.47
87	71	2	1	2	2	3	0	1	1	1	1	0	2	0	1	1	1	1	0	1	1	0	0	0	0	0	0	0	0	0	0	0	0	0	0	0	0	0	0	0	0	1	1	1	1	1	0	5	27.94
88	71	2	1	3	2	3	0	1	1	1	1	1	1	0	1	1	1	0	0	1	1	0	0	1	1	1	0	0	0	3	0	0	3	1	0	0	0	1	0	5	4	1	1	4	1	2	0	13	27.51
89	71	1	1	2	1	3	1	1	1	1	1	1	2	0	1	1	1	1	0	1	1	0	0	0	0	0	0	0	1	1	0	0	0	0	0	0	0	0	0	0	0	1	1	1	2	1	0	6	26.42
90	71	1	1	2	2	3	0	1	1	3	1	0	1	0	1	1	1	0	0	1	0	0	0	1	0	0	0	0	2	3	2	1	3	1	0	1	0	0	0	8	4	5	5	5	4	4	0	27	21.46
91	71	1	1	2	2	3	0	1	1	3	1	0	2	0	1	1	0	0	0	1	1	0	0	0	0	0	0	0	0	0	0	0	1	0	0	0	0	0	0	1	2	1	1	2	1	1	0	8	23.42
92	71	1	3	1	2	2	1	1	1	3	3	1	2	0	0	1	0	0	0	1	0	0	0	0	0	0	0	0	0	0	0	0	0	0	0	0	0	0	0	0	0	1	1	1	1	1	0	5	22.06
93	71	2	1	1	2	2	0	1	1	1	1	1	2	0	1	1	0	0	1	1	0	1	2	2	2	2	2	2	2	14	1	1	2	2	1	1	2	1	1	12	2	3	3	3	3	3	2	19	22.6
94	71	1	1	2	2	3	0	1	1	1	1	1	2	0	0	1	1	0	0	1	0	0	0	1	0	0	0	0	0	1	1	1	0	1	1	0	0	0	0	4	0	1	1	1	1	1	0	5	24.8
95	71	1	1	3	2	3	1	1	1	3	1	1	4	0	1	1	1	1	0	1	1	0	0	0	0	0	0	0	2	2	0	0	0	0	0	0	0	0	0	0	0	1	1	1	1	1	0	5	24.8
96	71	2	1	2	2	3	0	1	1	1	1	0	3	0	1	1	0	0	0	1	0	0	0	0	0	0	0	0	0	0	0	0	0	0	0	0	0	0	0	0	0	1	1	2	1	1	0	6	19.6
97	71	1	1	3	2	3	0	1	1	1	1	1	2	0	1	1	1	0	0	1	1	0	0	0	0	0	0	0	0	0	0	0	1	0	0	0	0	0	0	1	2	3	1	3	1	1	0	11	27.68
98	71	1	2	2	2	2	0	1	1	1	1	0	2	0	0	0	1	0	0	1	1	0	0	0	0	0	0	0	0	0	0	0	0	1	0	0	0	0	0	1	0	2	2	2	2	2	1	11	22.31
99	71	1	3	2	1	3	1	1	1	1	1	0	3	0	1	1	1	1	0	1	1	0	0	0	0	0	0	0	0	0	0	0	0	0	0	0	0	0	0	0	0	1	1	1	1	1	0	5	25.42
100	71	2	1	2	2	3	0	1	1	1	1	0	2	0	1	0	0	0	0	1	1	0	0	0	0	0	0	0	0	0	0	0	0	0	0	0	0	0	0	0	1	1	2	2	1	1	0	8	24.44
101	71	2	1	2	1	2	1	0	1	1	1	0	2	0	1	1	0	1	0	1	1	0	0	0	0	0	0	0	2	2	0	0	1	0	0	0	0	0	0	1	1	2	2	2	2	2	1	12	25.71
102	71	1	1	2	2	3	0	1	1	2	1	1	2	0	1	1	0	0	0	1	0	0	0	1	0	0	0	0	0	1	0	0	1	1	0	0	0	0	0	2	3	3	3	3	5	2	2	21	26.95
103	71	2	2	3	2	2	1	1	1	1	1	1	3	0	1	0	0	0	0	1	0	0	0	0	0	0	0	0	0	0	0	0	0	0	0	0	0	0	0	0	0	1	1	1	1	1	0	5	26.31
104	71	2	3	2	2	2	0	1	1	1	1	0	2	0	0	1	1	1	0	1	1	0	0	0	0	0	0	0	0	0	0	0	1	0	0	0	0	0	0	1	1	1	1	2	1	1	0	7	29.37
105	71	2	1	2	2	2	0	1	1	1	1	1	3	0	1	1	1	1	0	1	0	0	0	0	0	0	0	0	0	0	0	0	2	1	0	0	0	0	0	3	0	1	3	2	1	1	0	8	27.34
106	70	1	1	2	2	3	0	1	1	1	1	1	3	0	1	0	0	0	0	1	1	0	0	0	0	0	0	0	0	0	0	0	0	0	0	0	0	0	0	0	0	1	1	1	1	1	0	5	27.68
107	70	1	1	2	2	3	0	1	1	1	1	0	2	0	1	1	1	0	0	1	1	0	1	0	0	0	0	0	0	1	0	0	0	0	0	0	0	0	0	0	1	1	1	1	1	1	0	6	27
108	70	2	1	2	1	3	1	1	1	1	1	1	2	0	1	1	1	1	0	1	1	0	0	0	0	0	0	0	0	0	0	0	0	0	0	0	0	0	0	0	0	1	1	1	1	1	0	5	30.43
109	70	1	1	3	2	2	0	1	1	1	1	1	2	0	1	1	1	0	0	1	1	0	0	0	0	0	0	0	0	0	0	0	0	0	0	0	0	0	0	0	0	1	1	1	1	1	0	5	26.83
110	70	1	4	3	2	3	0	1	1	2	1	0	3	0	0	1	0	1	0	1	1	0	0	0	0	0	0	0	0	0	0	0	0	0	0	0	0	1	0	1	0	1	1	1	1	1	0	5	22.49
111	70	2	3	2	2	2	1	1	1	1	1	1	4	0	0	0	1	1	0	1	1	0	0	0	0	0	0	1	0	1	0	0	0	0	0	0	0	0	0	0	0	1	1	1	1	1	0	5	26.37
112	70	1	1	2	2	3	0	1	1	1	1	0	3	0	1	1	1	1	0	1	1	0	0	0	0	0	0	0	0	0	1	1	1	1	1	1	1	1	0	8	0	1	1	2	2	2	1	9	24.21
113	70	2	4	2	2	2	0	1	1	1	1	1	2	0	0	1	1	0	0	1	1	0	0	0	0	0	0	0	0	0	0	0	1	0	0	0	0	0	0	1	1	1	1	1	1	1	0	6	26.45
114	70	2	1	2	2	2	0	1	1	1	1	1	3	0	1	1	1	0	0	1	1	0	0	0	0	0	0	0	0	0	0	0	0	0	0	0	0	0	0	0	0	1	2	1	2	2	0	8	26.67
115	70	2	1	2	2	3	0	1	1	1	1	1	1	0	1	1	1	0	0	1	1	0	0	0	0	0	0	0	0	0	0	0	2	0	0	0	0	0	0	2	3	4	4	5	2	2	3	23	22.29
116	70	2	1	2	2	3	0	1	1	1	1	0	3	0	1	1	1	0	0	1	1	0	0	1	1	0	0	0	0	2	1	1	0	1	0	0	0	1	0	4	0	1	1	1	1	1	0	5	24.24
117	70	2	1	2	2	3	1	1	1	1	1	1	1	0	1	0	1	0	0	1	0	0	0	0	0	0	0	0	0	0	0	0	1	0	0	0	0	0	0	1	2	3	3	3	1	1	0	13	19.29
118	70	1	1	3	2	3	0	1	1	1	1	1	3	0	1	1	1	0	0	1	1	0	0	0	0	0	0	0	0	0	0	0	0	0	0	0	0	0	0	0	1	1	1	1	1	1	0	6	23.67
119	70	2	1	2	2	3	0	1	1	1	1	0	2	0	1	1	1	1	0	1	0	0	0	0	0	0	0	1	2	3	0	0	0	0	0	0	0	0	0	0	0	1	1	3	1	1	0	7	22.43
120	70	2	1	2	2	3	0	1	1	1	1	1	2	0	1	1	1	0	0	1	0	0	1	0	1	0	0	1	2	5	1	1	1	1	0	0	0	0	0	4	0	1	1	3	4	3	3	15	26.71
121	70	2	1	2	2	3	0	1	1	1	1	1	1	0	0	1	1	1	0	1	1	0	0	0	0	0	0	0	0	0	0	0	2	0	0	0	0	0	0	2	3	4	4	5	1	3	2	22	24.45
122	69	2	1	3	2	2	0	1	1	1	1	1	3	0	1	1	1	0	0	1	0	0	0	0	0	0	0	0	0	0	0	0	0	0	0	0	0	0	0	0	1	2	2	2	2	2	1	12	29.48
123	69	2	1	1	2	1	0	1	1	1	1	1	1	0	1	1	1	1	0	1	1	0	0	0	0	0	0	0	0	0	0	0	1	0	0	0	0	0	0	1	1	1	1	1	1	1	0	6	23.83
124	69	2	3	2	2	2	0	1	1	1	1	1	3	0	1	1	1	0	0	1	1	0	0	1	1	0	0	1	0	3	0	1	0	1	0	0	0	1	0	3	0	1	1	1	1	1	0	5	27.41
125	69	1	1	2	2	3	1	1	1	2	2	1	2	0	1	1	1	0	0	1	1	0	1	0	1	0	1	1	0	4	0	0	1	0	1	0	0	0	0	2	3	4	4	5	4	4	3	27	24.22
126	69	1	1	3	1	3	1	1	1	1	1	0	2	0	1	1	0	1	0	1	1	0	0	0	0	0	0	0	0	0	0	0	0	0	0	0	0	0	0	0	0	1	1	1	1	1	0	5	28.41
127	69	1	1	3	1	3	1	1	1	1	1	1	2	0	1	1	1	0	0	1	1	0	0	0	0	0	0	0	0	0	0	0	0	0	0	1	0	0	0	1	1	2	2	2	2	2	1	12	21.8
128	69	2	1	3	2	3	0	1	1	1	1	0	2	0	1	1	1	1	0	1	1	0	1	0	1	1	1	1	0	5	1	1	1	1	1	0	0	1	0	6	2	3	3	3	3	3	0	17	27.69
129	69	1	1	2	1	3	1	1	1	1	1	0	2	0	1	1	1	1	0	1	1	0	0	0	0	0	0	0	0	0	0	0	0	0	0	0	0	0	0	0	0	1	1	1	1	1	0	5	24.22
130	69	2	1	3	2	2	0	1	1	1	1	0	1	0	1	1	1	1	0	1	1	0	0	0	0	0	0	0	0	0	0	0	2	1	0	0	0	0	0	3	3	3	3	4	3	3	3	22	23.74
131	69	1	1	2	2	3	0	1	1	2	2	1	3	0	1	1	1	0	0	1	1	0	1	1	0	0	0	0	0	2	1	0	2	1	1	0	0	1	0	6	0	1	2	1	1	1	0	6	25.4
132	69	1	1	2	2	3	0	1	1	1	1	0	2	0	1	1	1	1	0	1	1	0	0	0	0	0	0	0	0	0	0	0	0	0	0	0	0	0	0	0	0	1	1	1	1	1	0	5	26.14
133	69	2	1	3	2	3	0	1	1	1	1	1	1	0	1	1	0	0	0	1	1	0	0	0	0	0	0	0	0	0	0	0	1	0	0	0	0	0	0	1	2	3	3	3	3	3	1	18	33.75
134	69	2	3	1	2	2	0	1	1	1	1	1	2	0	0	0	1	0	0	1	0	0	0	0	0	0	0	0	0	0	0	0	3	0	0	0	1	0	0	4	3	3	4	4	4	4	3	25	18.59
135	69	1	1	3	2	3	0	1	1	1	1	0	2	0	1	1	1	0	0	1	1	0	1	1	1	0	0	0	0	3	0	0	1	0	0	0	0	0	0	1	0	1	1	1	1	1	0	5	23.12
136	69	2	1	2	2	3	0	1	1	1	1	0	3	0	1	1	1	0	0	1	1	0	1	1	0	0	0	1	0	3	0	1	0	1	0	0	0	0	0	2	0	1	1	1	1	1	0	5	26.91
137	69	1	1	3	2	3	1	1	1	2	2	0	2	0	1	1	1	0	0	1	1	0	0	0	0	0	0	0	1	1	0	0	3	0	0	0	0	0	0	3	3	3	3	4	3	3	1	20	26.58
138	68	2	3	3	2	2	0	1	1	1	1	0	1	0	0	1	1	1	0	1	1	0	0	0	0	0	0	0	0	0	0	0	0	0	0	0	0	0	0	0	0	1	1	1	3	2	0	8	23.73
139	68	1	1	2	2	3	0	1	1	1	1	0	3	0	1	0	0	1	0	1	1	0	0	0	0	0	0	0	0	0	0	0	0	0	0	0	0	0	0	0	1	1	2	2	1	1	0	8	23.66
140	68	2	1	2	2	3	1	1	1	1	1	1	2	0	1	1	1	0	0	1	1	0	0	0	0	0	0	0	0	0	0	0	1	0	0	0	0	0	0	1	1	2	2	1	2	2	1	11	31.22
141	68	2	1	1	2	1	0	1	1	1	1	1	1	0	0	1	1	0	0	1	0	0	0	0	0	0	0	0	0	0	0	0	1	0	0	0	0	0	0	1	1	2	1	1	1	1	0	7	19.15
142	68	1	1	2	2	3	1	1	1	1	1	0	2	0	1	0	0	0	0	1	1	0	0	0	0	0	0	0	0	0	0	0	2	1	0	0	0	0	0	3	1	4	3	4	3	2	1	18	25.01
143	68	2	1	1	2	2	1	1	1	1	1	1	2	0	1	0	0	0	0	1	1	0	1	0	1	0	1	1	0	4	0	0	1	0	1	0	0	0	0	2	4	4	4	5	5	5	4	31	27.19
144	68	1	1	1	2	2	1	1	1	3	1	0	1	0	1	1	0	0	0	1	1	0	0	0	0	0	0	0	0	0	0	0	1	0	0	0	0	0	0	1	0	1	3	2	2	2	1	11	28.73
145	68	1	1	3	2	3	1	1	1	2	3	1	1	0	0	1	0	0	1	1	1	0	2	2	2	2	2	2	1	13	1	2	0	1	0	0	0	0	2	6	0	1	1	2	1	1	0	6	25.46
146	68	2	1	1	2	3	0	1	1	1	1	0	2	0	1	1	0	0	0	1	1	0	0	0	0	0	0	0	0	0	0	0	0	0	0	0	0	0	0	0	0	1	1	1	1	1	0	5	29.78
147	68	2	1	1	2	2	1	1	1	1	1	1	1	0	1	1	0	0	0	1	1	0	0	0	0	1	0	0	0	1	0	0	1	1	0	0	0	0	0	2	2	3	3	3	4	3	1	19	22.03
148	68	1	1	2	2	3	0	1	1	1	1	0	3	0	1	1	1	1	0	1	0	0	0	0	0	0	0	0	0	0	0	0	0	0	0	0	0	0	0	0	0	1	1	1	1	1	0	5	23.88
149	68	2	1	2	2	3	0	1	1	1	1	0	3	0	1	1	0	0	0	1	1	0	0	0	0	0	0	0	2	2	0	0	0	1	0	0	0	0	0	1	0	1	1	1	1	1	0	5	24.01
150	68	2	1	1	2	3	0	1	1	1	1	1	1	0	1	0	1	0	0	1	1	0	0	0	0	0	0	0	0	0	0	0	2	0	0	0	0	0	0	2	2	3	3	3	3	3	2	19	26.84
151	68	1	1	3	2	3	0	1	1	3	1	1	3	0	1	1	0	0	0	1	1	0	0	0	0	0	0	0	0	0	0	0	0	0	0	0	0	0	0	0	0	1	1	1	1	1	0	5	32.74
152	68	1	1	1	2	3	0	1	1	2	1	0	2	1	1	0	1	0	0	1	0	0	0	1	1	1	0	1	0	4	0	0	1	0	0	0	0	1	1	3	2	2	2	3	3	2	2	16	28.63
153	67	2	1	3	2	3	0	1	1	1	1	0	3	0	1	1	0	1	0	1	1	0	0	1	1	0	0	0	0	2	0	0	0	1	0	0	0	0	0	1	0	1	1	1	1	1	0	5	24.65
154	67	2	1	3	2	3	1	1	1	1	1	1	3	0	1	0	0	0	0	1	1	0	0	0	0	0	0	0	0	0	0	0	0	0	0	0	0	0	0	0	0	1	1	1	1	1	0	5	28.76
155	67	1	1	3	2	3	0	1	1	3	2	0	2	0	1	1	1	0	0	1	1	0	0	0	0	0	0	0	0	0	0	0	0	0	0	0	0	0	0	0	0	1	1	2	1	1	0	6	30.62
156	67	1	1	3	2	3	1	1	1	1	1	0	1	0	1	0	0	0	0	1	1	0	1	1	1	1	1	0	2	7	0	0	1	0	0	0	1	0	0	2	3	3	1	5	3	3	2	20	27.82
157	67	2	1	2	1	3	1	1	1	1	1	0	2	0	1	1	1	1	0	1	1	0	0	0	0	0	0	0	0	0	0	0	1	1	0	0	0	0	0	2	1	2	1	2	2	1	0	9	27.41
158	67	2	1	3	2	3	0	1	1	1	1	1	2	0	0	1	0	1	0	1	1	0	1	1	0	0	1	1	0	4	2	2	2	1	1	0	0	0	0	8	3	4	4	2	2	2	1	18	23.23
159	67	1	1	3	2	3	0	1	1	1	1	0	3	0	1	1	1	1	0	1	1	0	0	0	0	0	0	0	0	0	0	0	0	1	0	0	0	0	0	1	0	1	1	1	1	1	0	5	28.38
160	67	1	1	2	2	3	0	1	1	3	1	0	2	0	1	1	1	1	0	1	1	0	0	0	0	0	0	0	0	0	0	0	0	0	0	0	0	0	0	0	1	1	1	2	1	1	0	7	28.12
161	67	2	4	3	2	2	1	1	1	1	1	1	2	0	0	0	0	0	0	1	0	0	0	0	0	0	0	0	0	0	0	0	0	0	0	0	0	0	0	0	0	1	1	1	1	1	0	5	22.89
162	67	2	3	1	2	1	0	1	1	1	1	0	3	0	1	1	1	0	0	1	0	0	0	0	0	0	0	0	0	0	0	0	1	0	0	0	0	0	0	1	1	2	2	5	1	1	0	12	16.94
163	67	1	1	3	2	3	0	1	1	1	3	0	2	0	1	1	1	0	0	1	1	0	0	0	0	0	0	0	0	0	0	0	0	0	0	0	0	0	0	0	1	1	1	1	1	1	0	6	25.95
164	67	1	1	2	2	2	0	1	1	3	1	0	2	1	0	1	0	0	0	1	0	0	0	0	0	0	0	0	0	0	0	0	0	0	0	0	0	0	0	0	0	1	1	1	1	1	0	5	22.6
165	67	1	1	2	2	3	1	1	1	1	3	0	2	0	1	1	0	0	0	1	1	0	0	0	0	0	0	0	0	0	0	0	0	0	0	0	0	0	0	0	0	1	1	1	1	1	0	5	28.97
166	66	1	1	2	2	2	0	1	1	3	1	0	3	0	1	0	0	1	0	1	1	0	0	0	0	0	0	0	0	0	0	0	0	0	0	0	0	0	0	0	0	1	1	4	1	1	0	8	25.95
167	66	1	1	2	2	3	0	1	1	3	3	0	3	0	1	1	1	1	0	1	1	0	1	1	1	0	1	1	0	5	0	0	0	0	0	0	0	0	0	0	0	1	1	1	1	1	0	5	24.22
168	66	2	1	3	2	3	1	1	1	1	1	0	2	0	1	1	0	0	0	1	1	0	0	0	0	0	0	0	0	0	0	0	0	1	0	0	0	0	0	1	0	1	1	1	1	1	0	5	24.44
169	66	1	1	2	2	3	1	1	1	3	3	1	2	0	1	1	0	0	0	1	1	0	0	0	0	0	0	0	0	0	0	0	1	0	0	0	0	0	0	1	2	3	1	3	3	2	0	14	26.83
170	66	1	1	2	2	3	0	1	1	1	1	0	2	0	1	1	1	0	0	1	1	0	0	0	0	0	0	0	2	2	0	0	0	0	0	0	0	0	0	0	0	1	1	1	1	1	0	5	25.39
171	66	2	1	2	1	3	1	1	1	1	1	1	2	0	1	1	0	1	0	1	0	0	0	1	0	0	0	0	0	1	0	0	0	0	0	0	0	2	0	2	0	1	1	3	3	3	0	11	27.06
172	66	2	1	3	2	3	0	1	1	1	1	0	2	0	1	1	1	1	0	1	1	0	0	0	0	0	0	0	0	0	0	0	1	0	0	0	0	0	0	1	1	1	1	1	1	1	0	6	30.12
173	65	1	1	2	2	3	0	1	1	3	1	0	2	0	1	1	1	0	0	1	1	0	0	0	0	0	0	0	2	2	0	0	1	0	0	0	0	0	0	1	1	1	1	1	1	1	0	6	29.23
174	75	1	1	3	2	3	1	1	1	1	1	1	2	0	1	1	1	1	0	1	1	0	0	0	0	0	0	0	0	0	0	0	2	1	0	0	0	0	0	3	2	3	3	3	3	2	2	18	20.76
175	73	2	1	2	2	3	0	1	1	1	1	0	2	0	1	1	0	0	0	1	1	0	0	0	0	0	0	0	2	2	0	0	1	1	0	0	0	0	0	2	1	1	1	2	2	2	0	9	30.39
176	72	2	1	1	1	3	0	1	1	1	1	0	4	0	1	1	0	0	0	1	1	0	0	0	0	0	0	0	0	0	0	0	0	0	0	0	0	0	0	0	0	1	1	1	2	2	0	7	21.48
177	72	1	1	3	2	3	0	1	1	1	3	0	2	0	1	1	1	1	0	1	1	0	0	0	0	0	0	0	0	0	0	0	3	0	0	0	0	0	0	3	4	5	5	5	2	1	1	23	24.73
178	72	2	3	2	1	2	1	1	1	1	1	0	2	0	0	1	1	1	0	1	0	0	0	0	0	0	0	0	0	0	0	0	0	0	0	0	0	0	0	0	0	1	1	1	1	1	0	5	21.76
179	69	2	3	1	2	2	0	1	1	1	1	1	1	0	0	1	0	0	0	1	0	0	0	0	0	0	0	0	0	0	1	1	3	2	0	0	0	0	0	7	2	1	4	4	3	3	1	18	24.12
180	67	1	1	2	1	2	0	1	1	1	1	1	3	0	1	1	1	0	0	1	1	0	0	0	0	0	0	0	0	0	0	0	0	0	0	0	0	0	0	0	0	1	1	5	1	3	0	11	26.2
181	66	2	1	3	2	3	1	1	1	1	1	1	2	0	1	1	1	0	0	1	1	0	0	0	0	0	0	0	0	0	0	0	1	0	0	0	0	0	0	1	0	1	3	1	1	1	0	7	26.45
182	75	1	1	1	1	2	1	1	1	1	1	0	2	0	1	0	0	0	0	1	1	0	0	0	0	0	0	0	1	1	1	0	1	1	0	0	0	0	0	3	1	2	2	2	2	2	1	12	29.67
183	74	1	1	2	1	1	0	1	4	3	3	0	3	0	1	1	0	0	0	1	0	0	0	0	0	0	1	0	2	3	1	1	1	1	1	0	1	1	0	7	0	1	1	1	1	1	0	5	21.64
184	70	2	1	1	2	2	0	1	3	1	1	0	4	0	1	1	0	0	0	1	0	0	0	0	0	0	0	0	0	0	3	0	0	0	0	0	0	0	0	3	0	1	1	1	1	1	0	5	23.62
185	72	2	1	1	1	2	0	1	1	1	1	1	3	0	1	1	1	0	0	1	0	0	0	0	0	0	0	0	0	0	0	0	0	0	0	0	0	0	0	0	0	2	1	2	2	2	1	10	20.96
186	88	1	1	1	1	1	1	1	4	3	1	0	2	0	1	1	0	0	0	1	0	0	0	0	0	0	0	0	0	0	1	0	2	1	0	0	1	0	0	5	3	1	3	3	1	1	1	13	22.59
187	86	2	1	1	1	1	1	1	4	1	1	1	2	0	1	1	1	1	0	1	1	0	0	0	0	0	0	0	0	0	0	0	2	1	1	0	0	0	0	4	3	2	3	3	2	3	1	17	28.95
188	86	2	1	1	2	2	0	1	1	1	1	1	2	0	1	1	0	0	0	1	0	0	0	0	0	0	0	0	1	1	1	0	2	1	1	1	0	0	0	6	1	3	3	4	3	3	2	19	23.15
189	85	1	1	2	1	2	0	1	1	1	1	1	2	0	1	0	0	0	0	1	0	0	0	0	0	0	0	0	1	1	1	1	1	1	1	1	1	1	0	8	0	1	1	2	2	2	1	9	23.65
190	84	2	1	1	1	3	0	1	1	1	1	1	2	0	1	0	0	0	0	1	1	0	1	1	1	0	0	0	0	3	0	0	0	0	0	0	0	1	0	1	0	1	1	1	1	1	0	5	26.49
191	84	2	1	1	1	1	1	1	4	1	1	1	2	0	1	0	0	0	0	1	0	0	0	0	0	0	0	0	0	0	0	0	2	1	0	0	0	0	0	3	2	2	4	3	2	2	1	16	23.11
192	83	2	3	1	1	1	1	1	4	1	3	1	2	0	0	1	1	1	0	1	0	0	0	0	0	0	0	0	1	1	0	0	2	0	1	0	0	0	0	3	2	3	3	3	3	3	2	19	21.11
193	83	1	1	2	2	2	0	1	1	1	3	1	3	0	1	0	1	0	0	1	1	0	0	0	0	0	0	0	0	0	0	0	0	1	0	0	1	1	0	3	0	1	1	1	1	1	0	5	25.86
194	83	2	3	2	2	1	1	1	1	1	1	1	2	0	0	0	1	0	0	1	1	0	0	1	1	0	0	0	0	2	1	0	0	0	0	0	0	1	0	2	1	1	1	1	1	2	0	7	26.16
195	83	1	1	1	1	1	0	1	4	1	1	0	3	0	1	1	0	0	0	1	1	0	1	1	1	1	1	1	2	8	1	1	1	0	0	0	0	0	0	3	1	2	1	1	1	1	0	7	25
196	83	2	3	1	1	1	0	1	1	1	1	0	2	0	0	1	0	0	0	1	1	0	0	0	0	0	0	0	0	0	0	0	0	0	0	0	0	0	0	0	0	1	1	1	1	1	0	5	30.44
197	83	1	1	1	1	2	0	1	1	1	1	0	2	0	1	1	0	0	0	1	0	0	0	0	0	0	0	0	2	2	1	0	1	1	0	0	0	0	0	3	1	1	1	1	1	1	0	6	23.38
198	82	1	1	1	1	2	0	1	1	3	1	0	4	0	1	1	0	0	0	1	1	0	0	0	0	0	0	0	2	2	1	1	0	0	0	0	0	0	0	2	1	1	1	1	1	1	0	6	24.22
199	82	2	1	1	1	1	1	1	4	1	1	1	2	0	1	1	0	0	0	1	1	0	0	0	0	0	0	0	0	0	0	0	2	0	0	0	0	0	0	2	2	2	4	3	2	3	2	18	25.15
200	82	2	3	1	2	2	0	1	1	1	1	1	2	0	1	1	1	0	0	1	0	0	0	1	1	0	0	0	2	4	1	1	1	1	1	0	0	1	0	6	0	1	1	1	1	1	0	5	22.6
201	81	1	1	1	1	1	1	1	4	1	1	1	3	0	1	1	0	0	0	0	0	0	0	0	0	0	0	0	1	1	0	0	0	0	0	0	0	0	0	0	0	1	1	1	1	1	0	5	24.22
202	81	1	1	1	2	1	1	1	1	3	1	0	2	0	1	1	1	0	0	1	0	0	0	0	0	0	0	0	0	0	1	0	0	0	1	1	0	0	0	3	0	1	1	1	1	1	1	6	20.32
203	80	2	1	2	2	3	1	1	1	1	1	0	3	0	1	1	0	0	0	1	1	0	0	0	0	0	0	0	0	0	0	0	0	0	0	0	0	0	0	0	1	2	2	2	2	2	1	12	23.88
204	80	1	1	3	2	3	0	1	1	3	1	0	2	0	1	1	0	1	0	1	1	0	0	0	0	0	0	0	0	0	0	0	0	0	0	0	0	0	0	0	0	1	1	1	1	1	0	5	26.77
205	80	1	4	3	2	2	0	1	1	1	1	0	2	0	1	1	0	0	0	1	1	0	1	0	0	0	0	0	0	1	0	0	1	0	0	0	0	1	0	2	1	2	2	2	2	2	1	12	21.36
206	80	1	1	1	1	1	1	1	4	3	3	0	4	0	1	1	0	0	0	1	0	0	0	0	0	0	0	0	2	2	1	1	0	1	1	0	1	0	0	5	1	1	1	2	1	1	0	7	21.26
207	79	1	1	2	2	1	0	1	1	3	3	1	2	0	1	1	1	0	0	1	1	0	0	0	0	0	0	0	0	0	0	0	0	0	0	0	0	0	0	0	0	1	1	1	1	1	0	5	22.6
208	79	1	1	1	1	1	1	1	4	1	1	1	3	0	1	1	1	0	0	1	0	0	0	0	0	0	0	0	0	0	0	0	0	0	0	0	0	0	0	0	0	1	1	1	1	1	0	5	22.03
209	79	1	1	2	2	1	1	1	4	3	1	0	3	0	1	1	0	0	0	1	0	0	0	0	0	0	0	0	0	0	0	0	0	0	0	0	0	0	0	0	0	1	1	1	1	1	0	5	21.55
210	78	2	3	1	1	3	1	1	3	1	1	0	2	0	1	1	0	0	0	1	0	0	0	0	0	0	0	0	1	1	1	1	1	1	0	0	0	0	0	4	1	2	2	2	2	2	1	12	25.1
211	78	2	1	1	1	2	1	1	3	1	1	0	2	0	1	1	0	0	0	1	1	0	0	0	0	0	0	0	2	2	1	0	3	1	0	0	0	0	0	5	2	4	4	4	4	3	2	23	27.41
212	78	1	1	1	1	1	1	1	4	1	1	1	2	0	1	1	1	1	0	1	0	0	0	0	0	0	0	0	0	0	0	0	2	1	0	0	0	0	0	3	2	2	3	3	3	3	2	18	22.31
213	78	1	1	1	1	1	0	1	4	3	3	0	2	0	1	1	0	0	0	1	1	0	0	0	2	0	0	0	0	2	0	0	0	0	0	0	0	0	0	0	0	1	1	1	1	1	0	5	27.58
214	78	2	3	1	1	2	1	1	4	1	1	1	2	0	1	1	1	0	0	1	1	0	0	0	0	0	0	0	0	0	0	0	2	0	0	0	0	0	0	2	2	3	3	3	3	3	2	19	23.31
215	78	2	1	2	2	1	1	1	1	1	1	1	1	1	1	1	0	0	0	0	0	0	1	0	0	0	0	0	0	1	0	0	0	0	0	0	0	0	0	0	0	1	1	1	1	1	0	5	20.03
216	78	2	4	1	1	1	0	1	4	1	1	1	1	0	0	1	0	0	0	1	0	0	0	0	0	0	0	0	0	0	0	0	1	0	0	0	0	0	0	1	1	2	2	2	2	2	1	12	23.37
217	78	1	1	2	2	1	0	1	1	1	1	1	2	0	1	1	1	0	0	1	0	0	0	0	0	0	0	0	0	0	0	0	0	0	1	0	0	1	0	2	0	1	1	1	1	1	0	5	22.68
218	78	2	1	1	1	1	0	1	4	1	1	1	4	0	1	1	0	0	0	1	0	0	1	0	0	0	0	0	2	3	1	1	0	0	0	0	0	0	0	2	0	1	1	1	1	1	0	5	27.24
219	78	2	1	1	1	1	0	1	4	1	1	1	2	0	1	1	0	0	0	1	0	0	0	1	1	0	0	1	1	4	1	1	1	1	1	1	1	1	0	8	1	2	1	2	2	2	1	11	25.48
220	77	1	1	2	1	1	0	1	4	3	1	0	2	0	1	1	0	0	0	1	1	0	0	0	0	0	0	0	2	2	1	1	1	0	0	0	0	0	0	3	1	1	1	1	1	1	0	6	24.54
221	77	1	1	2	2	3	1	1	1	2	2	0	2	0	1	0	1	0	0	1	1	0	0	0	0	0	0	0	0	0	0	0	0	0	0	0	0	0	0	0	1	1	1	4	1	1	0	9	33.04
222	77	1	1	1	1	1	1	1	4	3	3	1	3	0	1	1	0	0	0	1	0	0	0	0	0	0	0	0	0	0	0	0	0	0	0	0	0	0	0	0	0	1	1	1	1	1	0	5	20.2
223	77	2	1	1	1	1	0	1	4	1	1	0	4	0	1	1	0	0	0	1	1	0	0	0	0	0	0	0	2	2	1	1	0	1	0	0	0	0	0	3	1	1	1	1	1	1	0	6	27.77
224	77	1	1	2	2	1	1	1	4	3	1	1	3	0	1	1	1	1	0	1	1	0	0	0	0	0	0	1	0	1	0	0	0	0	0	0	0	0	0	0	1	1	2	2	2	2	1	11	25.24
225	77	1	1	2	1	1	0	1	4	1	3	0	3	0	1	1	0	0	0	1	1	0	0	0	0	0	0	0	2	2	1	1	1	1	0	0	0	1	0	5	1	1	1	1	1	1	0	6	29.3
226	77	2	1	1	2	1	1	1	4	1	1	1	3	0	1	1	1	1	0	1	1	0	1	0	0	0	0	1	0	2	0	0	0	0	0	0	0	0	0	0	1	1	2	2	2	2	1	11	26.67
227	76	1	1	1	1	3	1	1	4	1	1	0	3	0	1	1	0	0	0	1	0	0	0	0	0	0	0	0	1	1	1	0	1	1	0	0	0	0	0	3	1	2	2	2	2	2	1	12	26.4
228	76	2	3	1	2	1	1	1	4	1	1	1	3	0	0	1	0	0	0	1	1	0	0	0	0	0	0	0	0	0	0	0	0	0	0	0	0	0	0	0	0	1	1	1	1	1	0	5	23.92
229	76	1	1	2	2	1	1	1	4	1	3	1	3	0	1	1	0	0	0	1	0	0	0	0	0	0	0	0	1	1	0	0	0	0	0	0	0	0	0	0	0	1	1	1	1	1	0	5	21.87
230	76	1	1	3	1	3	0	1	1	3	1	0	2	0	1	1	0	0	0	1	1	0	0	0	0	0	0	0	2	2	1	1	1	1	1	0	0	0	0	5	1	2	1	1	1	1	0	7	21.26
231	76	2	1	2	2	2	0	1	1	1	1	1	2	0	1	1	0	0	0	1	0	0	0	1	1	0	0	0	0	2	1	0	0	1	1	0	1	0	0	4	0	1	1	1	1	1	0	5	21.37
232	76	2	1	1	1	1	0	1	4	1	1	0	2	0	1	0	0	0	0	1	1	0	0	0	0	0	0	0	0	0	0	0	0	0	0	0	0	0	0	0	0	1	1	1	1	1	0	5	28.94
233	76	2	1	1	1	1	1	1	4	1	1	1	2	0	1	1	0	1	0	1	1	0	0	0	0	0	0	0	0	0	1	1	1	1	0	0	0	0	0	4	4	3	2	4	1	2	1	17	23.73
234	76	1	1	1	2	1	1	1	1	1	3	1	1	0	1	0	1	0	0	1	0	0	0	0	1	1	0	0	0	2	1	1	2	1	1	0	1	0	0	7	1	2	3	3	3	3	1	16	20.2
235	76	1	1	2	1	2	0	1	1	1	1	0	3	0	1	1	1	1	0	1	1	0	0	0	0	0	0	0	0	0	1	1	0	1	1	0	0	0	0	4	1	1	1	1	1	1	0	6	24.77
236	76	2	3	1	1	1	1	1	4	1	1	1	2	0	1	1	0	0	0	1	1	0	0	0	0	0	0	0	0	0	0	0	2	0	0	0	0	0	0	2	2	3	3	3	3	3	2	19	22.27
237	76	1	1	3	1	1	1	1	4	1	1	1	3	0	1	1	0	0	0	1	1	0	0	0	0	0	0	0	0	0	0	0	0	0	0	0	0	0	0	0	0	1	1	1	1	1	0	5	25.61
238	75	1	1	1	1	1	1	1	4	1	3	1	2	0	1	1	0	0	0	1	1	0	0	0	0	0	0	0	0	0	0	0	2	0	0	0	0	0	0	2	3	3	2	3	3	3	2	19	26.14
239	75	2	1	1	1	1	1	1	4	1	1	1	3	0	1	1	0	0	0	1	0	0	0	0	0	0	0	0	0	0	0	0	2	0	0	0	0	0	0	2	0	1	1	1	1	1	0	5	19.23
240	75	1	1	1	1	1	0	1	1	1	1	0	3	0	1	1	0	0	0	1	1	0	0	0	0	0	0	0	0	0	0	0	0	0	0	0	0	0	0	0	0	1	1	1	1	1	0	5	27.55
241	75	2	1	1	1	1	1	1	4	1	1	1	2	0	1	1	0	0	0	1	0	0	0	0	0	0	0	0	0	0	0	0	1	0	0	0	0	0	0	1	1	2	2	2	2	2	1	12	22.04
242	75	1	1	1	1	2	0	1	3	1	1	1	2	0	1	1	0	0	0	1	1	0	0	0	0	0	0	0	2	2	1	0	1	1	0	0	0	0	0	3	0	1	1	1	1	1	0	5	24.51
243	75	1	1	2	1	3	0	1	4	1	1	1	2	0	1	1	0	0	0	1	0	0	0	1	1	0	0	0	2	4	1	1	1	1	1	1	1	1	0	8	0	1	1	1	1	1	0	5	23.18
244	75	1	1	1	1	1	0	1	3	1	1	1	3	0	1	1	0	0	0	1	0	0	0	0	0	0	0	0	1	1	1	0	1	0	0	0	0	0	0	2	0	1	1	1	1	1	0	5	25.48
245	75	1	1	1	1	1	1	1	4	1	3	1	2	0	1	1	0	1	0	1	1	0	0	1	0	0	0	0	0	1	1	1	1	1	0	0	0	0	0	4	3	4	4	4	3	3	2	23	23.12
246	75	2	1	1	2	2	0	1	1	1	1	0	3	0	0	1	0	0	0	1	1	0	0	1	1	0	0	1	2	5	1	0	1	0	1	0	0	1	0	4	1	2	3	3	4	3	2	18	33.06
247	75	1	1	1	1	1	0	1	1	1	1	1	3	0	1	1	0	0	0	1	1	0	0	0	0	0	0	0	0	0	0	0	0	0	0	0	0	0	0	0	0	1	1	1	1	1	0	5	26.37
248	75	1	1	1	1	1	0	1	4	1	1	1	2	0	1	1	0	1	0	1	1	0	0	0	0	0	0	0	0	0	0	0	3	1	0	0	0	0	0	4	3	4	4	4	3	3	1	22	24.51
249	75	1	1	1	2	1	0	1	1	3	3	0	3	0	1	1	1	0	0	1	1	0	0	0	0	0	0	0	0	0	0	0	0	0	0	0	0	0	0	0	0	1	1	2	2	2	0	8	25.39
250	75	2	1	1	1	1	0	1	1	1	1	0	3	0	1	1	0	0	0	1	0	0	1	1	1	1	1	1	0	6	1	1	1	1	1	1	1	1	1	9	0	1	1	1	1	1	0	5	23.5
251	75	1	3	2	1	1	1	1	4	1	1	1	2	0	0	0	1	1	0	1	1	0	0	0	0	0	0	0	0	0	0	0	1	0	0	0	0	0	0	1	1	2	2	2	2	2	1	12	23.01
252	75	2	1	1	1	2	0	1	4	1	1	1	2	0	1	1	0	0	0	1	1	0	0	0	0	0	0	0	0	0	0	0	0	0	0	0	0	0	0	0	0	1	1	1	1	1	0	5	27.99
253	75	2	1	1	1	1	0	1	4	1	1	0	2	0	1	1	1	0	0	1	0	0	0	0	0	0	0	0	2	2	1	1	1	1	1	1	1	0	0	7	1	1	1	1	1	1	0	6	25.48
254	75	1	1	1	1	1	0	1	1	1	1	0	3	0	1	1	0	0	0	1	1	0	1	1	1	1	1	1	0	6	1	1	1	1	1	1	1	1	1	9	0	1	1	1	1	1	0	5	22.15
255	75	2	1	1	1	2	1	1	4	1	1	1	2	0	1	1	0	0	0	1	0	0	0	0	0	0	0	0	1	1	1	1	1	1	0	0	0	0	0	4	1	2	2	2	2	2	1	12	27.41
256	75	1	1	1	1	1	0	1	4	3	1	0	4	0	1	1	0	0	0	1	0	0	0	0	0	0	0	0	2	2	1	1	1	0	0	0	0	0	0	3	0	1	1	1	1	1	0	5	22.99
257	74	1	1	1	1	3	0	1	1	1	1	1	2	0	1	1	0	1	0	1	1	0	0	0	0	0	0	0	2	2	0	0	0	0	0	0	0	0	0	0	0	1	1	1	1	1	0	5	26.47
258	74	2	3	2	2	2	1	1	1	1	1	1	1	0	0	1	1	1	0	1	0	0	0	1	1	0	0	1	1	4	1	1	3	1	0	0	0	1	0	7	3	4	4	4	4	3	1	23	23.56
259	74	2	1	1	1	1	1	1	4	1	1	1	3	0	1	1	0	0	0	1	1	0	0	0	0	0	0	0	0	0	0	0	0	0	0	0	0	0	0	0	0	1	1	1	1	1	0	5	27.89
260	74	2	1	1	1	1	0	1	1	1	1	1	2	0	1	1	0	0	0	1	0	0	1	1	1	1	1	1	0	6	1	0	1	1	1	1	1	1	1	8	1	2	2	2	3	2	1	13	21.11
261	74	1	1	2	1	3	0	1	1	1	1	0	3	0	1	0	1	0	0	1	1	0	1	1	1	1	1	1	1	7	1	1	1	1	1	1	1	1	1	9	0	1	1	1	1	1	0	5	23.88
262	74	1	1	2	1	2	0	1	1	1	1	1	3	0	1	1	0	0	0	1	1	0	1	1	1	1	1	1	0	6	1	1	0	1	1	1	1	1	1	8	0	1	1	1	1	1	0	5	25.76
263	74	2	1	2	2	3	0	1	1	1	1	1	2	0	1	0	1	0	0	1	1	0	1	1	0	0	0	0	1	3	0	1	0	1	0	0	0	0	0	2	0	1	1	1	1	1	0	5	27.77
264	74	1	3	1	2	1	1	1	4	1	1	1	1	0	0	1	0	0	0	1	0	0	0	1	1	1	1	1	1	6	1	1	2	1	1	1	1	1	0	9	2	3	3	3	3	3	1	18	22.23
265	74	1	1	1	1	3	0	1	4	1	1	1	1	0	1	1	0	0	0	1	1	0	0	0	0	0	0	0	0	0	0	0	2	0	0	0	0	0	0	2	4	5	5	5	4	4	3	30	29.38
266	74	1	1	1	1	1	1	1	1	1	3	0	2	0	1	1	0	0	0	1	0	0	0	0	0	0	0	0	0	0	0	0	2	0	0	0	0	0	0	2	2	4	2	3	2	3	1	17	23.95
267	74	1	1	1	1	1	0	1	4	1	3	0	4	0	1	1	0	0	0	1	1	0	0	0	0	0	0	0	0	0	0	0	0	0	0	0	0	0	0	0	1	1	1	1	1	1	0	6	24.91
268	74	1	1	1	1	1	0	1	4	1	1	0	2	0	1	0	0	0	0	1	1	0	0	2	0	0	0	0	0	2	0	0	2	0	0	0	0	0	0	2	2	3	3	3	2	2	1	16	23.31
269	74	2	1	1	1	1	0	1	1	1	1	0	3	0	1	1	0	0	0	1	1	0	1	1	1	1	1	1	0	6	1	1	1	1	1	1	1	1	1	9	0	1	1	1	1	1	0	5	25.2
270	73	2	1	1	1	2	0	1	4	1	1	1	3	0	1	1	0	0	0	1	0	0	0	0	0	0	0	0	1	1	0	0	0	0	0	0	0	0	0	0	0	1	1	1	1	1	0	5	25.79
271	73	2	1	1	1	3	0	1	1	1	1	1	3	0	1	1	0	0	0	1	1	0	0	0	0	0	0	0	0	0	0	0	0	0	0	0	0	0	0	0	0	1	1	1	1	1	0	5	23.44
272	73	2	1	1	1	1	0	1	1	1	1	0	3	0	1	1	0	0	0	1	0	0	1	1	1	1	1	1	0	6	1	1	1	1	1	1	1	1	1	9	0	1	1	1	1	1	0	5	26.4
273	73	2	3	1	1	3	0	1	4	1	1	1	2	0	1	1	0	0	0	1	0	0	0	0	0	0	0	0	0	0	0	0	0	0	0	0	0	0	0	0	1	1	1	1	1	1	0	6	26.35
274	73	2	1	1	1	1	0	1	4	1	1	0	2	0	1	1	0	0	0	1	0	0	1	0	0	0	0	0	2	3	1	1	0	0	0	0	0	0	0	2	1	1	1	1	1	1	0	6	22.77
275	73	2	1	1	1	1	0	1	1	1	1	0	3	0	1	1	0	0	0	1	0	0	1	1	1	1	1	1	0	6	1	1	1	1	1	1	1	1	1	9	0	1	1	1	1	1	0	5	22.89
276	73	2	1	1	1	3	1	1	4	1	1	1	3	0	1	1	0	0	0	1	1	0	0	0	0	0	0	0	2	2	1	1	1	1	0	0	0	0	0	4	1	1	1	1	1	1	0	6	29.11
277	73	2	1	1	1	2	0	1	3	1	1	1	2	0	1	1	0	0	0	1	1	0	0	0	0	0	0	0	2	2	1	0	1	1	0	0	0	0	0	3	0	1	1	1	1	1	0	5	29.43
278	73	2	1	1	2	1	1	1	4	1	1	1	2	0	1	1	1	1	0	1	1	0	0	0	0	0	0	0	0	0	0	0	2	1	0	0	0	0	0	3	2	3	3	3	2	2	1	16	24.22
279	73	1	1	1	1	1	1	1	3	3	1	0	3	0	1	1	0	0	0	1	0	0	0	1	0	0	0	0	1	2	1	0	1	0	0	0	0	0	0	2	0	1	1	1	1	1	0	5	24.09
280	72	1	1	2	2	3	1	1	1	1	1	1	2	0	1	1	0	0	0	0	0	0	1	1	1	0	1	1	2	7	1	1	1	1	1	1	1	1	0	8	1	3	4	3	3	3	3	20	24.46
281	72	1	1	1	1	1	0	1	4	1	3	0	3	0	1	1	0	0	0	1	1	0	0	0	0	0	0	2	2	4	1	1	0	0	0	0	0	0	0	2	1	1	1	1	1	1	0	6	23.39
282	72	2	1	1	1	1	0	1	4	1	1	1	3	0	1	1	0	0	0	1	0	0	0	0	0	0	0	0	2	2	1	0	1	0	1	1	1	0	0	5	0	1	2	2	1	1	1	8	27.24
283	72	1	3	2	2	2	0	1	4	1	1	1	3	0	0	1	0	0	0	1	1	0	0	0	0	0	0	0	0	0	0	0	0	0	0	0	0	0	0	0	1	1	1	1	1	1	0	6	26.49
284	72	2	1	1	1	2	1	1	3	1	1	0	3	0	1	1	0	0	0	1	1	0	0	0	0	0	0	0	1	1	1	0	0	1	0	0	0	0	0	2	0	1	1	1	1	1	0	5	30.49
285	72	2	1	2	2	2	1	1	4	1	3	0	3	0	1	1	1	1	0	1	1	0	0	0	0	0	0	0	0	0	0	0	0	0	0	0	0	0	0	0	1	2	2	4	2	2	0	13	25.72
286	72	2	1	1	1	1	1	1	4	1	1	1	2	0	1	1	1	0	0	1	1	0	0	0	0	0	0	0	0	0	0	0	2	0	0	0	0	0	0	2	2	3	3	3	3	3	2	19	25.67
287	72	1	2	1	2	1	0	0	1	3	3	1	2	0	1	1	1	0	0	1	0	0	0	0	0	0	0	0	0	0	0	0	0	0	0	0	0	0	0	0	0	1	1	1	1	1	0	5	20.66
288	72	1	1	1	1	1	0	1	4	1	1	1	2	0	1	1	0	0	0	1	0	0	0	0	0	1	0	1	0	2	1	1	1	1	1	1	1	1	0	8	1	2	2	2	2	2	1	12	27.55
289	72	2	1	1	2	3	0	1	1	1	1	1	1	1	1	1	1	0	0	1	1	0	0	0	0	0	0	0	0	0	0	0	2	1	0	0	0	0	0	3	2	3	3	4	4	4	2	22	22.86
290	72	1	1	1	1	2	0	1	4	1	3	0	3	0	0	1	0	1	0	1	1	0	0	0	0	0	0	0	0	0	0	0	0	0	0	0	0	0	0	0	0	1	1	1	1	1	0	5	28.12
291	72	2	1	1	1	3	0	1	1	1	1	0	3	0	1	0	1	1	0	1	0	0	1	1	1	1	1	1	0	6	1	1	1	1	1	1	1	1	1	9	0	1	1	1	1	1	0	5	25.39
292	72	2	1	1	2	1	1	1	4	1	1	0	3	0	1	1	0	1	0	1	1	0	0	0	0	0	0	0	0	0	0	0	0	0	0	0	0	0	0	0	0	1	1	1	1	1	0	5	29.22
293	72	1	1	2	1	2	0	1	1	3	1	1	3	0	1	1	1	0	0	1	1	0	1	0	0	0	0	1	0	2	1	0	0	0	0	0	0	0	0	1	1	1	1	1	1	1	0	6	22.6
294	72	1	1	2	1	1	0	1	1	1	1	0	3	0	1	1	0	0	0	1	1	0	0	0	0	0	0	0	0	0	0	0	0	0	0	0	0	0	0	0	0	1	1	1	1	1	0	5	23.91
295	72	1	1	2	1	2	0	1	1	1	3	0	3	0	1	1	0	1	0	1	1	0	0	0	0	0	0	0	1	1	0	0	0	0	0	0	0	0	0	0	0	1	1	1	1	1	0	5	28.01
296	72	2	3	1	1	1	1	1	4	1	1	1	3	0	1	1	0	0	0	1	1	0	0	0	0	0	0	0	0	0	0	0	0	0	0	0	0	0	0	0	0	1	1	1	1	1	0	5	29.59
297	72	1	1	2	1	3	0	1	1	3	3	1	3	0	1	1	1	0	0	1	1	0	0	0	0	0	0	0	0	0	0	0	1	0	0	0	0	0	0	1	0	1	2	1	1	1	0	6	23.03
298	72	2	1	1	1	2	1	1	4	1	1	1	3	0	1	1	0	0	0	1	1	0	0	0	0	0	0	0	0	0	0	0	0	0	0	0	0	0	0	0	0	1	1	1	1	1	0	5	23.42
299	72	2	1	1	1	1	0	1	1	1	1	0	3	0	1	1	0	0	0	1	1	0	1	1	1	1	1	1	0	6	1	1	1	1	1	1	1	1	1	9	0	1	1	1	1	1	0	5	25.71
300	72	1	1	2	2	3	0	1	1	3	3	1	3	0	1	1	1	1	0	1	1	0	0	0	0	0	0	0	0	0	0	0	0	0	0	0	0	0	0	0	0	1	1	1	1	1	0	5	21.26
301	72	1	1	2	2	3	0	1	1	1	1	1	2	0	1	0	1	1	0	1	0	0	0	0	0	0	0	0	2	2	0	0	1	1	1	0	0	0	0	3	2	2	3	2	3	2	1	15	23.71
302	72	1	1	1	1	1	0	1	1	1	1	0	3	0	1	1	0	0	0	1	0	0	1	1	1	1	1	1	0	6	1	1	1	1	1	1	1	1	1	9	0	1	1	1	1	1	0	5	22.64
303	72	2	1	2	1	3	1	1	1	1	1	0	2	0	1	1	1	1	0	1	1	0	0	0	0	0	0	0	0	0	0	0	0	0	0	0	0	0	0	0	0	1	1	1	1	1	0	5	24
304	71	1	1	3	1	1	1	1	4	1	1	1	3	0	1	1	0	0	0	1	0	0	0	0	0	2	1	0	2	5	2	0	0	0	0	0	2	0	0	4	0	1	1	1	1	1	0	5	27.61
305	71	1	1	1	2	1	0	1	1	3	3	0	2	0	1	1	1	0	0	1	1	0	0	1	1	1	0	0	0	3	0	0	0	0	0	0	0	0	0	0	0	1	1	1	2	1	0	6	27.92
306	71	1	1	1	2	1	1	1	4	1	1	1	2	0	1	1	0	0	0	1	1	0	0	0	0	0	0	0	0	0	0	0	2	1	0	0	0	0	0	3	2	3	3	3	3	3	2	19	26.73
307	71	1	1	1	1	1	0	1	3	3	1	1	3	0	1	1	0	0	0	1	1	0	0	0	0	0	0	0	0	0	0	0	0	0	0	0	0	0	0	0	0	1	1	1	1	1	0	5	29.16
308	71	2	1	1	2	2	0	1	4	1	1	0	2	0	1	0	0	1	0	1	1	0	0	0	0	0	0	0	0	0	0	0	0	0	0	0	0	0	0	0	0	1	1	1	1	1	0	5	29
309	71	1	4	1	1	1	1	1	3	1	1	0	3	0	0	1	0	0	0	1	1	0	0	0	0	0	0	0	1	1	1	0	1	0	0	0	0	0	0	2	0	1	1	1	1	1	0	5	24.68
310	71	2	1	1	1	1	0	1	4	1	3	1	2	0	1	1	1	1	0	1	1	0	0	0	0	0	0	0	0	0	0	0	2	0	0	0	0	0	0	2	2	3	3	2	2	2	1	15	27.41
311	71	1	1	3	1	3	0	1	1	3	1	1	2	0	1	0	1	0	0	1	1	0	0	0	0	0	2	0	0	2	1	0	0	0	0	0	1	1	0	3	0	1	1	1	1	1	0	5	26.35
312	71	1	1	1	1	1	0	0	1	1	1	0	3	0	0	1	0	0	0	1	1	0	1	1	1	1	1	1	0	6	1	1	1	1	1	1	1	1	1	9	0	1	1	1	1	1	0	5	26.57
313	71	1	1	1	2	2	0	1	1	1	1	1	2	0	1	1	0	0	0	1	0	0	0	1	1	0	0	0	0	2	1	1	1	1	1	0	1	1	0	7	0	1	1	1	1	1	0	5	24.61
314	71	2	1	1	1	1	0	1	1	1	1	1	3	0	1	1	0	0	0	1	0	0	1	1	1	1	1	1	0	6	1	1	1	1	1	1	1	1	1	9	0	1	1	1	1	1	0	5	24.46
315	71	2	1	1	1	3	0	1	4	1	1	1	3	0	1	1	1	0	0	1	0	0	0	1	1	1	0	1	2	6	1	1	1	1	1	1	1	1	0	8	1	2	2	2	1	1	0	9	25.89
316	71	1	1	2	2	2	0	1	1	3	1	1	3	0	1	1	1	0	0	1	1	0	0	0	0	0	0	0	0	0	0	0	0	0	0	0	0	0	0	0	1	1	1	1	1	1	0	6	31.22
317	71	1	1	3	1	2	1	1	3	1	1	0	3	0	1	1	0	0	0	1	0	0	1	0	0	0	0	0	1	2	1	0	1	1	0	0	0	0	0	3	0	1	1	1	1	1	0	5	20.98
318	71	1	1	1	1	1	0	1	1	3	3	1	3	0	1	1	0	0	0	1	1	0	0	0	0	0	0	0	0	0	0	0	0	0	0	0	0	0	0	0	0	1	1	1	1	1	0	5	24.68
319	71	2	1	1	1	1	1	1	4	1	1	0	2	0	1	0	0	0	0	1	1	0	0	0	0	0	0	0	0	0	0	0	1	1	1	0	0	0	0	3	1	2	2	2	2	2	1	12	28.08
320	71	1	1	2	2	1	1	1	4	3	3	1	3	0	1	1	0	0	0	1	1	0	0	0	1	0	0	0	0	1	0	0	1	0	0	0	0	0	0	1	1	2	2	4	2	2	1	14	25.71
321	71	1	1	3	1	3	0	1	4	3	1	0	3	0	1	1	0	0	0	1	0	0	0	0	0	0	0	0	0	0	0	0	0	0	0	0	0	0	0	0	1	1	1	1	1	1	0	6	22.68
322	70	2	1	1	2	1	1	1	1	1	1	1	1	0	1	0	0	0	0	1	0	0	1	0	1	0	0	0	2	4	1	1	2	1	1	1	1	0	0	8	2	3	3	3	2	2	1	16	24.03
323	70	2	1	1	1	1	0	1	4	1	1	1	3	0	1	1	1	1	0	1	1	0	0	0	0	0	0	0	0	0	0	0	0	0	1	0	0	0	0	1	0	1	1	1	1	1	0	5	30.78
324	70	2	1	1	1	1	0	1	1	1	1	0	3	0	1	1	0	0	0	1	0	0	1	1	1	1	1	1	0	6	1	1	1	1	1	1	1	1	1	9	0	1	1	1	1	1	0	5	26.71
325	70	2	1	1	1	2	0	1	1	1	1	1	3	0	1	1	0	0	0	1	1	0	0	0	0	0	0	0	0	0	0	0	1	1	0	0	0	0	0	2	0	1	2	2	1	1	1	8	24.46
326	70	2	1	1	1	2	1	1	3	1	1	0	2	0	1	1	0	0	0	1	0	0	0	0	0	0	0	0	1	1	0	0	1	0	0	0	0	0	0	1	0	1	1	1	1	1	0	5	22.83
327	70	1	2	3	1	2	0	1	1	3	1	1	3	0	1	1	0	0	0	1	0	0	0	0	0	0	0	0	1	1	1	0	1	1	0	0	0	0	0	3	0	1	1	1	1	1	0	5	27.08
328	70	1	1	3	2	2	1	1	4	3	1	1	3	0	1	1	1	0	0	1	1	0	0	0	0	0	0	0	0	0	0	0	0	0	0	0	0	0	0	0	0	1	1	1	1	1	0	5	23.88
329	70	2	1	1	1	1	1	1	4	1	1	1	2	0	1	0	0	0	0	1	1	0	0	0	0	0	0	0	0	0	1	0	2	1	3	0	0	0	0	7	3	2	3	3	2	3	1	17	25.68
330	70	2	1	1	1	1	0	1	4	1	1	1	1	0	1	1	1	1	0	1	0	0	0	0	0	0	0	0	0	0	0	0	3	0	0	0	0	0	0	3	4	5	5	4	4	4	3	29	26.37
331	70	1	1	1	1	1	0	1	4	1	3	1	1	0	1	1	1	1	0	1	1	0	0	0	0	0	0	0	0	0	0	0	1	0	0	0	0	0	0	1	2	3	3	3	2	2	1	16	30.11
332	70	2	1	1	1	1	1	1	4	1	1	1	3	0	1	1	1	0	0	1	1	0	0	0	0	0	0	0	0	0	0	0	0	0	0	0	0	0	0	0	0	1	1	1	1	1	0	5	23.42
333	70	2	1	2	1	1	0	1	1	1	1	0	3	0	1	1	0	0	0	1	0	0	1	1	1	1	1	1	0	6	1	1	1	1	1	1	1	1	1	9	0	1	1	2	2	2	1	9	25.39
334	70	2	1	1	2	2	1	1	1	1	1	1	2	0	1	1	0	0	0	1	1	0	0	0	0	0	0	0	0	0	0	0	0	0	0	0	0	0	0	0	0	1	1	1	1	1	0	5	24.14
335	70	1	1	1	1	2	0	1	4	3	1	1	2	0	1	1	0	0	0	1	1	0	0	0	0	0	0	0	2	2	1	1	1	1	1	0	1	0	0	6	1	2	2	3	3	2	1	14	23.03
336	70	1	1	3	2	1	0	1	1	1	3	1	2	0	1	1	1	0	0	1	1	0	0	0	0	0	0	0	2	2	0	0	0	0	0	0	0	0	0	0	0	1	1	1	1	1	0	5	24.22
337	69	2	1	1	2	2	0	1	4	1	1	1	2	0	1	1	0	1	0	1	1	0	0	0	0	0	0	0	0	0	0	0	0	0	0	0	0	0	0	0	1	1	1	2	1	1	0	7	25.3
338	69	1	1	2	1	1	0	1	4	1	1	0	4	0	1	1	0	0	0	1	1	0	0	0	0	0	0	0	2	2	1	0	0	1	1	0	0	0	0	3	1	1	1	1	1	1	0	6	24.84
339	69	2	1	1	1	1	1	1	4	1	1	1	2	0	1	1	0	0	0	1	1	0	0	0	0	0	0	0	0	0	0	0	1	0	0	0	0	0	0	1	1	2	2	2	2	2	1	12	28.44
340	69	1	1	3	1	2	0	1	3	1	1	1	2	0	1	1	0	0	0	1	0	0	0	0	0	0	0	0	0	0	0	0	0	0	0	0	0	0	0	0	1	1	1	1	1	1	0	6	24.22
341	69	2	1	1	1	2	1	1	3	1	1	1	3	0	1	1	0	0	0	1	0	0	0	0	0	0	0	0	1	1	1	0	0	0	0	1	0	1	0	3	1	1	1	1	2	1	0	7	26.84
342	69	1	1	2	1	1	0	1	4	3	3	0	3	0	1	1	0	0	0	1	0	0	1	1	0	0	0	0	2	4	1	1	1	1	1	1	1	1	0	8	1	2	1	2	2	2	1	11	21.97
343	69	1	1	2	1	1	0	1	1	1	1	1	3	0	1	1	0	0	0	1	1	0	0	0	0	0	0	0	0	0	0	0	0	0	0	0	0	0	0	0	0	1	1	1	1	1	0	5	23.31
344	69	1	1	2	1	2	0	1	4	1	1	1	2	0	1	0	0	0	0	1	1	0	0	0	0	0	0	0	0	0	0	0	0	0	0	0	0	0	0	0	0	1	1	1	1	1	0	5	25.95
345	69	2	1	1	1	2	0	1	1	1	1	0	3	0	1	1	0	0	0	1	1	0	0	0	0	0	0	0	0	0	0	0	0	0	0	0	0	0	0	0	0	1	1	1	1	1	0	5	24.86
346	69	2	1	1	1	1	0	1	1	1	1	1	3	0	1	1	1	1	0	1	1	0	0	0	0	0	0	0	0	0	0	0	0	0	2	0	0	0	0	2	0	1	1	1	1	1	0	5	25.98
347	68	1	1	1	2	2	1	1	1	1	3	1	2	0	1	1	1	0	0	1	1	0	0	0	0	0	0	0	0	0	0	0	0	0	0	0	0	0	0	0	0	1	1	1	1	1	0	5	27.36
348	68	2	1	1	1	3	0	1	4	1	1	1	2	0	1	0	1	0	0	1	1	0	0	0	0	0	0	0	1	1	1	1	1	1	1	1	0	0	0	6	1	2	2	2	1	1	0	9	24.97
349	68	2	1	1	2	1	0	1	1	1	1	1	3	0	1	1	0	0	0	1	0	0	0	0	0	0	0	1	0	1	0	0	0	0	0	0	1	0	0	1	0	1	1	1	1	1	0	5	24.84
350	68	2	1	1	1	1	0	1	4	1	1	0	3	0	1	1	1	0	0	1	1	0	0	0	0	0	0	0	2	2	1	1	0	0	1	0	0	0	0	3	0	1	1	1	1	1	0	5	24.84
351	68	2	1	1	2	1	0	1	1	1	1	0	1	0	1	1	1	0	0	1	1	0	0	1	1	0	0	0	0	2	0	0	2	1	0	0	0	0	0	3	1	2	3	4	3	3	2	18	26.71
352	68	2	1	1	1	2	0	1	4	1	1	1	3	0	1	0	0	0	0	1	1	0	0	0	0	0	0	0	0	0	0	0	0	0	0	0	0	0	0	0	0	1	1	1	1	1	0	5	30.7
353	68	2	1	1	1	1	1	1	4	1	1	1	2	0	1	1	0	0	0	1	1	0	0	0	0	0	0	0	2	2	0	0	2	0	1	0	0	0	0	3	2	2	3	3	3	2	1	16	24.45
354	68	2	1	1	1	2	1	1	3	1	1	1	2	0	1	1	0	0	0	1	0	0	0	0	0	0	0	0	1	1	1	0	1	1	0	0	0	0	0	3	1	2	2	2	2	2	1	12	26.06
355	68	1	1	1	1	1	0	1	4	3	3	0	2	0	1	1	0	0	0	1	1	0	0	0	0	0	0	0	0	0	0	0	0	0	0	0	0	2	0	2	1	2	2	2	2	2	1	12	24.56
356	68	2	1	2	1	1	0	1	1	1	1	1	3	0	1	1	0	0	0	1	1	0	0	0	0	0	0	0	0	0	0	0	0	0	0	0	0	0	0	0	0	1	1	1	1	1	0	5	32.45
357	68	1	1	2	1	2	0	1	3	1	1	1	2	0	1	1	0	0	0	1	1	0	0	0	0	0	0	1	1	2	1	1	1	1	1	1	0	0	0	6	1	2	3	3	3	3	2	17	23.62
358	67	2	1	1	2	1	0	1	1	1	1	1	3	0	1	1	0	0	0	1	0	0	0	0	0	0	0	0	0	0	0	0	0	0	0	0	0	0	0	0	0	1	1	1	1	1	0	5	21.37
359	67	2	1	1	1	1	1	1	4	1	1	1	3	0	1	1	1	0	0	1	0	0	0	0	0	0	0	0	0	0	0	0	0	0	0	0	0	0	0	0	0	1	1	1	1	1	0	5	21.94
360	67	2	1	1	2	1	1	1	1	1	1	1	1	0	1	1	1	1	0	1	1	0	0	1	1	0	0	0	0	2	1	1	1	1	0	0	0	0	0	4	1	2	2	3	3	3	1	15	26.67
361	67	2	3	1	1	1	0	1	4	1	1	0	4	0	0	1	0	0	0	1	0	0	0	0	0	0	0	0	2	2	1	1	0	0	0	0	0	0	0	2	0	1	1	1	1	1	0	5	22.6
362	67	1	3	2	1	2	0	1	4	3	1	1	2	0	0	1	0	1	0	1	1	0	0	0	0	0	0	0	0	0	0	0	0	0	0	0	0	0	0	0	1	1	1	1	1	1	0	6	22.99
363	67	2	1	1	1	3	0	1	3	1	1	0	2	0	1	1	0	0	0	1	0	0	0	0	0	0	0	0	1	1	1	0	1	0	0	0	0	0	0	2	0	1	1	1	1	1	0	5	23.37
364	67	2	1	3	2	3	0	1	1	1	1	1	1	0	1	0	1	0	0	1	1	0	0	0	0	0	0	0	0	0	0	0	1	0	0	0	0	0	0	1	0	1	1	2	1	1	0	6	27.34
365	67	2	1	1	1	2	0	1	3	1	3	1	1	0	1	1	0	0	0	1	0	0	0	0	0	0	0	0	0	0	0	0	2	0	0	0	0	0	0	2	1	2	2	2	2	2	1	12	19.72
366	67	2	1	1	1	3	0	1	1	1	1	1	2	0	1	0	1	0	0	1	0	0	1	1	0	0	0	1	0	3	1	0	1	1	1	0	0	1	0	5	1	2	2	2	2	2	1	12	27.18
367	67	1	1	1	1	2	0	1	4	3	1	0	2	0	1	1	0	0	0	1	0	0	0	0	0	0	0	0	0	0	0	0	0	0	0	0	0	0	0	0	1	1	1	1	1	1	0	6	18.5
368	67	1	1	3	1	3	0	1	1	1	3	1	2	0	1	1	1	0	0	1	0	0	0	0	0	0	0	0	1	1	1	1	1	1	1	1	1	1	0	8	2	3	3	4	2	2	1	17	22.65
369	67	2	1	1	2	2	0	1	4	1	1	1	2	0	1	1	0	1	0	1	1	0	0	0	0	0	0	0	0	0	0	0	0	0	0	0	0	0	0	0	1	1	1	1	1	1	0	6	26.67
370	67	2	1	1	1	1	0	1	4	1	1	1	3	0	1	1	0	0	0	1	1	0	0	0	0	0	0	0	0	0	0	0	0	0	0	0	0	0	0	0	0	1	1	1	1	1	0	5	25.97
371	67	2	1	1	1	2	0	1	4	1	1	1	2	0	1	0	0	0	0	1	0	0	0	0	0	0	0	0	0	0	0	0	0	0	0	0	0	0	0	0	1	1	1	1	1	1	0	6	22.31
372	67	2	1	1	2	3	0	1	1	1	1	1	2	0	1	0	1	1	0	1	1	0	0	0	0	0	0	0	0	0	0	0	0	0	0	0	0	0	0	0	0	1	2	2	1	1	0	7	34.72
373	67	1	1	1	2	1	1	1	4	1	3	1	2	0	1	1	0	0	0	1	0	0	0	0	0	0	0	0	0	0	0	0	2	0	0	0	0	0	0	2	2	3	3	3	3	3	2	19	22.21
374	67	1	1	3	1	1	0	1	4	3	1	0	4	0	1	1	0	0	0	1	1	0	0	0	0	0	0	0	0	0	0	0	0	0	0	0	0	0	0	0	1	1	1	1	1	1	0	6	24.77
375	67	2	1	1	1	2	0	1	4	1	1	1	2	0	1	1	1	1	0	1	1	0	1	1	1	1	1	1	0	6	1	1	1	1	0	0	0	0	0	4	1	3	2	2	2	1	1	12	25.56
376	67	1	1	3	2	2	0	1	1	3	1	0	3	0	1	1	1	1	0	1	1	0	0	0	0	0	0	0	0	0	0	0	0	0	0	0	0	0	0	0	0	1	1	1	1	1	0	5	23.03
377	66	1	1	1	1	1	0	1	1	3	3	1	3	0	1	1	0	0	0	1	1	0	0	0	0	0	0	0	0	0	0	0	0	0	0	0	0	0	0	0	0	1	1	1	1	1	0	5	26.12
378	66	2	1	1	1	1	0	1	1	1	1	1	3	0	1	1	1	1	0	1	0	0	0	0	0	0	0	0	0	0	0	0	0	0	0	0	0	0	0	0	0	1	1	1	1	1	0	5	20.28
379	66	1	1	3	2	3	0	1	1	1	1	1	2	0	1	1	1	0	0	1	1	0	0	0	0	0	0	0	0	0	0	0	0	0	0	0	0	0	0	0	0	1	1	1	1	1	0	5	23.88
380	66	1	1	3	1	2	0	1	4	1	1	0	2	0	1	1	0	0	0	1	1	0	0	0	0	0	0	0	0	0	0	0	0	0	0	0	0	0	0	0	0	1	1	1	1	1	0	5	21.26
381	66	1	1	3	2	3	0	1	4	3	1	1	2	0	1	1	0	0	0	1	1	0	0	0	0	0	0	0	0	0	0	0	0	0	0	0	0	0	0	0	1	1	1	1	1	1	0	6	25.39
382	66	1	1	3	1	2	0	1	2	1	1	1	2	0	1	1	1	1	0	1	1	0	0	0	0	0	0	0	0	0	0	0	0	0	0	0	0	0	0	0	0	1	1	1	1	1	0	5	25.31
383	66	2	1	1	2	2	0	1	1	1	1	1	2	0	1	1	1	1	0	1	1	0	0	0	0	0	0	0	0	0	0	0	0	0	0	0	0	0	0	0	0	1	1	1	1	1	0	5	26.49
384	92	2	3	1	2	1	1	1	1	1	1	0	4	0	0	1	1	1	0	1	0	0	0	0	0	0	0	0	0	0	3	0	0	3	1	0	0	0	0	7	0	1	1	5	1	2	0	10	26.9
385	89	2	3	1	2	1	1	1	1	1	1	1	3	0	1	1	0	0	0	1	0	0	1	1	1	1	1	1	0	6	1	1	1	1	1	0	0	0	1	6	1	3	2	3	3	3	2	17	26.3
386	89	2	3	1	1	1	0	1	1	1	1	0	3	0	0	1	0	0	0	1	0	0	0	0	0	0	0	0	0	0	0	0	0	0	0	0	0	0	0	0	0	1	1	1	1	1	0	5	19.38
387	87	2	1	1	1	1	0	1	1	1	1	0	4	1	1	1	0	0	0	1	0	0	0	0	0	0	0	0	0	0	3	0	0	0	0	0	0	0	0	3	1	2	2	2	2	2	1	12	18.73
388	87	2	1	1	1	1	0	1	1	1	1	0	4	0	1	1	0	0	0	1	0	0	0	0	0	0	0	0	0	0	0	0	0	0	0	0	0	0	0	0	0	1	1	1	1	1	0	5	18.73
389	86	2	3	1	1	1	0	1	1	1	1	1	2	0	0	1	0	0	0	1	1	0	0	1	1	0	0	0	1	3	0	0	2	1	0	0	1	0	0	4	2	3	3	3	3	3	2	19	24.97
390	86	1	3	1	2	1	0	1	4	1	1	0	4	0	0	1	1	1	0	1	1	0	0	0	0	0	0	0	0	0	1	0	0	1	0	0	0	0	0	2	0	1	1	1	1	1	0	5	20.76
391	86	1	3	1	1	1	1	1	1	3	3	1	2	0	0	1	0	0	0	1	0	0	1	1	0	0	0	0	0	2	1	0	1	1	1	0	0	0	0	4	2	3	3	3	3	3	2	19	23.74
392	86	1	1	1	1	1	0	1	1	1	1	0	4	0	1	1	0	0	0	1	0	0	1	0	0	1	0	0	0	2	0	1	0	1	1	1	1	1	0	6	1	2	1	2	3	2	1	12	22.99
393	86	1	1	1	1	1	0	1	4	1	1	0	4	0	1	1	1	0	0	1	0	0	0	0	0	0	0	0	0	0	0	0	0	0	0	0	0	3	0	3	0	1	1	1	1	1	0	5	17.31
394	85	1	1	1	1	1	0	1	4	1	1	0	2	0	1	1	0	0	0	1	1	0	0	0	0	0	0	0	0	0	0	0	0	0	0	0	0	0	0	0	0	1	1	1	1	1	0	5	26.17
395	85	2	1	1	2	1	0	1	1	1	1	0	3	0	1	0	0	0	0	1	1	0	0	0	0	0	0	0	0	0	0	0	0	0	0	0	0	0	0	0	1	2	2	2	2	2	1	12	24.56
396	85	1	1	2	2	1	0	1	1	1	1	0	3	0	1	1	1	1	0	1	1	0	0	0	0	0	0	0	0	0	0	0	0	0	0	0	0	0	0	0	0	1	1	1	1	1	0	5	24.16
397	85	2	3	1	1	1	1	1	1	1	1	0	2	0	0	1	0	0	0	1	1	0	0	0	0	0	0	0	1	1	0	0	0	0	0	0	0	0	0	0	0	1	1	1	1	1	0	5	27.06
398	84	1	1	1	2	1	0	1	1	1	1	0	3	0	1	1	0	0	0	1	1	0	0	0	0	0	0	0	0	0	0	0	1	0	0	0	0	0	0	1	1	2	2	2	2	2	1	12	26.56
399	84	2	3	2	2	3	0	1	1	1	1	0	3	0	1	1	1	1	0	1	0	0	0	0	0	0	0	0	0	0	0	0	0	0	0	0	0	0	0	0	0	1	1	1	1	1	0	5	21.21
400	83	1	1	2	2	2	1	1	1	1	1	0	4	0	1	1	1	1	0	1	0	0	0	0	0	0	0	0	0	0	0	0	0	0	0	0	0	0	0	0	0	1	1	1	1	1	0	5	20.52
401	83	2	3	1	2	1	1	1	4	1	1	1	2	1	0	1	0	0	0	1	0	0	1	1	1	1	1	1	0	6	1	0	1	1	1	1	1	1	1	8	3	4	4	4	4	4	3	26	18.37
402	82	2	3	1	2	1	0	1	1	1	1	1	4	0	0	1	0	0	0	0	0	0	0	0	0	0	0	0	0	0	0	0	0	2	0	0	0	0	0	2	0	1	1	1	1	1	0	5	28.52
403	82	2	1	1	2	1	1	1	1	1	1	1	1	0	1	1	0	0	0	1	0	0	0	0	0	0	0	0	0	0	0	0	1	0	0	0	0	0	0	1	2	3	3	4	3	3	1	19	22.75
404	82	2	3	1	1	1	0	1	4	1	1	1	4	0	0	1	1	0	0	1	1	0	1	1	1	2	1	2	1	9	1	1	0	1	0	1	1	1	0	6	0	1	1	1	1	1	0	5	26.22
405	82	2	1	1	2	1	1	1	4	1	1	1	3	0	1	1	0	0	0	1	0	0	0	0	0	0	0	0	0	0	0	0	0	0	0	0	0	0	0	0	0	1	1	1	1	1	0	5	18.75
406	82	2	1	1	2	1	0	1	4	1	1	0	3	0	1	1	0	0	0	1	1	0	1	0	0	1	1	1	1	5	0	0	0	0	0	0	0	0	0	0	0	1	1	1	1	1	0	5	24.44
407	82	2	3	1	2	1	0	1	4	1	1	1	4	0	0	1	0	0	0	1	1	0	0	0	0	0	0	0	0	0	0	0	0	0	0	0	0	0	0	0	0	1	1	1	1	1	0	5	32.46
408	81	1	1	1	1	1	1	1	1	1	1	0	3	0	1	1	1	0	0	1	1	0	0	0	0	0	0	0	0	0	0	0	0	0	0	0	0	0	0	0	0	1	1	2	2	2	1	9	22.89
409	81	2	3	1	2	1	0	1	4	1	1	0	3	0	0	1	1	1	0	1	1	0	0	0	0	0	0	0	0	0	1	1	1	1	0	0	1	0	0	5	1	2	2	4	1	1	0	11	20.44
410	81	1	1	1	1	1	1	1	1	1	1	0	3	0	1	1	0	0	0	1	0	0	1	1	1	1	1	1	0	6	1	1	0	1	1	1	1	1	1	8	0	1	1	5	1	1	0	9	24.98
411	81	2	3	2	2	2	0	1	1	1	1	0	2	0	0	1	1	1	0	1	0	0	0	0	0	0	0	0	0	0	0	0	0	0	0	0	0	0	0	0	0	1	1	1	1	1	0	5	23.78
412	81	1	1	1	2	1	0	1	4	1	1	0	4	0	1	1	0	0	0	1	0	0	0	0	0	0	0	0	1	1	1	0	0	0	0	0	0	0	0	1	0	1	1	1	1	1	0	5	21.16
413	81	1	1	1	1	2	0	1	1	3	1	0	3	0	1	1	0	0	0	1	0	0	0	0	0	0	0	0	0	0	0	0	0	0	0	0	0	0	0	0	0	1	1	1	1	1	0	5	19.96
414	81	1	1	3	2	2	1	0	1	3	1	1	3	0	1	1	1	1	0	1	0	0	0	0	0	0	0	0	0	0	0	0	0	0	0	0	0	0	0	0	0	1	1	1	1	1	0	5	20.79
415	81	2	3	1	2	1	0	1	1	1	1	0	3	0	0	1	1	1	0	1	1	0	0	0	0	0	0	0	0	0	0	0	0	0	0	0	0	0	0	0	0	1	1	1	1	1	0	5	28.13
416	80	2	1	2	2	2	0	1	1	1	1	0	4	0	1	1	1	0	0	1	1	0	0	0	0	0	0	0	0	0	1	0	0	1	0	0	0	0	0	2	0	1	1	1	1	1	0	5	29.55
417	80	2	3	1	2	1	0	1	1	1	1	0	3	0	1	0	0	0	0	1	1	0	0	0	0	0	0	0	0	0	0	0	0	0	0	0	0	0	0	0	0	1	1	1	1	1	0	5	25.19
418	80	2	3	2	2	2	1	1	1	1	1	1	4	0	1	1	1	0	0	0	1	1	0	1	0	0	0	0	2	3	3	0	2	3	0	1	3	0	0	12	0	1	1	1	1	1	0	5	29.3
419	80	1	1	1	2	1	0	1	1	1	1	0	4	0	1	1	0	0	0	1	1	0	0	0	0	0	0	0	0	0	0	0	0	0	0	0	0	0	0	0	0	1	1	1	1	1	0	5	23.51
420	80	1	1	1	2	1	1	1	1	3	2	0	3	0	1	1	0	0	0	1	1	0	0	0	0	0	0	0	0	0	0	0	0	1	0	0	1	0	0	2	1	1	1	2	2	1	0	8	28.4
421	80	1	1	2	1	2	0	1	1	2	2	0	2	0	1	1	0	0	0	1	0	0	0	0	0	0	0	0	0	0	0	0	0	0	0	0	0	0	0	0	0	1	1	1	1	1	0	5	21.89
422	80	2	3	1	2	2	0	1	1	1	1	1	1	0	0	0	0	0	1	1	0	1	2	2	2	2	2	2	2	14	2	2	3	2	2	2	2	2	1	18	4	5	5	5	5	5	4	33	16.44
423	80	1	3	2	1	3	0	1	1	2	2	0	4	0	0	1	1	0	0	1	0	0	0	0	0	0	0	0	0	0	1	0	0	0	0	0	0	0	0	1	0	1	1	1	1	1	0	5	23.53
424	80	1	1	2	2	1	0	1	4	1	1	1	2	0	1	1	0	1	0	1	1	0	0	0	0	0	0	0	1	1	1	0	0	0	0	0	0	0	0	1	0	1	1	1	1	1	0	5	25.1
425	80	2	1	1	2	1	0	1	4	1	1	0	4	0	1	1	1	0	0	1	1	0	0	0	0	0	0	0	0	0	0	0	0	0	0	0	0	0	0	0	0	1	1	1	1	1	0	5	24.67
426	79	1	1	1	2	1	0	1	1	1	1	0	2	0	1	1	1	0	0	1	1	0	0	0	0	0	0	0	0	0	0	0	1	0	0	0	0	0	0	1	2	3	3	1	1	1	0	11	23.94
427	79	1	1	2	2	2	0	1	1	1	1	0	3	0	1	1	1	0	0	1	1	0	0	0	0	0	0	0	1	1	0	0	0	0	0	0	0	0	0	0	0	1	1	1	1	1	0	5	28.69
428	79	1	1	2	2	2	0	1	1	1	1	1	3	0	1	1	1	1	0	1	1	0	0	0	0	0	0	0	0	0	1	0	0	0	0	0	0	0	0	1	0	1	1	1	1	1	0	5	31.23
429	79	2	3	1	2	1	1	1	1	1	2	0	2	0	0	0	0	0	0	1	1	0	1	1	2	0	0	0	2	6	1	1	0	1	0	1	1	2	0	7	0	1	1	1	1	1	0	5	28.3
430	79	1	1	1	1	1	0	1	1	3	3	0	2	0	1	1	0	0	0	1	1	0	0	0	0	0	0	0	0	0	0	0	0	0	0	0	0	0	0	0	0	1	1	1	1	1	0	5	22.19
431	79	2	1	1	1	1	1	1	1	1	1	0	3	0	1	1	0	0	0	1	0	0	0	1	1	1	1	1	0	5	1	1	0	1	1	1	0	1	0	6	0	1	1	1	1	3	0	7	26.38
432	79	1	1	2	1	1	0	1	1	3	2	0	2	0	1	1	1	0	0	1	1	0	0	0	0	0	0	0	2	2	0	0	0	1	0	0	0	0	0	1	0	1	1	5	1	5	0	13	27.36
433	79	2	3	1	2	1	1	1	4	1	1	1	4	0	0	1	0	0	0	1	1	0	0	0	0	0	0	0	0	0	1	1	0	1	0	0	1	1	0	5	0	1	1	5	2	2	1	12	21.5
434	79	2	3	2	2	2	0	1	1	1	1	1	1	0	0	0	1	0	0	1	0	1	1	1	1	1	1	1	0	6	2	1	3	3	1	0	1	1	0	12	4	5	2	5	4	4	3	27	19.56
435	79	2	3	2	2	1	0	1	1	1	1	1	3	0	0	1	0	0	0	1	1	0	0	0	0	0	0	0	0	0	0	0	0	0	0	0	0	0	0	0	0	1	1	1	1	1	0	5	23.44
436	79	2	3	1	2	1	0	1	4	1	1	1	4	0	0	1	0	0	0	1	1	0	0	0	0	0	0	0	0	0	0	0	1	1	0	0	0	0	0	2	0	1	1	1	1	1	0	5	23.68
437	79	2	3	1	2	1	0	1	1	1	1	1	3	0	0	1	1	1	0	1	1	0	0	1	1	1	1	0	0	4	0	0	0	0	0	0	0	0	0	0	0	1	1	2	1	1	0	6	23.44
438	79	1	1	2	2	3	0	1	1	1	1	0	3	0	1	1	1	1	0	1	1	0	0	0	0	0	0	0	0	0	0	0	0	0	0	0	0	0	0	0	0	1	1	1	1	1	0	5	25.39
439	79	2	1	1	1	1	1	1	1	1	1	1	2	0	1	1	1	0	0	1	1	0	0	0	0	0	0	0	0	0	0	0	0	0	0	0	0	0	0	0	0	1	1	1	1	1	0	5	29.05
440	78	2	3	1	2	1	0	1	4	1	1	1	2	0	0	0	0	0	0	1	1	0	0	0	0	0	0	0	0	0	1	0	1	1	0	0	1	0	0	4	1	2	2	2	2	2	1	12	20.55
441	78	2	1	1	1	1	0	1	1	1	1	0	2	0	1	1	1	1	0	1	1	0	1	1	1	1	0	0	0	4	1	1	1	1	1	1	1	1	0	8	1	2	2	2	2	2	1	12	28.04
442	78	2	1	1	2	2	0	1	1	1	1	1	3	0	1	1	1	1	0	1	1	0	0	0	0	0	0	0	0	0	0	0	0	0	0	0	0	0	0	0	0	1	1	1	1	1	0	5	24.03
443	78	2	1	1	2	2	0	1	4	1	1	0	1	0	1	1	1	0	0	1	1	0	0	0	0	0	0	0	0	0	1	0	2	1	0	0	0	0	0	4	2	4	4	4	2	2	1	19	25.51
444	78	1	1	2	2	2	0	1	1	1	1	0	3	0	1	1	1	1	0	1	0	0	0	0	0	0	0	0	0	0	1	0	0	0	0	0	0	0	0	1	0	1	1	1	1	1	0	5	20.55
445	78	1	1	2	2	3	0	1	1	1	1	0	4	0	1	1	1	1	0	1	0	0	0	0	0	0	0	0	0	0	0	0	0	0	0	0	0	0	0	0	0	1	1	1	1	1	0	5	19
446	78	2	1	1	2	1	0	1	1	1	1	0	3	0	1	1	1	0	0	1	0	0	0	0	0	0	0	0	0	0	0	0	0	0	0	0	0	0	0	0	0	1	1	1	1	1	0	5	19.48
447	78	2	1	1	2	2	0	1	4	1	1	1	1	0	1	1	0	0	0	1	0	1	1	1	1	1	0	1	2	7	0	0	3	3	3	1	1	1	0	12	4	5	5	5	5	5	4	33	24.77
448	78	2	3	1	2	1	1	1	4	1	1	1	4	0	0	1	0	1	0	1	0	0	1	1	1	1	1	1	0	6	1	1	1	1	1	1	1	1	1	9	0	4	4	4	3	4	2	21	27.11
449	78	2	1	1	1	1	0	1	1	1	1	0	3	0	1	1	0	0	0	1	0	0	1	1	1	1	1	1	2	8	0	0	0	0	1	0	0	1	0	2	1	2	2	2	2	4	2	15	26.22
450	78	2	3	1	2	1	1	1	4	1	1	0	2	0	0	1	1	1	0	1	1	0	0	0	0	0	0	0	0	0	0	0	0	1	0	0	0	0	0	1	0	1	1	1	1	1	0	5	26.35
451	78	1	1	1	2	2	0	1	1	3	1	1	4	0	1	1	1	1	0	1	1	0	0	0	0	0	0	0	0	0	0	0	0	0	0	0	0	0	0	0	1	1	1	1	1	1	0	6	22.49
452	78	2	1	1	2	2	0	1	4	1	1	1	3	0	1	1	0	0	0	1	0	0	1	0	0	1	0	1	1	4	1	3	0	0	0	0	0	1	0	5	0	1	1	1	1	1	0	5	21.36
453	78	2	1	1	1	1	0	1	4	1	1	0	4	1	1	1	0	0	0	1	1	0	1	0	0	0	0	0	2	3	1	0	1	1	0	0	1	1	0	5	0	3	3	1	1	1	1	10	25.19
454	77	2	4	1	1	1	0	1	1	1	1	1	4	0	0	1	0	0	1	1	1	0	2	2	2	2	1	0	2	11	1	1	2	2	1	0	1	2	0	10	4	1	1	5	4	4	4	23	19.53
455	77	2	1	2	2	3	0	1	1	1	1	0	2	0	1	1	1	1	0	1	1	0	0	0	0	0	0	0	0	0	1	0	1	1	0	0	0	0	0	3	0	1	3	3	2	2	1	12	22.5
456	77	1	1	1	1	1	1	1	4	3	1	0	3	0	1	1	0	0	0	1	0	0	0	0	0	0	0	0	0	0	0	0	0	1	0	0	0	0	0	1	0	1	1	3	3	3	2	13	19.23
457	77	2	1	1	1	1	1	1	4	1	1	0	3	0	1	1	0	0	0	1	0	0	0	0	0	0	0	0	1	1	0	0	0	0	0	0	0	0	0	0	1	2	2	4	2	2	1	14	22.94
458	77	2	1	1	2	1	1	1	1	1	1	0	4	0	1	1	0	0	0	1	1	0	0	0	0	0	0	0	0	0	0	0	0	1	0	0	0	0	0	1	0	1	1	5	1	1	0	9	23.23
459	77	2	1	1	2	2	1	1	1	1	1	0	3	0	1	1	0	0	0	1	1	0	0	0	0	0	0	1	2	3	1	1	1	1	1	1	2	0	0	8	2	2	2	3	3	2	1	15	27.06
460	77	2	3	1	2	1	1	1	4	1	1	1	2	0	0	1	0	0	0	1	0	0	1	1	1	1	1	1	0	6	1	1	1	1	0	1	1	1	0	7	1	1	1	2	2	2	1	10	26.4
461	77	1	1	1	1	2	0	1	1	1	1	0	3	0	1	1	0	0	0	1	1	0	0	0	0	0	0	0	0	0	0	0	0	0	0	0	0	0	0	0	0	1	1	1	1	1	0	5	25.51
462	77	2	1	1	2	1	0	1	1	1	1	0	3	0	1	1	1	1	0	1	1	0	0	0	0	0	0	0	0	0	0	0	0	0	0	0	0	0	0	0	0	1	1	1	1	1	0	5	25.48
463	77	2	1	1	2	1	0	1	1	1	1	0	3	0	1	1	1	0	0	1	0	0	1	1	0	1	1	1	2	7	1	1	2	2	1	1	1	1	0	10	2	3	3	4	3	3	2	20	22.27
464	77	1	1	1	1	1	0	1	1	1	1	1	2	0	1	1	0	0	0	1	0	0	0	0	0	0	0	0	0	0	0	0	1	0	0	0	0	0	0	1	1	1	1	2	1	1	0	7	20.52
465	77	2	2	1	2	3	0	1	1	1	1	0	3	0	1	1	1	1	0	1	1	0	0	0	0	1	0	0	0	1	0	0	0	0	0	0	1	2	0	3	0	1	1	5	1	1	0	9	27.53
466	76	1	1	2	2	1	0	1	1	1	1	1	3	0	1	1	1	1	0	1	1	0	1	1	1	1	0	1	2	7	0	0	3	3	0	1	1	1	1	10	3	4	2	5	5	5	4	28	26.99
467	76	2	3	1	1	1	0	1	1	1	1	1	2	0	0	1	1	1	0	1	1	0	1	0	0	0	0	1	0	2	0	0	3	1	0	0	0	0	0	4	3	4	1	3	4	4	3	22	27.99
468	76	2	3	1	2	1	1	1	4	1	1	0	3	0	0	0	0	1	0	1	1	0	1	1	1	1	1	1	0	6	1	1	1	1	1	1	1	1	1	9	0	1	1	1	1	1	0	5	30.86
469	76	2	1	1	2	2	0	1	1	1	1	0	1	0	1	1	0	0	0	1	0	1	0	1	1	1	1	1	2	7	1	1	3	2	1	1	1	2	0	12	4	5	5	5	5	5	4	33	20.96
470	76	2	1	1	2	2	1	1	1	1	1	1	3	0	1	1	0	0	0	1	1	0	0	0	0	0	0	0	0	0	0	0	1	1	1	0	0	0	0	3	1	2	2	2	2	2	1	12	27.56
471	76	1	1	1	2	1	0	1	1	3	3	0	4	0	1	1	0	0	0	1	1	0	0	0	0	1	0	0	0	1	1	0	0	1	0	0	0	1	0	3	0	1	2	1	1	1	0	6	27.58
472	76	2	1	1	2	2	0	1	1	1	1	0	4	0	1	1	1	1	0	1	1	0	0	0	0	0	0	0	0	0	0	0	0	0	0	0	0	0	0	0	0	1	1	1	1	1	0	5	23.88
473	76	1	1	1	1	2	1	1	1	1	3	0	2	0	1	1	0	0	0	1	1	0	1	0	1	0	0	1	0	3	0	0	1	0	0	1	0	0	0	2	3	2	2	3	1	1	0	12	29.43
474	76	2	1	1	1	1	0	1	1	1	1	0	3	0	1	1	0	0	0	1	1	0	0	0	0	0	0	0	0	0	0	0	0	0	0	0	0	0	0	0	0	1	1	1	1	1	0	5	22.22
475	76	2	3	1	2	1	1	1	4	1	1	0	2	0	0	1	1	1	0	1	1	0	0	0	0	0	0	0	0	0	1	0	1	1	0	0	0	0	0	3	1	4	4	4	3	3	2	21	30.73
476	76	1	1	1	2	2	0	1	4	1	1	0	2	0	1	0	1	1	0	1	1	0	1	0	1	0	0	0	0	2	0	0	1	1	0	0	0	0	0	2	1	2	1	3	1	1	0	9	24.27
477	76	1	1	1	2	2	0	1	1	1	1	0	3	0	1	1	1	0	0	1	1	0	0	0	0	0	0	0	0	0	0	0	0	0	0	0	0	0	0	0	0	1	1	1	1	1	0	5	27.39
478	76	2	1	1	2	1	1	1	4	1	1	0	4	0	1	1	1	1	0	1	1	0	0	0	0	0	0	0	0	0	1	0	0	1	0	0	0	0	0	2	0	1	1	2	1	1	0	6	27.78
479	75	2	1	1	2	2	0	1	4	1	1	1	2	0	1	1	1	1	0	1	0	0	0	0	0	0	0	0	0	0	0	0	1	0	0	0	0	0	0	1	1	1	1	2	1	2	0	8	18.73
480	75	2	1	1	2	1	0	1	1	1	1	0	3	1	1	1	1	1	0	1	0	0	0	0	0	0	0	0	0	0	0	0	0	0	0	0	0	0	0	0	0	1	1	1	1	1	0	5	22.21
481	75	2	1	2	2	2	0	1	4	1	1	0	1	0	1	1	0	0	0	1	1	0	0	0	0	0	0	0	0	0	1	0	2	1	0	0	0	0	0	4	3	4	4	4	4	4	3	26	30.48
482	75	1	1	1	2	2	1	1	1	2	3	1	1	0	1	0	1	0	0	1	1	0	0	0	0	1	0	0	0	1	1	1	3	2	0	0	1	0	0	8	3	4	2	2	3	3	1	18	36.72
483	75	2	1	2	2	2	0	1	4	1	1	1	2	0	1	1	0	0	0	1	1	0	0	0	0	0	0	0	0	0	0	0	0	0	0	0	0	0	0	0	0	1	1	1	1	1	0	5	25.39
484	75	2	1	2	1	3	0	1	1	1	3	1	3	0	1	1	1	0	0	1	0	0	0	1	1	0	0	0	0	2	0	0	0	0	0	0	0	0	0	0	0	1	1	1	1	1	1	6	14.95
485	75	2	1	1	2	2	0	1	1	1	1	0	3	0	1	1	0	0	0	1	0	0	0	0	0	0	0	0	0	0	0	0	0	0	0	0	0	0	0	0	0	1	1	1	1	1	0	5	21.48
486	75	2	1	1	2	1	1	1	4	1	1	1	4	0	1	1	1	0	0	1	1	0	0	0	0	0	0	0	0	0	0	0	0	0	0	0	0	0	0	0	0	1	1	1	1	1	0	5	21.48
487	75	1	1	1	2	2	0	1	1	3	1	0	3	0	1	0	0	0	0	1	1	0	0	0	0	0	0	0	0	0	0	0	0	0	0	0	0	0	0	0	0	1	1	1	1	1	0	5	24.21
488	75	1	1	1	2	2	0	1	1	2	1	1	3	0	1	1	1	1	0	1	1	0	0	0	0	0	0	0	0	0	0	0	0	0	0	0	0	0	0	0	0	1	1	1	1	1	0	5	28.28
489	75	2	1	1	2	1	0	1	1	1	1	1	4	0	1	1	0	0	0	1	0	0	0	3	3	0	0	0	0	6	0	0	0	1	1	0	1	1	3	7	0	1	1	1	1	1	0	5	22.86
490	75	1	1	2	1	2	0	1	1	3	1	0	4	0	1	1	0	0	0	1	0	0	0	0	0	0	0	0	0	0	0	0	0	1	0	0	0	0	0	1	0	1	1	1	1	1	0	5	20.76
491	75	2	1	1	2	2	0	1	4	1	1	1	4	0	1	1	0	0	0	1	0	0	0	0	0	0	0	0	0	0	0	0	0	0	0	0	0	0	0	0	0	1	1	1	1	1	0	5	21.44
492	75	2	1	1	2	1	0	1	1	1	1	0	3	0	1	1	1	0	0	1	1	0	0	0	0	0	0	0	0	0	0	0	0	0	0	0	0	0	0	0	0	1	1	1	1	1	0	5	22.89
493	75	1	1	2	2	3	0	1	1	1	1	1	3	0	1	1	0	0	0	1	1	0	0	0	0	0	0	0	0	0	0	0	0	0	0	0	0	0	0	0	0	1	1	1	1	1	0	5	24.16
494	75	1	1	2	2	3	0	1	1	1	1	0	3	0	1	1	0	0	0	1	1	0	0	0	0	0	0	0	0	0	0	0	0	0	0	0	0	0	0	0	1	1	1	1	1	1	0	6	21.19
495	75	2	1	1	1	1	1	1	4	1	1	1	2	0	1	1	0	0	0	1	1	0	0	1	0	0	0	0	0	1	1	0	1	1	0	0	0	0	0	3	3	4	4	4	2	2	2	21	23.19
496	75	2	3	1	1	2	0	1	1	1	1	0	4	0	0	1	0	0	0	1	1	0	0	0	0	0	0	0	0	0	1	0	0	2	0	0	1	1	1	6	0	1	1	1	1	1	0	5	24.97
497	75	1	3	2	2	3	0	1	1	3	1	1	4	0	0	1	1	1	0	1	1	0	0	0	0	0	0	0	0	0	1	0	0	0	0	0	0	1	0	2	0	1	1	1	1	1	0	5	27.1
498	75	2	1	1	2	2	1	1	1	1	1	1	3	0	0	1	1	0	0	1	1	0	0	0	0	0	0	0	2	2	0	0	1	1	1	0	0	0	0	3	0	2	2	2	2	2	1	11	24.65
499	75	1	1	1	2	1	0	1	1	1	1	0	3	0	1	1	0	0	0	1	0	0	0	2	0	0	0	0	0	2	0	0	0	0	0	0	1	0	0	1	0	1	1	1	1	1	0	5	20.19
500	75	2	3	1	2	1	0	1	1	1	1	0	3	0	0	1	1	1	0	1	1	0	0	0	0	0	0	0	0	0	0	0	0	0	0	0	0	0	0	0	0	1	1	1	1	1	0	5	24.75
501	75	1	1	3	2	3	0	1	1	3	1	1	2	0	1	1	1	0	0	1	0	0	0	0	0	0	0	0	0	0	0	0	1	1	0	0	0	0	0	2	2	3	4	3	3	3	2	20	27.06
502	75	2	3	2	2	1	0	1	1	1	1	1	4	0	1	0	0	0	0	1	0	0	0	0	0	1	1	0	0	2	0	1	0	0	0	0	0	0	0	1	0	1	1	1	1	1	0	5	24.46
503	74	1	1	1	2	1	0	1	3	1	1	0	2	0	1	1	0	0	0	1	0	0	1	0	0	0	0	0	0	1	0	0	0	1	0	0	0	1	0	2	0	1	1	1	1	1	0	5	22.31
504	74	2	3	1	1	1	0	1	1	1	1	0	2	0	0	1	1	1	0	1	0	0	0	0	0	0	0	0	0	0	0	0	1	0	0	0	0	0	0	1	1	1	2	2	2	2	0	10	25.39
505	74	2	1	1	1	3	1	1	1	1	1	1	1	0	1	1	1	0	0	1	1	0	0	0	0	0	0	0	0	0	0	0	2	0	0	0	0	0	0	2	2	4	4	4	3	3	2	22	25.78
506	74	2	1	1	1	3	1	1	1	1	1	1	3	1	1	1	1	1	0	1	1	0	0	0	0	0	0	0	0	0	0	0	0	0	0	0	0	0	0	0	0	1	1	1	1	1	0	5	24.97
507	74	2	1	1	2	1	0	1	1	1	1	0	2	0	1	1	1	1	0	1	0	0	0	0	0	0	0	0	0	0	0	0	0	0	0	0	0	0	0	0	1	1	1	3	2	2	1	11	22.89
508	74	1	1	2	2	3	0	1	1	1	3	0	3	0	1	1	1	1	0	1	1	0	0	0	0	0	0	0	0	0	0	0	0	0	0	0	0	0	0	0	0	1	1	1	1	1	0	5	24.68
509	74	1	1	1	2	1	1	1	4	3	3	1	3	0	1	1	1	1	0	1	1	0	0	0	0	0	0	0	0	0	1	0	0	0	0	0	0	0	0	1	0	1	1	1	1	1	0	5	19.53
510	74	1	1	1	2	1	0	1	1	1	1	0	4	0	1	1	1	0	0	1	0	0	1	1	1	1	1	1	0	6	1	1	1	1	1	1	1	1	1	9	0	1	1	1	1	1	0	5	19.37
511	74	1	1	2	1	3	1	1	4	3	3	0	4	0	1	1	1	0	0	1	1	0	0	1	1	0	0	0	0	2	0	0	0	0	0	0	0	0	0	0	0	1	1	1	1	1	0	5	26.26
512	74	1	1	2	1	1	1	1	1	1	1	0	4	0	1	1	0	0	0	1	1	0	0	0	0	0	0	0	0	0	0	0	0	0	0	0	0	0	0	0	0	1	1	1	1	1	0	5	26.81
513	74	2	1	1	2	2	0	1	1	1	1	0	2	1	1	1	1	0	0	1	0	0	0	1	1	0	1	0	0	3	0	0	0	0	0	0	0	0	0	0	0	1	1	1	1	1	0	5	20.96
514	74	2	1	1	2	3	1	1	4	1	1	1	2	0	1	1	1	1	0	1	1	0	0	0	0	0	0	0	0	0	1	0	1	1	0	0	0	0	0	3	1	1	1	4	1	1	0	9	25.07
515	74	1	1	1	2	1	1	1	1	3	1	1	4	0	1	1	1	1	0	1	1	0	1	0	1	0	1	1	2	6	1	3	1	1	1	1	1	1	0	10	1	3	2	3	2	2	1	14	23.51
516	74	1	1	2	1	2	0	1	2	2	3	0	2	0	1	1	1	1	0	1	1	0	1	0	0	0	0	0	0	1	0	0	0	0	0	0	0	0	0	0	0	1	1	1	1	1	0	5	27.34
517	74	1	1	2	2	3	0	1	1	1	3	0	2	0	1	1	1	1	0	1	1	0	0	0	0	0	0	0	0	0	0	0	1	0	0	0	0	0	0	1	2	1	2	2	1	1	0	9	25.95
518	74	1	1	2	1	2	0	1	1	3	1	0	3	0	1	1	1	0	0	1	1	0	0	0	0	0	0	0	0	0	0	0	0	0	0	0	0	0	0	0	0	1	1	1	1	1	0	5	24.11
519	74	2	1	2	1	2	0	1	1	1	1	1	4	0	1	1	1	0	0	1	1	0	0	2	2	0	0	1	0	5	1	1	0	0	0	0	0	0	0	2	0	1	1	1	1	1	0	5	28.76
520	74	1	3	1	2	1	0	1	4	3	3	0	2	1	0	1	0	0	0	1	1	0	0	1	1	1	0	1	1	5	1	1	1	0	0	1	0	0	0	4	1	2	1	2	1	1	0	8	24.86
521	74	1	3	1	1	3	0	1	1	3	3	1	4	0	1	0	1	0	0	1	1	0	0	0	0	0	0	0	0	0	0	0	0	0	0	0	0	0	0	0	0	1	1	1	1	1	0	5	25.47
522	74	2	1	1	1	2	0	1	1	1	1	0	3	0	1	1	0	0	0	1	0	0	0	0	0	0	0	0	0	0	0	0	0	0	0	0	0	0	0	0	0	1	1	1	1	1	0	5	27.56
523	74	1	1	2	2	1	0	1	1	1	1	1	2	0	1	1	0	0	0	1	0	0	0	1	0	0	0	0	0	1	0	0	1	1	0	0	0	0	0	2	1	1	1	2	2	2	1	10	19.38
524	74	2	3	1	1	1	0	1	1	1	1	0	3	1	0	1	1	1	0	1	0	0	0	0	0	0	0	0	0	0	0	0	0	1	1	0	0	0	0	2	0	1	1	2	2	1	1	8	19.98
525	74	1	1	1	2	1	0	1	4	1	1	1	2	0	1	1	0	0	0	1	1	0	1	1	1	0	0	0	2	5	1	1	0	1	1	1	1	1	0	7	0	1	1	1	1	1	0	5	24.64
526	74	2	1	2	2	3	0	1	4	1	1	1	2	0	1	1	0	0	0	1	0	0	0	0	0	0	0	0	0	0	0	0	0	0	0	0	0	0	0	0	0	1	1	1	1	1	0	5	20.83
527	74	2	1	1	2	2	0	1	1	1	1	1	2	0	1	1	0	0	0	1	0	0	0	0	0	0	0	0	0	0	0	0	0	0	0	0	0	0	0	0	1	2	2	1	1	1	0	8	25.88
528	74	2	1	1	2	1	0	1	1	1	1	0	3	0	1	0	0	0	0	1	1	0	2	2	0	0	0	0	1	5	0	0	0	0	0	0	0	0	2	2	1	2	2	2	2	2	1	12	27.96
529	74	2	3	1	2	1	1	1	4	1	1	1	2	0	0	1	1	0	0	1	1	0	1	0	2	0	0	0	0	3	1	1	1	1	0	0	1	1	0	6	0	1	1	1	1	1	0	5	24.97
530	74	2	1	3	2	3	0	1	1	1	1	0	3	0	1	1	1	1	0	1	1	0	0	0	0	0	0	0	0	0	0	0	0	0	0	0	0	0	0	0	0	1	1	1	1	1	0	5	23.73
531	74	1	1	1	1	3	0	1	3	3	3	1	2	0	1	1	1	0	0	1	1	0	0	0	0	0	0	0	2	2	0	0	0	0	0	0	0	0	0	0	0	1	1	1	1	1	0	5	21.08
532	74	2	3	1	2	1	0	1	1	1	1	0	4	0	1	1	0	0	0	1	1	0	0	0	0	0	0	0	1	1	0	0	0	0	0	0	0	0	0	0	0	1	1	1	1	1	0	5	23.63
533	74	2	1	1	2	1	0	1	4	1	1	1	2	0	1	1	0	0	0	1	1	0	1	0	0	1	1	1	2	6	1	1	1	1	0	0	1	0	0	5	0	1	1	1	1	1	0	5	27.7
534	73	2	1	1	1	1	1	1	1	1	1	0	3	0	1	1	1	0	0	1	1	0	0	0	0	0	0	0	0	0	0	0	0	0	0	0	0	0	0	0	0	1	1	2	2	2	1	9	22.43
535	73	2	3	1	1	2	0	1	1	1	1	0	3	0	0	1	1	1	0	1	1	0	0	0	0	0	0	0	0	0	0	0	0	0	0	0	0	0	0	0	0	1	1	1	1	1	0	5	23.15
536	73	2	1	3	2	3	0	1	1	1	1	1	3	0	1	1	1	0	0	1	1	0	0	0	0	0	0	0	0	0	0	0	0	0	0	0	0	0	0	0	0	1	1	1	1	1	0	5	24.03
537	73	1	1	1	1	1	0	1	1	3	2	0	3	0	1	1	0	1	0	1	1	0	0	0	0	0	0	0	0	0	0	0	0	0	0	0	0	0	0	0	0	1	1	1	1	1	0	5	23.99
538	73	1	3	1	1	1	0	1	3	3	1	0	4	0	0	1	0	0	0	1	0	0	0	0	0	0	0	0	0	0	0	0	0	0	0	0	0	0	0	0	0	1	1	1	1	1	0	5	18.37
539	73	1	1	2	2	2	0	1	1	1	1	1	3	0	1	1	1	0	0	1	1	0	0	0	2	0	0	0	0	2	0	0	1	0	0	0	0	0	0	1	1	1	1	2	2	1	1	9	24.22
540	73	1	1	1	1	2	0	1	1	2	3	1	1	0	1	1	1	0	0	1	1	0	0	0	0	0	0	0	0	0	0	0	0	0	0	1	0	0	0	1	0	1	1	5	1	1	0	9	27.34
541	73	2	3	1	2	1	0	1	4	1	1	0	1	0	0	1	1	0	0	1	1	0	1	0	0	0	0	0	0	1	0	0	3	0	0	0	0	0	0	3	3	4	5	5	1	1	0	19	24.65
542	73	1	1	1	2	1	1	1	4	1	1	1	4	0	1	1	1	0	0	1	1	0	0	0	0	0	0	0	0	0	1	0	0	1	0	0	0	0	0	2	0	1	1	1	1	1	0	5	24.46
543	73	2	1	1	2	1	0	1	4	1	1	1	2	0	1	1	0	1	0	1	1	0	0	0	0	0	0	0	0	0	0	0	0	0	0	0	0	0	0	0	0	1	1	1	1	1	0	5	24.34
544	73	1	3	1	2	3	1	1	1	1	1	0	3	0	0	1	0	0	0	1	0	0	1	0	0	0	0	0	0	1	0	0	0	0	0	0	1	1	0	2	0	1	1	1	1	1	0	5	27.34
545	73	2	1	1	1	1	1	1	4	1	1	1	3	0	1	1	0	0	0	1	0	0	1	1	1	1	1	1	1	7	1	1	1	1	1	1	1	1	1	9	0	1	1	1	1	1	0	5	22.58
546	73	1	1	1	2	1	0	1	1	1	1	0	4	0	1	1	1	1	0	1	1	0	0	0	0	0	0	0	0	0	0	0	0	0	0	0	0	0	0	0	0	1	1	1	1	1	0	5	22.77
547	73	2	3	1	2	3	1	1	1	1	1	1	3	0	1	0	1	1	0	1	1	0	0	1	0	0	0	0	0	1	1	1	1	1	1	1	1	0	0	7	1	2	2	4	2	2	1	14	21.37
548	73	1	1	3	1	2	0	1	4	1	1	0	4	0	1	1	0	0	0	1	0	0	0	0	0	0	0	0	2	2	1	0	0	1	0	1	1	0	0	4	0	2	1	2	1	1	0	7	19.49
549	73	1	1	2	2	1	0	1	1	1	1	0	3	0	1	1	1	0	0	1	1	0	0	0	0	0	0	0	0	0	0	0	0	0	0	0	0	0	0	0	0	1	1	1	1	1	0	5	22.59
550	73	1	1	1	2	1	0	1	4	1	1	1	3	0	1	1	1	1	0	1	1	0	0	0	0	0	0	0	0	0	0	0	0	0	0	0	0	1	0	1	0	1	1	1	1	1	0	5	23.31
551	73	2	1	1	2	1	0	1	1	1	1	1	3	0	1	1	0	0	0	1	1	0	0	0	0	0	0	0	0	0	0	0	3	0	0	0	0	0	0	3	0	1	2	2	1	1	0	7	23.39
552	73	1	1	3	1	2	1	1	1	2	1	1	3	0	1	1	1	1	0	1	1	0	0	1	1	0	0	0	0	2	0	0	0	0	0	0	0	0	0	0	0	1	1	1	1	1	0	5	24.45
553	73	1	1	1	2	1	0	1	1	1	1	0	3	0	1	1	1	1	0	1	1	0	0	0	0	0	0	0	0	0	0	0	0	0	0	0	0	0	0	0	0	1	1	1	1	1	0	5	23.88
554	73	1	1	1	1	1	0	1	1	1	1	0	2	0	1	1	1	1	0	1	0	0	0	0	0	0	0	0	0	0	0	0	2	0	0	0	1	0	0	3	3	3	1	4	2	3	0	16	21.8
555	73	1	1	1	2	1	1	1	4	1	3	1	4	0	1	1	0	0	0	1	1	0	0	0	0	0	0	0	0	0	0	0	0	0	0	0	0	0	0	0	0	1	1	4	1	1	0	8	27.78
556	73	2	1	3	1	1	0	1	4	1	1	0	3	0	1	1	0	0	0	1	0	0	0	0	0	0	0	0	0	0	0	0	0	0	0	0	0	0	0	0	0	1	1	1	1	1	0	5	21.21
557	72	1	1	2	2	3	0	1	1	1	1	1	2	0	1	1	0	0	0	1	1	0	0	0	0	0	0	0	0	0	0	0	0	0	0	0	0	0	0	0	1	2	2	2	3	2	1	13	29.06
558	72	2	1	1	2	1	1	1	4	1	1	1	3	0	1	1	1	1	0	1	1	0	0	0	0	0	0	0	0	0	1	0	1	1	0	0	0	0	0	3	1	3	3	3	2	2	1	15	31.22
559	72	2	1	1	2	2	0	1	1	1	1	0	3	0	1	1	0	0	0	1	1	0	0	0	0	0	0	0	0	0	0	0	0	0	0	0	0	0	0	0	0	1	1	1	1	1	0	5	22.66
560	72	2	1	1	2	1	1	1	4	1	1	1	1	0	1	1	1	0	0	1	1	0	0	0	0	0	0	0	0	0	1	1	2	1	0	0	1	0	0	6	3	4	4	5	4	4	3	27	21.83
561	72	1	2	1	1	1	0	0	1	3	3	0	4	0	0	1	0	0	0	1	0	0	0	0	0	0	0	0	0	0	0	0	0	0	0	0	0	0	0	0	0	1	1	1	1	1	0	5	18.36
562	72	1	1	1	1	1	0	1	1	2	2	1	4	1	0	1	1	0	0	1	1	0	0	0	0	0	0	0	0	0	0	0	0	0	0	0	0	0	0	0	0	1	1	1	1	1	0	5	25.4
563	72	2	1	1	2	1	0	1	1	1	1	0	3	0	1	1	1	0	0	1	0	0	0	0	0	0	0	0	0	0	0	0	0	0	0	0	0	0	0	0	0	1	1	1	1	1	0	5	18.73
564	72	1	1	1	1	1	0	1	1	3	3	0	4	0	1	1	0	0	0	1	0	0	0	0	0	0	0	0	0	0	0	0	0	0	0	0	0	0	0	0	0	1	1	1	1	1	0	5	22.86
565	72	2	2	1	2	1	0	1	4	1	1	1	2	0	0	1	0	0	0	1	0	0	1	1	1	1	1	1	2	8	1	1	0	1	0	1	0	1	1	6	0	1	1	1	1	1	0	5	24.24
566	72	2	1	1	2	2	1	1	1	1	1	1	1	0	1	1	1	1	0	1	1	0	0	0	0	0	0	0	0	0	1	0	2	1	0	0	0	0	0	4	3	4	5	5	3	4	3	27	20.4
567	72	1	1	1	2	2	0	1	1	1	3	0	2	0	1	1	1	1	0	1	1	0	0	0	0	0	0	0	0	0	0	0	0	0	0	0	0	0	0	0	0	1	1	1	1	1	0	5	26.22
568	72	2	1	1	2	1	1	1	4	1	1	0	3	0	1	1	1	1	0	1	1	0	0	0	0	0	0	0	0	0	0	0	0	0	0	0	0	0	0	0	0	1	1	1	1	1	0	5	23.83
569	72	2	1	1	2	2	1	1	1	1	1	0	2	0	1	1	0	0	0	0	0	1	1	1	0	0	0	0	2	4	3	3	1	3	0	1	3	1	1	16	1	2	2	3	1	2	1	12	27.64
570	72	1	1	3	2	3	1	1	1	1	1	1	3	0	1	1	1	0	0	1	1	0	0	0	0	0	0	0	2	2	0	0	0	1	0	0	0	0	0	1	0	1	1	2	2	2	1	9	25.59
571	72	1	1	2	2	2	0	1	1	1	1	1	3	0	1	0	0	0	0	1	1	0	0	0	0	0	0	0	0	0	0	0	0	0	0	0	0	0	0	0	1	2	2	1	1	1	0	8	24.45
572	72	1	1	1	2	1	1	1	1	1	1	1	4	0	1	0	1	1	0	1	1	0	0	0	0	0	0	0	0	0	0	0	0	0	0	0	0	0	0	0	1	2	1	4	2	2	1	13	25.95
573	72	2	1	1	2	1	0	1	1	1	1	1	3	0	1	1	0	0	0	1	0	0	0	0	0	0	0	0	0	0	0	0	0	0	0	0	0	0	0	0	0	1	1	1	1	1	0	5	24.03
574	72	1	1	3	2	1	0	1	4	3	1	1	2	0	1	1	1	0	0	1	0	0	0	0	0	0	0	0	0	0	1	0	0	0	0	0	0	0	0	1	0	1	1	1	1	1	0	5	22.58
575	72	2	3	1	2	1	1	1	4	1	1	1	3	0	1	1	1	1	0	1	1	0	0	0	0	0	0	0	0	0	0	0	0	0	0	0	0	0	0	0	0	1	1	1	1	1	0	5	24.44
576	72	2	1	1	2	2	1	1	4	1	1	0	4	0	1	0	0	0	0	1	0	0	1	1	1	1	1	1	0	6	1	1	1	1	1	1	1	1	1	9	0	1	1	1	1	1	0	5	19.81
577	72	2	3	2	2	2	0	0	1	1	1	0	4	0	0	1	1	0	0	1	1	0	0	0	0	0	0	0	0	0	1	1	0	1	0	0	0	0	0	3	0	1	1	1	1	1	0	5	27.55
578	72	1	1	1	2	2	1	1	1	1	1	1	3	0	1	1	0	1	0	1	1	0	0	0	0	0	0	0	0	0	0	0	0	0	0	0	0	0	0	0	0	1	1	1	1	1	0	5	26.04
579	72	2	1	1	1	2	0	1	1	1	1	0	3	0	1	1	0	0	0	1	0	0	0	0	0	0	0	0	0	0	0	0	0	0	0	0	0	0	0	0	0	1	1	1	1	1	0	5	20.5
580	72	1	1	1	2	2	0	1	1	1	1	0	3	0	1	1	0	0	0	1	1	0	0	0	0	0	0	0	0	0	0	0	0	0	0	0	0	0	0	0	0	1	1	1	1	1	0	5	31.93
581	72	2	1	1	2	1	1	1	4	1	1	1	3	0	1	1	1	1	0	1	1	0	0	0	0	0	0	0	0	0	1	1	0	1	1	0	1	0	0	5	0	1	1	1	1	1	0	5	23.24
582	72	2	1	1	1	2	0	1	1	1	3	1	2	0	1	1	0	0	0	1	0	0	1	1	1	1	1	1	0	6	1	1	2	1	0	1	0	1	0	7	2	3	3	3	2	2	1	16	23.33
583	72	2	3	1	1	1	1	1	4	1	1	1	4	1	1	0	0	0	0	1	1	0	0	0	0	0	0	0	1	1	1	1	0	1	0	1	1	1	0	6	0	1	1	1	1	1	0	5	25.27
584	72	2	3	1	1	2	0	1	1	1	1	0	2	0	0	1	1	1	0	1	1	0	0	0	1	0	1	0	0	2	0	1	0	0	0	0	0	0	0	1	1	1	1	1	1	1	0	6	30.03
585	72	1	1	3	2	2	0	1	1	1	1	0	3	0	1	1	1	1	0	1	1	0	0	0	0	0	0	0	0	0	0	0	0	0	0	0	0	0	0	0	0	1	1	1	1	1	0	5	29.38
586	72	1	2	1	2	1	0	0	1	3	3	0	3	0	0	0	0	0	0	1	1	0	0	0	0	0	0	0	0	0	0	0	0	0	0	0	0	0	0	0	0	1	1	1	1	1	0	5	20.72
587	72	2	1	1	1	1	0	1	1	1	1	0	3	0	1	1	1	1	0	1	0	0	0	2	2	1	1	1	2	9	1	1	1	2	2	2	0	0	0	9	0	1	3	2	1	1	0	8	30.78
588	72	2	3	1	2	2	1	1	4	1	1	1	2	1	1	0	1	1	0	1	0	0	0	0	0	0	0	0	0	0	0	0	3	0	0	0	0	0	0	3	4	2	1	3	1	1	0	12	20.76
589	72	1	1	1	2	1	0	1	1	3	1	0	3	0	1	1	1	1	0	1	1	0	0	0	0	0	0	0	0	0	0	0	0	0	0	0	0	0	0	0	0	1	1	1	1	1	0	5	24.77
590	72	1	1	1	2	1	0	1	1	1	1	0	4	0	1	1	1	0	0	1	0	0	0	0	0	0	0	0	0	0	0	0	2	0	0	0	0	1	0	3	2	3	3	2	1	1	1	13	19.38
591	71	1	1	1	1	2	1	1	4	3	1	0	4	0	1	1	0	1	0	1	0	0	0	0	0	0	0	0	0	0	0	0	0	1	0	0	0	0	0	1	1	1	1	1	1	1	0	6	18.59
592	71	2	1	1	2	2	0	1	4	1	1	1	2	0	1	1	1	1	0	1	0	0	0	0	0	0	1	0	2	3	0	0	0	0	0	0	0	0	0	0	0	1	1	1	1	1	0	5	22.6
593	71	2	1	1	1	2	0	1	1	1	1	0	4	0	1	1	0	0	0	1	1	0	0	0	0	0	0	0	0	0	0	0	0	0	0	0	0	0	0	0	0	1	1	1	1	1	0	5	26.84
594	71	2	1	1	2	1	0	1	1	1	1	0	3	0	1	1	1	0	0	1	0	0	0	0	0	0	0	0	0	0	0	0	0	0	0	0	0	0	0	0	0	1	1	1	1	1	0	5	21.34
595	71	1	4	3	2	2	0	1	1	1	1	1	2	0	0	1	1	1	0	1	0	0	0	0	0	0	0	0	0	0	0	0	0	0	0	0	0	0	0	0	0	1	1	1	1	1	0	5	18.42
596	71	1	1	1	1	1	0	1	1	3	3	0	2	0	1	0	0	0	0	1	1	0	0	0	0	0	0	0	1	1	0	0	0	0	0	0	0	2	0	2	0	1	1	1	1	1	0	5	23.57
597	71	1	1	1	2	1	0	1	1	2	2	1	4	0	1	1	1	1	0	1	0	0	0	0	0	0	0	0	0	0	0	0	0	0	0	0	0	0	0	0	0	1	1	1	1	1	0	5	27.34
598	71	1	1	1	2	1	0	1	1	1	1	1	3	0	1	1	1	1	0	1	0	0	0	0	0	0	0	0	0	0	0	0	0	0	0	0	0	0	0	0	0	1	1	1	1	1	0	5	21.51
599	71	2	1	1	2	1	0	1	1	1	1	0	4	0	1	1	1	0	0	1	1	0	1	1	1	1	1	1	2	8	0	1	0	3	0	1	1	1	1	8	0	1	1	1	1	1	0	5	23.31
600	71	2	1	1	2	1	0	1	1	1	1	1	3	0	1	1	1	0	0	1	1	0	1	1	1	0	0	0	0	3	1	0	1	0	0	0	0	0	0	2	0	1	1	2	1	1	0	6	26.43
601	71	2	1	1	1	2	1	1	4	1	1	1	3	0	1	1	1	1	0	1	0	0	1	1	1	0	0	1	1	5	1	0	0	2	0	1	0	0	0	4	0	1	1	5	1	1	0	9	25.78
602	71	2	1	1	1	1	0	1	4	1	1	1	4	0	1	1	1	0	0	1	0	0	0	0	0	0	0	0	0	0	0	0	0	0	0	0	0	0	0	0	0	1	1	1	1	1	0	5	20.55
603	71	2	1	1	2	2	0	1	1	1	1	0	2	0	1	1	0	0	0	1	0	0	1	0	0	0	0	0	0	1	0	0	3	1	1	1	0	0	1	7	4	3	3	5	5	4	4	28	18.13
604	71	1	1	3	2	3	1	1	1	3	1	1	3	0	1	1	0	0	0	1	1	0	0	0	0	0	0	0	0	0	1	0	0	0	0	0	0	0	0	1	0	1	1	1	1	1	0	5	24.51
605	71	1	1	1	2	2	1	1	1	3	3	0	4	0	1	1	0	0	0	1	1	0	1	1	1	1	1	1	0	6	1	1	1	1	1	1	1	1	1	9	0	1	1	1	1	1	0	5	20.76
606	71	2	1	1	2	3	0	1	1	1	1	0	3	0	1	1	0	0	0	1	1	0	0	0	0	0	0	0	0	0	0	0	0	1	1	0	0	0	0	2	0	1	1	1	1	1	0	5	25.89
607	71	2	1	1	2	1	0	1	1	1	1	0	2	0	1	1	1	1	0	1	1	0	0	0	0	0	0	0	0	0	0	0	1	0	0	0	0	0	0	1	2	3	4	3	2	2	1	17	31.11
608	71	2	1	1	1	1	0	1	1	1	1	0	1	0	1	1	1	1	0	1	0	0	0	0	0	0	0	0	0	0	0	0	3	0	0	0	0	0	0	3	2	4	1	1	1	1	0	10	19.53
609	71	2	1	1	2	1	0	1	1	1	1	1	3	0	1	1	1	0	0	1	1	0	0	0	0	0	0	0	0	0	0	1	0	0	0	0	0	0	0	1	1	1	1	1	1	1	0	6	22.64
610	71	2	1	1	2	3	0	1	1	1	1	0	4	0	1	1	1	1	0	1	1	0	0	0	0	0	0	0	0	0	0	0	0	0	0	0	0	0	0	0	0	1	1	5	1	1	0	9	20.55
611	71	2	1	1	1	1	1	1	1	1	1	1	3	0	1	1	0	0	0	1	1	0	0	0	0	0	0	0	0	0	0	0	1	1	0	0	0	0	0	2	3	1	1	2	1	1	0	9	23.44
612	71	2	3	1	2	1	0	1	4	1	1	0	3	0	0	1	0	0	0	1	0	0	0	0	0	0	0	0	0	0	0	0	0	0	0	0	0	0	0	0	0	1	1	1	1	1	0	5	21.33
613	71	2	1	1	1	2	0	1	1	1	1	0	2	0	1	1	1	0	0	1	0	0	0	0	0	0	0	0	0	0	0	0	0	0	0	0	0	0	0	0	1	1	1	1	1	1	0	6	24.84
614	71	2	4	2	2	1	0	1	1	1	1	1	3	0	0	0	1	1	0	1	1	0	0	0	0	0	0	0	0	0	0	0	0	0	0	0	0	0	0	0	1	2	2	1	1	1	0	8	23.44
615	71	2	3	1	2	1	0	1	1	1	1	1	2	0	1	1	1	1	0	1	1	0	0	0	0	0	0	0	0	0	0	0	0	0	0	0	0	0	0	0	0	1	1	1	1	1	0	5	24.03
616	71	1	1	1	1	1	0	1	1	3	1	0	4	0	1	1	0	0	0	1	1	0	0	0	0	0	0	0	0	0	0	0	0	0	0	0	0	0	0	0	0	1	1	1	1	1	0	5	24.39
617	71	2	3	1	1	2	1	1	1	1	1	0	4	0	1	1	1	0	0	1	1	0	0	0	0	0	0	0	0	0	0	0	0	0	0	0	0	0	0	0	0	1	1	1	1	1	0	5	22.43
618	71	1	1	1	2	2	1	1	1	3	1	1	3	0	1	1	0	0	0	1	1	0	0	0	0	0	0	0	0	0	0	0	0	0	0	0	0	0	0	0	1	1	1	5	2	2	1	13	25.71
619	71	1	1	3	2	2	0	1	1	1	3	1	3	0	1	1	1	0	0	1	1	0	0	0	2	0	0	0	1	3	0	0	0	0	0	0	0	0	0	0	0	1	1	1	1	1	0	5	29.38
620	71	1	3	1	1	2	0	1	1	1	1	0	2	0	0	1	0	0	0	1	1	0	0	0	0	0	0	0	0	0	0	0	0	0	0	0	0	0	0	0	1	2	2	1	1	1	0	8	24.8
621	71	2	1	1	2	2	0	1	1	1	1	1	2	0	1	1	1	0	0	1	0	0	0	1	0	0	0	0	1	2	1	0	1	0	0	0	0	0	0	2	0	2	2	4	4	4	0	16	22.35
622	71	2	1	1	1	1	0	1	1	1	3	0	2	0	1	1	1	1	0	1	0	0	0	0	0	0	0	0	0	0	0	0	3	1	0	0	0	0	0	4	2	1	3	4	2	1	3	16	20.34
623	71	2	1	1	2	1	0	1	1	1	1	1	1	0	1	1	0	1	0	1	0	0	1	1	1	1	0	1	2	7	1	0	2	2	1	0	0	1	0	7	2	1	1	2	2	2	1	11	21.03
624	71	2	1	2	2	3	0	1	1	1	1	0	2	1	1	1	1	1	0	1	1	0	0	0	0	0	0	0	0	0	0	0	0	0	0	0	0	0	0	0	1	2	2	2	2	1	0	10	24.84
625	71	2	3	2	2	1	0	1	4	1	1	0	2	0	1	1	1	1	0	1	1	0	0	0	0	0	0	0	0	0	0	0	2	0	0	0	0	0	0	2	2	2	2	2	2	1	0	11	20.43
626	71	1	1	3	2	2	0	1	1	1	1	1	1	0	1	1	0	0	0	1	0	1	1	2	1	1	1	1	2	9	2	2	3	3	1	1	2	1	1	16	3	4	4	4	4	4	3	26	20.76
627	71	2	1	1	2	1	0	1	1	1	1	0	2	0	1	1	0	0	0	1	1	0	0	0	0	0	0	0	0	0	0	0	0	0	0	0	0	0	0	0	1	1	2	2	1	1	0	8	24.61
628	71	1	1	2	2	2	0	1	1	3	1	0	3	0	1	1	0	0	0	1	1	0	0	0	0	0	0	0	0	0	0	0	0	0	0	0	0	0	0	0	0	1	1	1	1	1	0	5	22.32
629	71	2	1	1	2	2	0	1	4	1	1	0	1	0	1	1	0	0	0	1	1	0	1	1	1	1	1	1	2	8	1	1	3	1	0	1	1	1	0	9	4	1	1	5	5	5	4	25	26.4
630	71	2	1	1	1	1	0	1	1	1	1	1	1	0	1	1	0	0	0	1	0	0	1	0	0	1	1	1	0	4	2	2	3	2	1	0	0	0	0	10	2	3	1	4	4	4	3	21	18.75
631	70	1	1	3	1	1	1	1	2	1	1	0	3	0	0	0	1	0	1	1	0	1	2	2	2	2	2	2	2	14	2	2	2	2	2	2	2	2	1	17	1	2	2	2	2	2	1	12	21.3
632	70	2	1	1	2	1	0	1	4	1	1	0	3	0	1	1	0	0	0	1	0	0	0	0	0	0	0	0	1	1	0	0	1	1	0	0	0	1	0	3	2	3	4	2	1	2	0	14	21.08
633	70	1	1	1	2	1	0	1	1	1	1	0	2	0	1	1	1	0	0	1	0	0	0	0	0	0	0	0	0	0	0	0	0	0	0	0	0	0	0	0	0	1	1	1	1	1	0	5	19.88
634	70	2	1	2	1	1	0	1	1	1	1	1	1	0	1	1	0	0	0	1	1	0	1	2	2	1	1	1	0	8	0	1	2	1	0	0	0	0	0	4	2	1	2	5	3	3	0	16	27.34
635	70	2	3	1	1	3	0	1	4	1	1	1	4	0	0	1	1	1	0	1	1	0	1	0	1	1	0	0	2	5	0	0	1	1	0	1	0	1	2	6	0	1	1	1	1	1	0	5	24.65
636	70	2	3	1	2	1	1	1	4	1	1	0	3	0	0	1	1	1	0	1	1	0	0	0	0	0	0	0	0	0	0	0	0	0	0	0	0	0	0	0	0	1	1	1	1	1	0	5	29.3
637	70	2	1	1	1	2	0	1	1	1	1	0	1	0	1	1	1	0	0	1	0	0	0	1	1	1	1	1	1	6	1	0	3	1	0	1	1	1	0	8	1	2	1	4	2	3	2	15	16.96
638	70	2	1	1	1	2	0	1	1	1	1	0	3	0	1	1	1	1	0	1	1	0	0	0	0	0	0	0	0	0	0	0	0	0	0	0	0	0	0	0	0	1	1	1	1	1	0	5	27.64
639	70	2	1	1	1	2	0	1	1	1	1	0	2	0	1	1	0	0	0	1	0	0	1	1	1	1	1	1	0	6	1	1	1	1	0	1	1	1	0	7	1	2	2	2	1	1	0	9	20.55
640	70	2	1	2	2	2	0	1	1	1	1	0	2	0	1	1	0	0	0	1	0	0	0	0	0	0	0	0	0	0	0	0	0	0	0	0	0	0	0	0	1	1	2	2	2	2	1	11	23.44
641	70	2	3	1	1	3	1	1	1	1	1	1	2	0	1	1	0	0	0	1	1	0	0	0	0	0	0	0	0	0	1	1	0	2	0	0	2	1	1	8	0	1	1	1	2	2	1	8	26.89
642	70	2	1	3	2	3	0	1	1	1	1	0	3	0	1	1	0	0	0	1	1	0	0	0	0	0	0	0	0	0	0	0	0	0	0	0	0	0	0	0	0	1	1	1	1	1	0	5	25.39
643	70	2	3	2	2	2	0	1	1	1	1	1	4	0	0	1	0	0	0	1	0	0	0	0	0	0	0	0	0	0	0	0	0	0	0	0	0	0	0	0	0	1	1	1	1	1	0	5	20.81
644	70	2	1	1	2	3	1	1	1	1	1	0	2	0	1	1	1	1	0	1	0	0	0	0	0	0	0	1	1	2	1	1	1	1	0	0	0	3	0	7	4	5	5	5	5	5	4	33	25.64
645	70	2	1	2	2	3	0	1	1	1	1	0	2	0	1	1	0	0	0	1	1	0	0	0	0	0	0	0	0	0	0	0	2	0	0	0	0	0	0	2	2	3	3	3	2	2	1	16	22.19
646	70	2	3	1	2	3	0	1	1	1	1	0	1	1	0	1	1	1	0	1	1	0	0	0	0	0	0	0	0	0	0	0	3	0	0	0	0	0	0	3	4	5	5	5	5	5	2	31	20.9
647	70	1	4	1	2	1	0	1	1	1	1	0	3	0	1	0	0	0	0	1	1	0	2	0	0	0	0	0	0	2	0	0	0	0	0	0	0	0	0	0	0	1	1	1	1	1	0	5	21.22
648	70	2	1	1	2	2	0	1	4	1	1	0	4	0	1	1	0	0	0	1	0	0	1	1	1	1	1	1	2	8	1	1	0	1	1	1	1	1	0	7	0	1	1	1	1	1	0	5	22.43
649	70	1	1	1	1	2	1	1	1	3	1	1	3	0	1	1	0	0	0	1	1	0	0	0	0	0	0	0	0	0	0	0	0	0	0	0	0	0	0	0	0	1	1	1	4	1	0	8	20.96
650	70	2	1	1	2	1	0	1	1	1	1	0	2	0	1	1	1	1	0	1	0	0	0	0	0	0	0	0	0	0	0	0	0	0	0	0	0	0	0	0	1	1	1	1	1	1	0	6	18.03
651	70	2	1	1	1	2	1	1	4	1	1	0	3	0	1	1	0	0	0	1	0	0	1	1	1	1	1	1	2	8	1	1	1	1	0	1	1	1	1	8	1	3	4	3	2	1	1	15	24.65
652	70	2	1	1	1	1	0	1	4	1	1	0	3	1	1	0	1	1	1	1	0	1	1	3	2	2	3	2	2	15	1	3	1	1	1	1	2	1	1	12	3	5	5	5	2	3	3	26	23.5
653	70	2	1	1	2	1	1	1	4	1	1	0	2	0	1	1	1	1	0	1	0	0	0	0	0	0	0	0	0	0	1	0	1	1	0	0	1	0	0	4	1	2	2	4	2	2	1	14	20.96
654	70	1	1	1	2	1	0	1	4	1	1	1	3	0	1	0	0	0	0	1	0	0	0	0	0	0	0	0	0	0	0	0	0	0	0	0	0	0	0	0	0	1	1	1	1	1	0	5	22.6
655	70	2	4	1	2	1	0	1	1	1	1	0	2	0	0	1	0	1	0	1	1	0	1	0	0	0	0	1	0	2	0	0	0	0	0	0	0	0	0	0	1	1	1	1	1	1	0	6	31.25
656	70	2	3	1	2	3	0	1	4	1	3	0	3	0	1	1	0	0	0	1	1	0	0	0	0	0	0	0	0	0	0	0	0	0	0	0	0	0	0	0	0	1	1	5	1	1	0	9	23.83
657	70	1	1	3	1	2	0	1	1	1	1	0	2	0	1	1	1	1	0	1	0	0	0	0	0	0	0	0	0	0	0	0	0	0	0	0	0	0	0	0	0	1	1	5	5	5	0	17	24.16
658	70	1	1	1	2	3	0	1	1	2	3	1	2	0	1	1	1	0	0	1	1	0	0	0	0	0	0	0	0	0	3	0	0	0	0	0	0	0	0	3	0	1	1	1	1	1	0	5	23.46
659	70	2	1	1	1	2	0	1	1	1	1	0	3	0	1	1	0	0	0	1	1	0	0	0	0	2	0	0	0	2	0	0	0	0	0	0	0	0	0	0	0	1	1	1	1	1	0	5	22.15
660	70	2	1	2	1	3	0	1	1	1	1	0	1	0	1	0	0	0	0	1	1	0	0	0	0	0	0	0	0	0	0	0	0	0	0	0	0	0	0	0	0	1	1	1	1	1	0	5	26.27
661	70	1	1	3	2	1	0	1	1	1	3	0	4	0	1	1	1	1	0	1	1	0	0	0	0	0	0	0	0	0	0	0	0	0	0	0	0	0	0	0	0	1	1	1	1	1	0	5	28.73
662	70	2	1	1	1	3	1	1	4	1	1	0	1	0	1	1	1	1	0	1	0	1	1	0	1	1	0	0	2	5	0	0	3	1	0	3	1	3	0	11	4	3	1	5	3	1	4	21	21.37
663	70	1	3	2	2	1	0	1	1	2	2	0	4	0	0	1	0	0	0	1	1	0	0	0	0	0	0	0	0	0	1	0	0	0	0	0	0	0	0	1	0	1	1	1	3	1	0	7	26.15
664	70	2	1	1	2	1	0	1	1	1	1	1	4	0	1	1	1	1	0	0	0	0	1	1	1	1	1	1	0	6	1	0	1	1	1	1	1	1	1	8	0	1	1	1	1	1	0	5	27.55
665	70	1	1	1	2	2	0	1	1	1	1	1	3	0	1	0	0	0	0	1	1	0	0	0	0	0	0	0	1	1	0	0	0	0	0	0	0	0	0	0	0	1	1	1	1	1	0	5	24.73
666	70	2	1	2	2	1	0	1	4	1	1	1	4	0	1	1	1	1	0	1	1	0	0	0	0	0	0	0	0	0	1	0	1	1	0	0	0	0	0	3	0	1	1	1	1	1	0	5	26.44
667	70	1	1	2	2	3	0	1	1	2	3	1	2	0	1	1	1	0	0	1	1	0	0	0	0	0	0	0	0	0	0	0	2	0	0	0	0	0	0	2	3	3	5	5	4	2	1	23	25.53
668	70	1	1	3	2	1	0	1	1	1	1	1	3	0	1	1	1	0	0	1	1	0	1	1	1	1	1	1	0	6	1	1	0	1	1	1	1	1	1	8	0	1	1	1	1	1	0	5	24.49
669	70	1	1	1	2	2	0	1	1	3	1	1	2	0	1	1	0	1	0	1	0	0	0	0	0	0	0	0	0	0	0	0	1	1	0	0	0	0	0	2	1	2	2	2	3	1	0	11	21.45
670	69	2	1	1	1	1	0	1	1	1	3	0	2	0	1	1	1	0	0	1	0	0	0	0	0	0	0	0	2	2	0	0	0	0	0	0	0	1	0	1	0	1	1	1	1	1	0	5	24.46
671	69	1	1	1	1	2	0	1	1	3	3	0	2	0	1	1	0	1	0	1	0	0	0	0	0	0	0	0	0	0	0	0	0	0	0	0	0	0	0	0	0	1	1	1	1	1	0	5	20.72
672	69	2	1	3	2	3	0	1	1	1	1	1	2	0	1	1	1	0	0	1	0	0	0	0	0	0	0	0	0	0	0	0	0	0	0	0	0	0	0	0	0	1	1	1	1	1	0	5	20.43
673	69	1	1	1	1	2	0	1	1	3	1	0	3	0	1	1	1	1	0	1	0	0	1	0	0	0	0	0	0	1	0	0	0	0	0	0	0	0	0	0	0	1	1	1	1	1	0	5	18.37
674	69	1	1	1	2	3	0	1	1	3	3	0	2	0	1	1	1	0	0	1	1	0	0	0	0	0	0	0	0	0	0	0	0	0	0	0	0	0	0	0	0	1	1	1	1	1	0	5	26.26
675	69	1	1	1	1	2	0	0	1	1	1	1	3	0	1	1	0	0	0	1	1	0	0	0	0	0	0	0	0	0	0	0	0	1	0	0	0	0	0	1	0	1	1	1	1	1	0	5	24.54
676	69	2	3	1	1	1	1	1	1	1	1	0	2	0	1	0	1	1	0	1	1	0	0	0	0	0	0	0	0	0	0	0	1	0	0	0	0	0	0	1	0	1	1	1	1	1	0	5	28.12
677	69	2	1	3	2	1	1	1	1	1	1	0	3	0	1	0	0	0	0	1	1	0	0	0	0	0	0	0	1	1	0	0	0	0	0	0	0	0	0	0	0	1	1	1	1	1	0	5	23.24
678	69	1	1	2	2	3	0	1	1	2	2	0	4	0	1	1	0	0	0	1	1	0	0	0	0	0	0	0	0	0	0	0	0	0	0	0	0	1	0	1	0	1	1	1	1	1	0	5	24.51
679	69	1	1	3	2	3	0	1	1	1	1	1	2	0	1	1	1	0	0	1	1	0	0	0	0	0	0	0	0	0	0	0	0	0	0	0	0	0	0	0	0	1	1	2	3	3	1	11	25.34
680	69	2	1	1	2	1	0	1	1	1	1	0	2	0	1	1	1	1	0	1	1	0	0	0	0	0	0	0	0	0	0	0	1	0	0	0	0	0	0	1	0	1	3	1	1	1	0	7	28.13
681	69	2	1	1	1	1	0	1	1	1	1	0	3	0	1	1	1	1	0	1	0	0	0	0	0	0	0	0	0	0	0	0	0	0	0	0	0	0	0	0	0	1	1	1	1	1	0	5	22.92
682	69	2	3	2	2	2	0	1	1	1	1	0	3	0	0	0	0	0	0	1	1	0	0	0	0	0	0	0	0	0	1	1	0	0	0	0	0	0	0	2	0	1	1	5	1	1	0	9	32.21
683	69	1	1	3	2	2	0	1	3	1	1	1	3	0	1	1	1	0	0	1	1	0	0	0	0	0	0	0	0	0	0	0	0	0	0	0	0	0	0	0	0	1	1	1	1	1	0	5	25.97
684	69	2	1	1	1	1	1	1	1	1	1	1	2	0	1	1	0	0	0	1	0	0	0	3	3	0	0	0	2	8	0	1	3	1	0	0	0	0	0	5	2	3	2	5	5	5	4	26	22.48
685	69	2	1	1	2	1	0	1	1	1	1	0	4	0	1	0	0	0	0	1	1	0	0	0	0	0	0	0	0	0	0	0	0	0	0	0	0	0	0	0	0	1	1	1	1	1	0	5	24.84
686	69	2	1	1	2	2	0	1	1	1	1	1	3	0	1	1	0	1	0	1	1	0	0	0	0	0	0	0	0	0	1	1	1	1	0	1	0	0	0	5	1	2	1	1	1	1	0	7	19.53
687	69	1	1	1	2	1	0	1	1	1	1	0	3	1	1	1	1	1	0	1	1	0	0	0	0	0	0	0	0	0	0	0	0	0	0	0	0	0	0	0	0	1	1	1	1	1	0	5	21.88
688	69	1	1	1	2	1	0	1	4	1	1	0	3	0	1	1	0	0	0	1	1	0	0	0	0	0	0	0	0	0	1	2	0	0	0	0	0	0	0	3	0	1	1	1	1	1	0	5	23.14
689	69	1	1	2	2	2	1	1	1	3	1	1	2	0	1	1	0	0	0	1	1	0	0	0	0	0	0	0	0	0	1	1	1	1	0	0	0	0	0	4	2	3	3	4	3	3	2	20	25.51
690	69	1	1	1	1	1	0	1	1	2	2	0	1	0	1	1	0	0	0	1	1	0	1	0	0	1	0	0	2	4	0	1	1	1	1	0	0	0	0	4	3	2	2	4	4	2	0	17	23.44
691	69	2	1	1	2	1	0	1	1	1	1	1	2	0	1	0	1	1	0	1	0	0	2	1	1	1	1	1	0	7	1	1	1	1	0	1	1	0	0	6	0	2	2	2	5	3	2	16	22.65
692	69	1	1	1	1	1	0	1	1	1	3	0	2	0	1	1	1	1	0	1	1	0	0	0	0	0	0	0	0	0	0	0	2	0	0	0	0	1	0	3	1	1	1	1	1	1	0	6	28.13
693	69	2	3	1	2	1	1	1	4	1	1	1	3	0	0	1	1	1	0	1	1	0	0	0	0	0	0	0	0	0	1	0	0	0	0	0	0	0	0	1	1	2	2	2	1	1	0	9	29.01
694	69	2	1	1	2	1	0	1	1	1	1	0	3	0	1	0	0	0	0	1	0	0	0	0	0	0	0	0	0	0	0	0	0	0	0	0	0	0	0	0	0	1	1	1	1	1	0	5	15.41
695	69	2	1	1	2	1	1	1	4	1	1	1	3	0	1	1	1	1	0	1	1	0	0	0	0	0	0	0	0	0	0	0	0	0	0	0	0	0	0	0	0	1	1	1	1	1	0	5	23.52
696	69	1	1	2	1	3	0	1	2	1	1	1	2	0	0	1	1	0	0	1	1	0	0	0	0	0	0	0	0	0	0	0	0	0	0	0	0	0	0	0	0	1	1	1	1	1	0	5	25.71
697	69	2	3	3	1	1	0	1	1	1	1	0	1	0	0	0	1	0	0	1	0	0	1	1	1	1	1	1	2	8	0	1	3	1	1	1	0	0	0	7	4	5	5	5	5	5	4	33	20.31
698	69	2	1	1	1	1	0	1	1	1	1	0	3	0	1	1	1	1	0	1	1	0	1	1	1	1	1	1	0	6	1	1	0	1	0	1	1	1	0	6	0	1	1	1	1	1	0	5	28.35
699	68	2	1	1	2	1	0	1	1	1	1	1	3	0	1	1	0	0	0	1	1	0	1	1	1	0	1	0	0	4	0	0	1	1	1	0	0	1	0	4	4	3	3	2	2	2	1	17	30.21
700	68	2	1	1	2	1	0	0	4	1	1	1	3	0	1	1	0	0	0	1	1	0	1	1	1	1	1	1	0	6	1	1	0	1	0	0	1	1	1	6	0	1	1	1	1	1	0	5	22.06
701	68	1	1	2	2	2	0	1	1	2	1	1	3	0	1	1	0	0	0	1	1	0	0	0	0	0	0	0	0	0	0	0	0	0	0	0	0	0	0	0	0	1	1	1	1	1	0	5	27.85
702	68	1	1	1	2	2	0	1	4	1	3	1	2	0	1	1	0	0	0	1	1	0	0	1	0	1	0	0	0	2	0	0	1	0	0	0	0	0	0	1	2	3	3	3	2	2	1	16	21.77
703	68	1	1	1	2	2	0	1	1	3	1	1	3	0	1	1	0	0	0	1	1	0	0	0	0	0	0	0	0	0	0	0	0	0	0	0	0	0	0	0	0	1	1	2	1	1	0	6	24.49
704	68	1	1	2	2	1	0	1	1	1	1	0	3	0	0	0	0	0	0	1	1	0	0	0	0	0	0	0	0	0	0	0	0	0	0	0	0	0	0	0	0	1	1	1	1	1	0	5	23.7
705	68	2	1	1	2	2	0	1	1	1	1	1	2	0	1	1	1	0	0	1	1	0	0	0	0	0	0	0	0	0	0	0	0	0	0	0	0	0	0	0	0	1	1	1	1	1	0	5	24.61
706	68	1	1	3	2	1	1	1	1	1	1	1	3	0	1	1	1	1	0	1	1	0	0	0	0	0	0	0	0	0	0	0	0	0	0	0	0	0	0	0	0	1	1	1	1	1	0	5	28.41
707	68	1	1	1	2	1	0	1	1	3	3	0	2	0	1	1	1	1	0	1	0	0	0	0	0	0	0	0	0	0	0	0	0	0	0	0	0	0	0	0	0	1	1	1	1	1	0	5	18.52
708	68	1	1	3	2	3	0	1	1	1	1	1	2	0	1	1	0	1	0	1	0	0	0	0	0	0	0	0	0	0	0	0	0	0	0	0	0	0	0	0	0	1	1	1	1	1	0	5	21.97
709	68	1	1	1	1	2	1	1	1	1	1	1	3	0	1	1	0	0	0	1	1	0	0	0	0	0	0	0	0	0	0	0	0	0	0	0	0	0	0	0	0	1	1	1	1	1	0	5	23.51
710	68	1	1	3	1	2	0	1	3	2	2	1	3	0	1	1	1	1	0	1	1	0	0	0	0	0	0	0	2	2	0	0	0	0	0	0	0	0	0	0	0	1	1	1	1	1	0	5	23.32
711	68	2	1	1	1	1	0	1	1	1	1	1	3	0	1	1	1	1	0	1	1	0	0	0	0	0	0	0	0	0	0	0	0	0	0	0	0	0	0	0	0	1	1	1	1	1	0	5	29.14
712	68	2	1	1	2	2	0	1	1	1	1	1	1	0	1	1	0	0	0	1	1	0	0	0	0	0	0	0	0	0	0	0	3	0	0	0	0	0	0	3	1	3	1	3	1	1	1	11	26.35
713	68	2	3	3	2	1	0	1	1	1	1	0	4	0	0	1	1	1	0	1	1	0	0	0	0	0	0	0	0	0	0	0	0	0	0	0	0	0	0	0	0	1	1	1	1	1	0	5	25.89
714	68	2	1	1	2	1	0	1	1	1	1	1	3	0	1	1	0	0	0	1	0	0	0	1	1	0	0	0	0	2	1	0	1	1	0	0	0	1	0	4	1	2	2	2	2	2	1	12	22.58
715	68	1	1	2	2	2	0	1	1	3	3	0	3	0	1	1	1	0	0	1	1	0	2	0	0	0	0	0	2	4	0	0	1	1	0	0	0	0	0	2	1	1	1	1	1	2	1	8	25.69
716	68	2	1	1	2	2	0	1	4	1	1	0	3	0	1	1	0	0	0	1	1	0	0	1	0	1	1	0	0	3	0	0	0	0	0	0	0	1	0	1	0	1	1	1	1	1	0	5	24.44
717	68	2	1	1	1	2	1	1	1	1	1	1	2	0	1	1	1	0	0	1	0	1	0	1	1	0	0	0	2	4	3	3	1	3	0	3	3	3	0	19	0	5	1	5	5	1	4	21	23.42
718	68	1	1	1	1	3	1	1	1	1	1	1	3	0	1	1	0	0	0	1	1	0	0	0	0	0	0	0	0	0	0	0	0	0	0	0	0	0	0	0	0	1	1	1	1	1	0	5	26.57
719	68	1	1	3	2	2	0	1	1	1	1	1	3	0	1	1	0	0	0	1	1	0	0	0	0	0	0	0	0	0	0	0	0	0	0	0	0	0	0	0	0	1	1	1	1	1	0	5	23.53
720	68	2	1	1	2	1	0	1	4	1	1	1	2	0	1	1	0	0	0	1	1	0	1	1	1	1	0	0	2	6	1	1	0	1	1	1	1	1	0	7	1	1	1	1	1	1	1	7	28.35
721	68	2	1	3	2	2	1	1	1	1	1	0	3	0	1	1	0	0	0	1	1	0	1	1	1	1	1	1	0	6	1	1	1	1	0	0	3	1	1	9	0	1	1	1	1	1	0	5	28.76
722	68	2	1	1	2	3	0	1	4	1	1	0	2	1	1	1	0	1	0	1	1	0	1	1	1	1	1	1	2	8	1	0	3	1	0	1	1	1	1	9	4	5	1	5	3	3	2	23	24.44
723	68	1	1	3	2	3	0	1	2	3	3	1	2	0	1	1	1	0	0	1	1	0	0	0	0	0	0	0	2	2	0	0	0	0	0	0	0	0	0	0	0	1	1	1	1	1	0	5	19.05
724	68	2	1	1	2	2	1	1	1	1	1	0	2	0	1	1	1	0	0	1	1	0	0	0	0	0	0	0	0	0	0	0	0	0	0	0	0	0	0	0	0	1	1	1	1	1	0	5	27.12
725	68	2	1	3	2	3	0	1	1	1	1	0	2	0	1	1	1	1	0	1	0	0	0	0	0	0	0	0	0	0	0	0	1	0	0	0	0	0	0	1	4	1	1	3	2	1	0	12	22.1
726	67	1	1	2	2	3	0	1	1	2	1	1	1	0	1	1	1	1	0	1	0	1	1	1	1	1	1	1	2	8	1	1	2	2	0	2	1	2	0	11	2	3	3	3	3	3	2	19	17.93
727	67	2	1	1	2	2	0	1	1	1	3	1	3	0	1	1	1	0	0	1	1	0	0	0	0	0	0	0	0	0	0	0	0	0	0	0	0	0	0	0	0	1	1	1	1	1	0	5	26.04
728	67	1	1	1	2	3	0	1	3	3	1	0	3	0	1	1	1	1	0	1	1	0	0	0	0	0	0	0	2	2	0	0	1	0	0	0	0	1	0	2	0	1	2	4	1	1	0	9	27.34
729	67	2	1	1	2	1	0	1	4	1	1	0	1	0	1	1	0	1	0	1	1	0	1	0	0	0	0	0	1	2	0	0	0	1	0	0	0	0	0	1	0	1	1	1	1	1	0	5	24.75
730	67	2	1	1	2	2	0	1	1	1	1	0	3	0	1	1	1	1	0	1	0	0	0	0	0	0	0	0	2	2	0	0	0	0	0	0	0	0	0	0	0	1	1	1	1	1	0	5	22.89
731	67	2	1	1	2	1	0	1	4	1	1	1	2	0	1	1	0	0	0	1	0	0	1	1	1	1	1	1	1	7	1	1	0	1	1	1	1	1	0	7	0	1	1	1	1	1	0	5	18.43
732	67	1	1	2	1	1	0	1	3	1	1	1	3	0	1	1	1	0	0	1	0	0	0	0	0	0	0	0	0	0	0	0	0	0	0	0	0	0	0	0	0	1	1	2	1	1	0	6	18.61
733	67	1	1	2	2	3	1	1	1	1	1	1	4	0	1	1	1	1	0	1	0	0	0	0	0	0	0	0	0	0	1	0	0	0	0	0	0	0	0	1	0	1	1	1	1	1	0	5	19.03
734	67	1	1	2	2	2	1	1	1	2	3	1	4	0	1	0	1	0	0	1	1	0	1	0	0	0	0	0	0	1	1	0	0	0	0	0	0	0	0	1	0	1	1	1	1	1	0	5	25.06
735	67	2	1	2	2	1	0	1	1	1	1	1	3	0	1	1	1	1	0	1	1	0	1	1	1	1	1	0	0	5	0	0	0	1	0	1	0	0	0	2	0	1	1	1	1	1	0	5	23.44
736	67	1	1	2	1	2	1	1	1	1	3	0	1	0	1	1	0	0	0	1	1	0	2	1	1	0	0	1	0	5	2	1	1	1	1	0	0	1	0	7	2	1	1	4	3	3	2	16	23.44
737	67	1	2	1	2	1	0	0	1	3	1	0	4	0	1	1	1	0	0	1	0	0	0	0	0	0	0	0	0	0	0	0	0	0	0	0	0	0	0	0	0	1	1	1	1	1	0	5	17.36
738	67	1	1	1	2	2	0	1	1	3	3	0	3	0	1	1	1	1	0	1	1	0	0	0	0	0	0	0	0	0	0	0	0	0	0	0	0	0	0	0	0	1	1	1	1	1	0	5	27.92
739	67	2	1	1	2	1	0	1	4	1	1	1	3	0	1	1	0	0	0	1	1	0	1	1	1	1	1	1	1	7	1	0	1	1	1	0	0	0	0	4	0	2	1	1	1	1	0	6	23.34
740	67	1	1	1	2	2	0	1	1	1	1	0	2	0	1	1	1	1	0	1	0	0	1	0	0	0	0	0	0	1	0	0	0	0	0	0	0	1	0	1	0	1	1	1	1	1	0	5	27.55
741	67	2	1	1	1	1	0	0	1	1	1	1	1	0	1	1	1	1	0	1	1	0	1	1	1	1	1	1	0	6	0	0	0	1	0	0	0	0	0	1	1	2	1	2	2	2	0	10	24.75
742	67	2	1	3	2	2	0	1	4	1	1	1	3	0	1	1	0	1	0	1	1	0	0	0	0	0	0	0	0	0	0	0	0	0	0	0	0	0	0	0	0	1	1	1	1	1	0	5	23.03
743	67	1	1	1	1	1	0	0	1	3	1	1	1	1	1	1	1	1	0	1	0	0	1	1	1	1	1	1	2	8	1	1	2	1	0	1	1	0	0	7	4	5	5	5	5	5	4	33	23.88
744	67	2	3	1	2	1	1	1	4	1	1	0	1	0	0	1	1	1	0	1	1	0	0	0	0	0	0	0	0	0	1	0	2	1	0	0	0	0	0	4	4	4	5	5	4	4	3	29	20.83
745	67	2	1	1	1	1	0	1	1	1	1	0	3	0	1	1	0	0	0	1	0	0	0	1	0	1	0	0	0	2	0	0	1	0	0	0	0	1	0	2	1	2	2	2	2	2	1	12	16.77
746	67	2	3	1	1	3	1	1	4	1	1	1	2	0	1	1	1	1	0	1	1	0	0	0	0	0	0	0	0	0	0	0	0	1	0	0	0	0	0	1	0	1	1	1	4	3	0	10	21.64
747	67	2	1	1	2	1	1	1	4	1	1	0	4	0	1	1	1	1	0	1	1	0	0	0	0	0	0	0	0	0	0	0	0	0	0	0	0	0	0	0	0	1	1	1	1	1	0	5	22.48
748	67	1	1	3	2	1	0	1	1	1	1	0	1	0	1	1	1	0	0	1	1	0	0	0	0	0	0	0	0	0	0	0	1	0	0	0	0	0	0	1	2	2	2	2	2	2	1	13	29.03
749	67	1	1	3	2	3	0	1	1	1	1	1	3	0	1	1	0	0	0	1	1	0	0	0	0	0	0	0	2	2	0	0	0	0	0	0	1	1	0	2	0	1	2	1	1	1	0	6	26.79
750	67	1	1	3	2	1	1	1	1	3	3	1	2	0	1	1	1	1	0	1	1	0	0	0	0	0	0	0	0	0	0	0	1	0	0	0	0	0	0	1	0	2	1	2	2	1	0	8	23.88
751	67	2	1	1	2	1	0	1	1	1	1	1	2	0	1	1	1	1	0	1	0	0	0	1	1	0	0	0	2	4	0	1	0	0	0	0	0	0	0	1	0	1	1	1	1	1	0	5	20.31
752	67	2	1	1	2	1	0	1	4	1	1	0	3	0	1	1	0	0	0	1	0	0	1	0	0	1	1	0	0	3	0	0	0	0	0	0	0	0	0	0	0	1	1	1	1	1	0	5	30.76
753	67	2	1	1	2	2	0	1	1	1	1	0	4	0	1	1	0	0	0	1	1	0	0	0	0	0	0	0	0	0	0	0	0	0	0	0	0	0	0	0	0	1	1	4	1	1	0	8	25.97
754	66	2	1	1	2	1	0	1	1	1	1	0	4	0	1	1	1	1	0	1	0	0	0	0	0	0	0	0	0	0	0	0	0	0	0	0	0	0	0	0	0	1	1	1	1	1	0	5	22.27
755	66	1	1	2	1	3	0	1	1	2	3	0	2	0	1	1	0	0	0	1	1	0	0	0	0	0	0	0	2	2	0	0	0	1	0	0	0	0	0	1	0	1	2	2	2	2	0	9	29.07
756	66	2	1	1	2	1	0	1	1	1	1	0	3	0	1	1	1	1	0	1	1	0	0	0	0	0	0	1	0	1	1	0	0	0	0	0	0	1	0	2	0	1	1	1	1	1	0	5	25.33
757	66	1	2	1	1	2	0	0	1	3	3	1	2	0	0	1	0	0	0	1	1	0	0	0	0	0	0	0	0	0	0	1	3	0	0	0	0	0	0	4	0	1	1	1	1	1	0	5	22.46
758	66	1	1	2	2	1	0	1	1	1	1	0	3	0	1	1	0	0	0	1	1	0	0	0	0	0	0	0	1	1	0	0	0	0	0	0	0	0	0	0	0	1	1	1	1	1	0	5	24.98
759	66	1	1	1	2	1	0	1	1	3	3	1	3	0	1	1	0	0	0	1	1	0	0	0	0	0	0	0	0	0	1	0	0	1	0	0	0	0	0	2	1	2	2	2	2	2	1	12	26.29
760	66	1	1	3	2	3	0	1	2	2	3	1	3	0	0	1	1	1	0	1	1	0	0	0	0	0	0	0	0	0	0	0	0	0	0	0	0	0	0	0	0	1	1	1	1	1	0	5	28.2
761	65	2	1	1	2	1	0	1	4	1	1	0	3	0	1	1	0	1	0	1	1	0	0	0	0	0	0	0	0	0	0	0	0	0	0	0	0	0	0	0	0	1	1	1	1	1	0	5	26.71
762	72	2	3	3	2	1	1	1	1	1	1	1	3	1	0	1	1	0	0	1	0	0	0	0	0	0	0	0	2	2	0	0	0	0	0	0	0	0	0	0	0	1	1	1	1	1	0	5	26.71
763	82	2	3	2	2	2	1	1	1	1	1	1	3	0	1	1	1	0	0	1	0	0	0	0	0	0	0	0	0	0	0	0	0	0	0	0	0	0	0	0	1	1	1	1	1	1	0	6	19.53
764	72	1	1	2	2	3	1	1	1	1	1	0	3	0	1	1	1	0	0	1	0	0	1	1	1	1	1	1	2	8	1	1	1	1	1	1	1	1	1	9	1	2	2	2	2	2	1	12	20.05
765	74	2	1	1	2	2	0	1	1	1	1	1	2	0	1	1	1	0	0	1	1	0	0	0	0	0	0	0	0	0	0	0	0	0	0	0	0	0	0	0	1	2	2	2	1	1	1	10	27.89
766	71	1	3	2	1	3	0	1	1	3	1	0	3	0	0	1	1	0	0	1	1	0	0	0	0	0	0	0	0	0	0	0	0	0	0	0	0	0	0	0	0	1	1	1	1	1	0	5	28.71
767	69	1	1	1	1	2	0	1	1	3	1	1	2	0	1	1	1	0	0	1	1	0	0	0	0	0	0	0	2	2	0	0	0	0	0	0	0	0	0	0	1	1	1	1	1	1	0	6	24.51
768	81	1	1	1	1	3	0	1	1	1	1	0	3	0	1	1	1	0	0	1	0	0	0	1	1	1	1	1	0	5	1	0	0	0	2	0	0	0	0	3	1	1	1	2	2	2	1	10	19.82
769	67	1	1	1	2	3	0	1	4	3	1	0	3	0	1	1	1	0	0	1	0	0	0	0	0	0	0	0	0	0	0	0	0	0	0	0	0	0	0	0	0	1	1	1	1	1	0	5	27.72
770	67	2	1	3	2	1	1	1	4	1	1	1	2	0	1	1	0	0	0	1	1	0	0	0	0	0	0	0	0	0	0	0	1	0	0	0	0	0	0	1	1	2	1	2	1	1	0	8	24.97
771	67	1	1	3	2	1	1	1	4	3	1	0	2	0	1	1	0	0	0	1	0	1	1	0	1	1	0	1	2	6	1	1	3	3	1	1	1	1	0	12	1	4	3	3	2	3	2	18	16.81
772	70	2	1	2	2	2	0	1	1	1	1	0	2	0	1	0	0	0	0	1	0	0	0	0	0	0	0	0	0	0	1	0	2	0	0	0	0	0	0	3	2	3	3	2	2	3	1	16	17.36
773	77	2	1	1	2	1	1	1	1	1	1	1	1	1	1	1	1	0	0	1	0	0	0	1	1	0	0	0	0	2	1	0	1	1	0	0	0	0	0	3	1	3	3	3	3	3	2	18	24.14
774	65	1	1	1	1	3	0	1	1	1	3	1	2	0	1	1	1	0	0	1	0	0	1	1	1	1	1	1	0	6	1	1	1	0	1	1	1	1	1	8	0	1	1	2	1	1	0	6	20.31
775	66	1	1	3	2	3	0	1	1	1	2	1	1	0	1	1	1	1	0	1	1	0	0	0	0	0	0	0	0	0	1	0	3	1	1	0	1	0	0	7	4	4	4	5	5	4	3	29	23.67
776	91	2	3	1	1	1	0	1	1	1	1	0	2	1	1	1	0	0	0	1	0	0	0	0	0	0	0	0	0	0	1	0	1	0	1	1	1	0	0	5	0	1	1	4	3	2	3	14	22.89
777	89	1	3	1	1	3	0	1	1	1	1	0	2	0	1	1	1	0	0	1	0	0	0	0	0	0	0	0	2	2	0	0	0	0	0	0	0	0	0	0	1	2	1	4	2	2	2	14	28.41
778	74	1	1	3	2	3	0	1	1	3	1	0	2	0	1	1	1	1	0	1	1	0	0	0	0	0	0	0	1	1	0	0	0	0	0	0	0	0	0	0	0	1	1	1	1	1	0	5	28.09
779	79	2	1	1	1	2	0	1	4	1	1	0	3	0	1	1	0	0	0	1	1	0	0	0	0	0	0	0	0	0	0	0	0	0	0	0	0	0	0	0	0	1	1	1	1	1	0	5	28.27
780	74	2	3	1	2	1	1	1	1	1	1	0	2	0	1	1	1	1	0	0	0	0	1	0	0	0	0	0	1	2	1	0	1	1	1	0	1	1	0	6	1	2	1	1	1	2	0	8	24.22
781	68	1	1	1	1	2	1	1	3	1	1	0	2	0	1	1	1	1	0	1	0	0	0	1	0	0	0	0	0	1	1	0	1	1	1	0	1	0	0	5	0	1	2	2	2	2	1	10	22.31
782	76	1	1	1	2	2	1	1	1	1	1	0	2	0	1	1	1	0	0	1	0	0	0	0	0	0	0	0	0	0	0	0	0	0	0	0	0	0	0	0	0	1	1	1	1	2	1	7	22.04
783	72	1	1	1	2	1	0	1	1	1	1	1	4	0	1	1	0	0	0	1	1	0	0	0	0	0	0	0	0	0	0	0	0	0	0	0	0	0	0	0	1	1	1	1	1	1	0	6	30.04
784	71	2	1	1	2	1	0	1	1	1	1	0	2	0	1	1	0	0	0	1	1	0	0	0	0	0	0	0	2	2	0	0	1	0	0	0	0	0	0	1	1	2	1	2	1	1	0	8	27.34
785	70	2	1	1	2	2	1	1	4	1	1	1	2	0	1	1	1	1	0	1	1	0	0	0	0	0	0	0	0	0	0	0	1	0	0	0	0	0	0	1	1	3	4	3	3	3	1	18	21.57
786	82	1	1	2	2	2	0	1	1	1	1	1	2	0	1	1	1	0	0	1	0	0	1	0	0	0	0	1	0	2	1	1	1	1	1	1	1	1	1	9	1	3	3	3	3	3	2	18	23.23
787	68	1	1	1	2	1	1	1	3	1	3	0	2	0	1	0	0	0	0	1	1	0	0	0	0	0	0	0	0	0	0	0	0	0	0	0	0	0	0	0	0	1	1	1	1	1	0	5	31.14
788	78	1	1	2	2	3	0	1	1	1	1	0	2	0	1	1	1	0	0	1	1	0	0	0	0	0	0	0	0	0	0	0	0	0	0	0	0	0	0	0	0	1	1	2	1	1	0	6	25.35
789	76	2	1	1	2	2	0	1	4	1	1	0	2	0	1	1	1	0	0	1	1	0	0	0	0	0	0	0	0	0	0	0	0	0	0	0	0	0	0	0	0	1	1	1	1	1	0	5	26.03
790	73	2	3	1	2	1	0	1	1	1	1	0	2	0	1	1	1	1	0	1	0	0	0	1	1	0	0	0	2	4	1	1	1	1	1	1	1	1	1	9	1	2	1	2	1	1	0	8	27.96
791	77	1	1	1	1	1	0	1	1	3	1	0	2	0	0	1	1	0	0	1	1	0	0	0	0	0	0	0	2	2	0	0	1	1	1	0	1	1	0	5	1	2	1	2	2	2	0	10	24.49
792	71	2	3	2	2	1	0	1	1	1	1	0	3	0	1	1	1	1	0	1	1	0	0	0	0	0	0	0	0	0	0	0	0	0	0	0	0	0	0	0	0	1	1	1	1	1	0	5	22.48
793	68	2	1	1	2	2	1	1	3	1	1	1	2	0	1	1	0	0	0	1	1	0	0	0	0	0	0	0	0	0	0	0	0	0	0	0	0	0	0	0	0	2	1	1	1	1	0	6	26.3
794	73	2	1	1	1	3	1	1	1	1	1	1	3	0	1	1	0	0	0	1	0	0	0	1	1	0	0	0	2	4	1	1	1	1	0	0	0	0	0	4	2	2	2	4	3	3	2	18	22.58
795	70	2	3	1	1	1	0	1	4	1	1	0	2	0	1	1	0	0	0	1	0	1	1	1	2	1	0	1	2	8	2	2	0	2	1	2	2	2	1	14	0	1	1	1	1	1	0	5	23.37
796	68	2	1	2	2	3	0	1	1	1	1	1	2	0	1	1	1	1	0	1	0	0	0	0	0	0	0	0	0	0	0	0	0	0	0	0	0	0	0	0	1	2	2	2	2	2	0	11	21.97
797	67	1	1	2	2	2	0	1	3	3	1	1	3	0	1	1	1	1	0	1	0	0	1	0	0	0	0	1	0	2	1	1	1	1	1	1	1	1	0	8	1	3	2	2	3	2	1	14	22.04
798	68	1	1	1	1	3	0	1	1	1	1	0	2	0	1	0	0	0	0	1	1	0	0	0	0	0	0	0	0	0	0	0	0	0	0	0	0	0	0	0	0	1	1	1	1	1	0	5	24.21
799	66	2	1	1	1	2	0	1	1	1	1	0	2	0	1	1	0	0	0	1	0	1	1	1	1	1	1	1	2	8	2	2	3	2	1	2	2	2	1	17	3	3	5	5	4	4	3	27	25.63
800	66	2	1	1	2	2	0	1	4	1	1	1	2	0	1	1	0	0	0	1	1	0	0	0	0	0	0	0	0	0	0	0	0	0	1	0	0	0	0	1	1	2	2	2	2	2	1	12	24.56
801	67	2	1	1	2	3	0	1	1	1	1	1	2	0	1	1	1	1	0	1	0	0	1	1	1	1	1	1	0	6	1	1	1	1	1	1	1	1	1	9	4	5	5	5	5	4	3	31	18.73
802	76	2	3	1	1	3	1	1	4	1	1	1	1	0	1	1	0	0	0	1	0	0	0	0	0	0	0	0	2	2	1	1	0	0	0	0	0	0	0	2	0	1	1	1	1	1	0	5	25.78
803	67	1	1	3	2	3	1	1	1	1	1	0	4	0	1	1	0	0	0	1	1	0	0	0	0	0	0	0	1	1	0	0	0	0	0	0	0	0	0	0	0	1	1	1	1	1	0	5	24.22
804	75	1	1	3	2	1	0	1	3	1	1	0	3	0	1	0	0	0	0	1	1	0	0	0	0	0	0	0	0	0	0	0	0	0	0	0	0	0	0	0	0	1	1	1	1	1	0	5	26.33
805	88	1	1	2	1	3	0	1	1	1	1	1	3	0	1	1	1	1	0	0	1	0	0	0	0	0	0	0	0	0	1	0	0	0	0	0	0	0	0	1	0	1	1	1	1	1	0	5	22.53
806	83	2	1	3	1	3	0	1	1	1	1	1	3	0	1	1	1	1	0	1	1	0	0	0	0	0	0	0	0	0	1	0	0	0	0	0	0	0	0	1	0	1	1	1	1	1	0	5	28.76
807	79	2	1	1	1	2	1	1	1	1	1	1	3	1	1	1	0	1	0	0	0	0	1	1	1	1	1	1	1	7	1	1	1	1	1	1	1	1	2	10	3	4	4	4	4	5	3	27	19.53
808	66	2	1	1	2	2	0	1	1	1	1	1	2	0	1	1	0	0	0	1	0	0	1	1	1	1	1	1	0	6	1	1	2	1	1	1	1	1	1	10	1	2	2	2	2	2	1	12	18.75
809	72	2	1	1	1	2	0	1	1	1	1	0	3	0	1	1	1	0	0	0	0	0	0	0	0	0	0	0	0	0	0	0	0	0	0	0	0	0	0	0	1	2	2	2	2	2	1	12	26.14
810	70	2	1	1	1	3	0	1	1	1	1	1	2	0	1	1	0	1	0	1	0	0	1	0	0	1	1	0	1	4	1	1	1	1	1	1	1	1	0	8	2	2	3	3	3	3	2	18	22.22
811	87	2	3	1	1	3	1	1	1	1	1	1	3	0	1	1	0	0	0	1	0	0	1	1	0	1	1	1	0	5	1	1	1	1	1	1	1	1	0	8	0	1	1	1	1	1	0	5	22.22
812	87	2	3	1	1	1	0	1	4	1	1	1	2	0	1	0	0	0	1	0	0	1	1	3	3	1	1	1	0	10	3	3	3	3	1	3	3	0	0	19	3	4	4	4	4	4	3	26	22.83
813	86	2	3	1	1	1	0	1	4	1	1	0	3	0	1	1	0	0	0	1	1	0	0	2	0	0	0	0	0	2	0	0	0	0	1	0	0	0	0	1	0	1	1	1	1	1	0	5	26.67
814	85	1	3	2	1	2	1	1	1	3	1	1	1	0	1	1	0	0	1	1	0	1	2	2	2	2	2	2	1	13	2	2	2	2	2	2	2	2	2	18	1	2	3	4	3	3	2	18	22.49
815	84	2	3	1	1	2	1	1	1	1	1	0	2	0	1	1	0	0	0	1	0	0	0	0	0	0	0	0	0	0	0	0	0	0	0	0	0	0	0	0	0	1	1	1	1	1	0	5	23.62
816	83	1	3	1	1	2	1	1	1	3	1	0	3	0	1	1	0	0	0	1	0	0	0	0	0	0	0	0	0	0	0	0	1	0	0	0	0	1	0	2	0	1	1	1	1	1	0	5	22.51
817	83	2	3	1	1	3	0	1	1	1	1	1	2	0	1	1	0	0	0	1	0	0	0	2	2	0	0	0	1	5	2	0	1	1	0	0	0	2	0	6	1	2	2	2	2	2	1	12	18.43
818	81	2	3	1	1	2	1	1	1	3	1	0	1	0	1	1	0	1	0	1	0	0	1	1	1	1	1	1	0	6	1	1	1	1	1	1	1	1	1	9	3	5	4	4	4	4	3	27	22.19
819	81	2	1	1	1	3	0	1	4	1	1	0	2	0	1	1	0	0	0	1	1	0	0	0	0	0	0	0	0	0	0	0	1	0	0	0	0	0	0	1	2	2	2	3	2	2	1	14	27.34
820	81	1	3	2	1	1	1	1	1	1	1	1	4	0	1	1	0	0	0	1	0	0	0	0	0	0	0	0	0	0	1	0	0	0	0	0	0	0	0	1	0	1	1	1	1	1	0	5	21.97
821	80	1	4	1	1	1	0	1	4	3	3	1	2	0	1	1	0	0	0	0	0	0	0	1	0	0	0	0	2	3	1	0	1	1	1	0	2	0	0	6	3	1	1	5	2	2	0	14	22.59
822	79	2	3	1	1	3	0	1	1	1	1	1	3	0	1	1	1	0	0	1	1	0	0	0	0	0	0	0	0	0	1	0	0	0	0	0	0	1	0	2	0	1	1	1	1	1	0	5	23.73
823	78	1	1	1	1	1	0	1	1	1	1	0	2	0	1	1	1	0	0	1	0	0	1	1	1	1	1	2	2	9	1	1	1	1	1	1	1	1	1	9	1	3	3	3	3	2	2	17	25.39
824	78	2	1	1	1	3	0	1	1	1	1	0	3	0	1	1	1	0	0	1	0	0	0	1	1	0	0	1	0	3	0	0	0	0	0	0	0	1	0	1	0	1	1	1	1	1	0	5	22.89
825	78	1	1	1	1	1	0	1	1	1	1	0	3	0	1	1	1	1	0	1	1	0	0	0	0	0	0	0	0	0	0	0	0	0	0	0	0	0	0	0	0	1	1	1	1	1	0	5	26.56
826	78	1	1	1	2	2	0	1	1	1	3	0	1	0	1	1	1	0	0	1	1	0	0	0	0	0	0	0	0	0	0	0	3	0	0	0	0	0	0	3	2	3	2	3	2	2	1	15	24.17
827	78	1	1	1	1	3	0	1	1	1	1	0	2	0	1	1	1	1	0	1	0	0	1	1	1	0	1	1	0	5	0	0	0	1	0	0	0	0	0	1	0	1	1	1	1	1	0	5	25.71
828	77	1	1	2	1	2	1	1	1	3	1	0	3	0	1	0	1	1	0	1	0	0	1	0	0	0	0	0	0	1	2	0	0	1	1	0	0	0	0	4	0	1	1	1	5	5	1	14	16.53
829	77	1	1	3	2	3	1	1	1	1	3	0	2	1	1	1	1	0	0	1	1	0	0	0	0	0	0	0	0	0	0	0	0	0	0	0	0	0	0	0	1	1	1	2	1	1	0	7	27.55
830	76	1	1	1	1	2	0	1	1	3	1	0	2	0	1	1	1	0	0	1	0	0	1	1	1	0	2	2	1	8	0	1	1	1	1	1	1	1	1	8	3	4	4	4	5	4	3	27	23.88
831	76	2	1	1	1	1	1	1	4	1	1	1	3	0	1	1	1	0	0	1	1	0	1	0	0	0	0	0	0	1	0	0	1	1	0	0	0	0	0	2	0	1	1	1	1	1	0	5	26.71
832	76	1	3	1	1	1	0	1	1	1	1	1	3	0	0	1	0	0	0	1	0	0	1	1	1	0	1	0	1	5	0	0	1	1	0	0	0	1	0	3	1	2	1	2	2	2	1	11	26.44
833	76	2	1	1	1	2	1	1	1	1	1	0	3	0	1	1	0	0	0	1	1	0	0	1	0	0	0	1	0	2	0	0	1	1	1	0	0	0	0	3	2	3	2	3	2	2	2	16	26.04
834	75	1	3	1	1	3	0	1	1	2	1	0	3	0	1	1	0	0	0	1	1	0	1	0	0	0	0	1	0	2	1	1	0	0	0	1	0	0	0	3	0	1	1	1	1	1	0	5	25.71
835	75	1	1	2	1	2	1	1	1	3	1	1	2	0	1	1	1	1	0	1	1	0	0	0	0	0	0	0	0	0	0	0	0	0	0	0	0	0	0	0	1	2	2	2	2	2	1	12	26.75
836	75	2	1	1	2	3	0	1	1	1	1	0	2	0	1	1	0	0	0	1	0	0	0	0	0	0	0	0	0	0	0	0	1	0	0	0	0	0	0	1	1	2	2	2	2	2	1	12	20.55
837	75	2	1	1	1	1	0	1	1	1	1	1	2	0	1	1	0	0	0	1	1	0	0	0	0	0	0	0	0	0	0	0	0	0	0	0	0	0	0	0	0	1	1	1	1	1	0	5	28.89
838	75	1	1	1	1	2	1	1	1	1	1	1	3	0	1	1	1	0	0	1	0	0	0	0	0	0	0	0	0	0	0	0	1	0	0	0	0	0	0	1	2	2	2	3	3	3	1	16	22.49
839	75	2	1	1	1	1	0	1	1	1	1	1	3	0	1	1	1	0	0	1	0	0	0	0	0	0	0	0	0	0	0	0	0	0	0	0	0	0	0	0	0	1	1	1	1	1	0	5	22.89
840	75	1	1	1	1	1	0	1	4	1	1	1	2	0	1	1	0	0	0	1	0	0	0	0	0	0	0	0	0	0	0	0	0	0	0	0	0	0	0	0	0	1	1	1	1	1	0	5	26.17
841	75	2	3	1	1	3	1	1	1	1	1	1	3	0	0	1	0	0	0	1	0	0	1	1	1	1	1	1	0	6	1	1	1	1	1	1	1	1	1	9	1	2	2	2	2	2	1	12	21.93
842	75	1	1	2	1	1	0	1	1	1	1	0	2	0	1	1	0	0	0	1	0	0	0	0	0	0	0	0	0	0	1	0	1	0	0	0	0	0	0	2	1	2	2	2	2	2	1	12	21.97
843	75	1	1	1	1	3	0	1	4	1	3	0	4	0	1	1	0	0	0	1	1	0	0	0	0	0	0	0	0	0	0	0	0	0	0	0	0	0	0	0	1	1	2	2	2	2	0	10	32.24
844	75	1	1	3	1	3	1	1	1	1	1	1	2	0	1	1	1	0	0	1	1	0	0	0	0	0	0	0	0	0	0	0	1	0	0	0	0	0	0	1	1	2	2	2	2	2	1	12	24.51
845	75	1	1	1	1	2	0	1	4	1	1	0	2	0	1	1	0	0	0	1	0	0	0	0	1	1	1	0	0	3	1	1	1	1	1	0	0	1	0	6	1	2	2	2	2	2	1	12	19.23
846	74	1	3	2	1	3	0	1	4	3	1	1	2	0	0	1	1	0	0	1	1	0	0	1	0	0	0	0	0	1	1	0	1	1	0	0	0	0	0	3	1	2	1	2	1	1	0	8	23.18
847	74	1	1	1	1	2	1	1	1	1	1	1	3	0	1	1	0	0	0	1	1	0	1	0	0	0	0	0	0	1	1	0	1	1	0	0	0	0	0	3	1	2	2	2	2	2	1	12	26.61
848	74	2	1	1	1	1	0	1	1	1	1	1	2	0	1	1	1	0	0	1	0	0	0	0	0	0	0	0	0	0	0	0	0	0	0	0	0	0	0	0	1	2	2	2	2	2	1	12	17.75
849	74	1	3	1	1	3	0	1	1	3	1	1	3	0	1	1	0	0	0	1	1	0	0	0	0	0	1	0	2	3	1	1	1	1	0	1	0	1	0	6	0	1	4	1	1	1	0	8	24.62
850	74	1	3	1	1	3	0	1	4	3	3	0	3	0	0	1	0	0	0	1	1	0	0	0	0	0	0	0	0	0	0	0	0	0	0	0	0	0	0	0	1	1	1	1	2	2	0	8	23.15
851	74	2	3	1	2	1	1	1	1	1	1	0	2	0	1	1	1	1	0	1	0	0	0	0	0	0	0	0	0	0	0	0	1	1	1	0	0	1	0	4	1	2	2	2	2	2	1	12	25.08
852	74	1	1	2	1	3	0	1	1	1	1	1	4	1	1	1	1	0	0	1	1	0	0	1	0	0	0	0	0	1	0	0	0	0	0	0	0	0	0	0	1	2	2	2	1	1	0	9	24.69
853	74	1	1	1	1	1	0	1	1	1	1	0	3	0	1	1	0	0	0	1	1	0	0	0	0	0	0	0	0	0	0	0	0	0	0	0	0	0	0	0	1	2	2	2	2	2	1	12	25.86
854	74	2	1	1	1	3	1	1	1	1	1	1	2	0	1	1	0	0	0	1	0	0	0	0	0	0	0	0	0	0	1	0	1	1	0	0	0	0	0	3	1	2	2	2	2	2	1	12	28.13
855	74	2	3	1	1	1	0	1	1	1	1	1	3	0	1	1	1	1	0	1	0	0	0	0	0	0	0	0	0	0	1	0	2	1	0	0	0	0	0	4	2	3	3	3	3	3	2	19	28.04
856	74	2	3	1	1	3	0	1	1	3	1	1	3	0	1	1	1	1	0	1	0	0	0	0	0	0	0	0	0	0	0	0	0	0	0	0	0	0	0	0	0	1	1	1	1	1	0	5	25.95
857	74	1	1	1	1	2	0	1	1	1	1	0	3	0	1	1	0	0	0	1	1	0	0	0	0	0	0	0	0	0	0	0	0	0	0	0	0	0	0	0	0	1	1	1	1	1	0	5	24.22
858	73	2	1	1	1	2	0	1	1	1	1	0	3	0	1	1	0	0	0	1	1	0	0	0	0	0	0	0	0	0	0	0	0	0	0	0	0	0	0	0	0	1	1	1	1	1	0	5	22.04
859	73	2	1	1	1	1	0	1	4	3	1	1	2	0	1	1	0	0	0	1	0	0	0	0	2	0	0	0	0	2	0	0	0	0	0	0	0	0	0	0	0	1	1	1	1	1	0	5	22.07
860	73	1	1	1	1	3	0	1	1	1	3	0	2	0	1	1	0	0	0	1	1	0	1	1	1	1	1	1	0	6	0	1	1	1	1	1	1	1	0	7	2	3	3	3	3	3	2	19	24.28
861	73	2	1	1	2	2	0	1	1	1	1	0	3	0	1	1	0	0	0	1	0	0	0	0	0	0	0	0	0	0	0	0	0	0	0	0	0	0	0	0	1	2	2	2	2	2	1	12	21.64
862	73	2	1	1	1	3	0	1	1	1	1	1	2	0	1	1	0	0	0	1	0	0	0	0	0	0	0	0	0	0	0	0	0	0	0	0	0	0	0	0	1	2	2	2	2	2	1	12	20.96
863	73	1	1	1	1	1	0	1	1	3	3	1	2	0	1	1	0	0	0	1	0	0	0	0	0	0	0	0	0	0	0	0	0	0	0	0	0	0	0	0	0	1	1	1	1	1	0	5	22.72
864	73	1	1	1	1	1	0	1	1	1	1	1	3	0	1	1	1	0	0	1	1	0	0	0	0	0	0	0	0	0	0	0	0	0	0	0	0	0	0	0	0	1	1	1	1	1	0	5	26.08
865	73	1	1	2	1	2	0	1	1	3	3	1	2	0	1	1	1	0	0	1	1	0	0	0	0	0	0	0	0	0	0	0	0	0	0	0	0	0	0	0	1	2	2	2	2	2	1	12	23.92
866	73	1	1	1	1	1	0	1	1	3	1	1	2	0	1	1	0	0	0	1	0	0	0	0	0	0	0	0	2	2	0	0	0	0	0	0	0	0	0	0	1	1	1	1	1	1	0	6	22.23
867	73	2	1	3	1	2	0	1	4	3	1	0	2	0	1	1	0	0	0	1	0	0	0	0	0	0	0	0	0	0	0	0	0	0	0	0	0	0	0	0	1	2	2	4	3	3	0	15	19.96
868	73	1	1	3	2	3	0	1	1	2	2	0	2	0	1	1	1	1	0	1	0	0	0	0	0	0	0	0	0	0	1	1	1	1	1	0	0	0	0	5	2	2	3	2	3	3	2	17	18.94
869	73	1	1	1	2	3	1	1	1	1	1	0	3	0	1	1	0	0	0	1	0	0	0	0	0	0	0	0	0	0	0	0	0	0	1	0	0	0	0	1	0	1	1	3	2	2	1	10	26.78
870	73	2	1	1	1	2	1	1	1	1	1	1	3	0	1	1	0	0	0	1	0	0	0	0	0	0	0	0	0	0	1	1	1	1	1	0	0	0	0	5	1	2	2	2	2	2	1	12	25.39
871	72	1	1	1	1	1	1	1	1	1	1	0	2	0	1	1	0	0	0	1	0	0	0	0	0	0	0	0	0	0	0	0	0	0	0	0	0	0	0	0	0	1	1	1	1	1	0	5	18.07
872	72	1	1	1	1	1	1	1	1	1	1	0	2	0	1	1	0	0	0	1	0	0	0	0	0	0	0	0	0	0	0	0	0	0	0	0	0	0	0	0	1	2	2	2	2	2	1	12	20.83
873	72	2	1	1	1	1	0	1	1	1	1	0	2	0	1	0	0	0	0	1	0	0	1	0	0	0	0	0	0	1	1	1	1	1	1	1	1	1	0	8	1	2	2	2	2	2	1	12	19.84
874	72	2	3	1	1	3	0	1	4	1	1	0	2	0	0	1	1	1	0	1	0	0	0	0	0	0	0	0	2	2	1	0	1	1	1	0	0	0	0	4	1	2	2	2	2	2	1	12	23.78
875	72	1	1	3	1	2	0	1	1	1	1	1	2	0	1	1	1	0	0	1	1	0	0	0	0	0	0	0	0	0	0	0	0	0	0	0	0	0	0	0	0	1	1	1	1	1	0	5	23.31
876	72	2	3	1	1	1	0	1	1	1	1	1	2	0	1	1	1	1	0	1	1	0	0	0	0	0	0	0	2	2	0	0	0	0	0	0	0	0	0	0	0	1	1	1	1	1	0	5	27.34
877	72	1	1	1	1	3	0	1	1	1	1	1	3	0	1	1	0	0	0	1	0	0	0	0	0	0	0	0	0	0	1	0	0	0	0	0	0	0	0	1	0	1	1	1	1	1	0	5	23.88
878	72	1	1	2	2	3	0	1	1	1	1	1	2	0	1	1	1	0	0	1	0	0	0	0	0	0	0	0	2	2	0	0	0	0	0	0	0	0	0	0	0	1	1	1	1	1	0	5	21.97
879	72	1	1	1	1	3	0	1	1	1	1	1	2	0	1	1	1	0	0	1	1	0	0	0	0	0	0	0	0	0	0	0	0	0	0	0	0	0	0	0	1	2	2	2	2	2	1	12	26.67
880	72	2	1	1	1	2	0	1	1	1	1	1	2	0	1	1	0	0	0	1	1	0	0	0	0	0	0	0	2	2	0	0	0	0	0	0	0	0	0	0	1	1	1	1	1	1	0	6	23.81
881	72	1	1	1	1	1	0	1	1	3	1	0	2	0	1	1	0	0	0	1	0	0	0	0	0	0	0	0	0	0	0	0	0	0	0	0	0	0	0	0	1	2	2	2	2	2	1	12	23.03
882	72	1	1	1	1	1	0	1	1	1	1	1	3	0	1	1	1	0	0	1	0	0	0	0	0	0	0	0	0	0	0	0	0	0	0	0	0	0	0	0	0	1	1	2	1	1	1	7	19.05
883	72	1	3	1	1	1	0	1	1	1	1	1	3	0	0	1	1	0	0	1	0	0	0	0	0	0	0	0	0	0	0	0	0	0	0	0	0	0	0	0	0	1	1	1	1	1	0	5	23.72
884	72	1	1	1	1	2	0	1	1	1	1	0	2	0	1	1	0	0	0	1	1	0	0	0	0	0	0	0	0	0	0	0	0	0	0	0	0	0	0	0	0	1	1	1	1	1	0	5	25.15
885	72	1	1	2	1	1	0	1	1	3	1	0	2	0	1	0	0	0	0	1	0	0	0	0	0	0	0	0	0	0	0	0	0	0	0	0	0	0	0	0	1	2	2	2	2	2	1	12	20.94
886	72	1	1	1	1	2	0	1	1	1	1	0	3	0	1	1	0	1	0	1	0	0	0	0	0	0	0	0	0	0	1	0	0	1	0	0	0	0	0	2	0	1	1	1	1	1	0	5	26.26
887	72	2	1	1	1	1	0	1	4	1	1	0	3	0	1	1	1	1	0	1	1	0	0	0	0	1	1	1	1	4	0	0	0	0	0	0	0	0	0	0	0	1	1	1	1	1	0	5	31.22
888	72	2	1	1	1	2	0	1	1	1	1	0	3	0	1	1	0	0	0	1	1	0	0	0	0	0	0	0	0	0	0	0	0	0	0	0	0	0	0	0	0	1	1	5	5	5	0	17	25.48
889	72	2	1	1	1	1	0	1	4	2	1	0	2	0	1	1	0	0	0	1	0	0	1	2	3	0	0	1	2	9	1	0	1	0	2	2	1	0	2	9	2	2	5	4	3	4	2	22	24.22
890	72	1	1	1	1	3	0	1	3	1	1	1	2	0	1	1	0	0	0	1	0	0	1	2	1	0	0	0	0	4	0	0	0	1	1	1	0	0	0	3	0	1	1	1	1	1	0	5	23.83
891	72	2	1	1	1	1	0	1	1	1	1	1	2	0	1	1	0	0	0	1	0	0	0	0	0	0	0	0	0	0	0	0	0	0	0	0	0	0	0	0	0	1	1	1	1	1	0	5	24.54
892	71	2	3	1	1	3	0	1	1	1	1	0	2	0	1	1	0	0	0	1	1	0	0	0	0	0	0	0	0	0	1	1	1	1	1	1	1	1	0	8	1	2	2	2	2	2	1	12	29.71
893	71	1	1	1	1	3	0	1	1	1	1	0	3	0	1	1	0	1	0	1	0	0	1	1	1	1	1	1	0	6	1	1	1	1	1	1	1	1	1	9	3	5	5	4	4	4	3	28	25.34
894	71	1	1	2	1	2	0	1	1	3	1	0	2	0	1	1	1	1	0	1	1	0	0	0	0	0	0	0	2	2	1	1	1	1	1	1	0	0	0	6	1	2	2	2	2	2	1	12	24.3
895	71	1	1	2	1	2	0	1	3	1	1	1	3	0	1	1	1	0	0	1	1	0	0	0	0	0	0	0	1	1	0	1	0	0	0	0	0	1	0	2	0	1	1	1	1	1	0	5	26.67
896	71	1	1	2	1	3	0	1	1	1	1	0	2	0	1	0	0	0	0	1	0	0	0	0	0	0	0	0	2	2	0	0	0	0	0	0	0	0	0	0	1	2	2	2	2	2	1	12	27.82
897	71	2	3	1	1	2	0	1	1	1	1	1	3	0	1	1	0	0	0	1	0	0	0	1	0	0	0	0	0	1	0	0	1	1	0	0	0	0	0	2	0	1	1	1	3	1	0	7	23.07
898	71	2	1	1	1	1	0	1	1	1	1	1	2	0	1	1	0	0	0	1	1	0	0	0	0	0	0	0	2	2	1	1	1	1	1	0	0	1	0	6	1	1	1	4	2	2	1	12	27.55
899	71	1	3	1	1	1	1	1	1	1	3	1	2	0	0	1	0	0	0	1	1	0	0	0	0	0	0	0	0	0	0	0	0	0	0	0	0	0	0	0	1	2	2	2	2	2	1	12	29.72
900	71	1	3	1	1	1	0	1	1	1	1	0	2	0	0	0	0	0	0	1	0	0	0	0	0	0	0	0	0	0	0	0	0	0	0	0	0	0	0	0	1	2	2	2	2	2	1	12	22.04
901	71	1	3	1	1	2	1	1	1	3	3	0	3	0	0	0	0	1	0	1	1	0	0	0	0	0	0	0	0	0	0	0	0	0	0	0	0	0	0	0	0	1	1	1	1	1	0	5	23.66
902	71	2	1	1	1	1	0	1	1	1	1	0	2	0	1	1	0	1	0	1	0	0	0	0	0	0	0	0	0	0	0	0	0	0	0	0	0	0	0	0	0	1	1	1	1	1	0	5	26.84
903	71	1	1	2	1	3	0	1	1	1	1	1	2	0	1	1	1	1	0	1	1	0	0	0	0	0	0	0	0	0	0	0	1	0	0	0	0	0	0	1	1	2	2	2	2	2	1	12	30.08
904	71	2	1	1	1	1	0	1	1	1	1	0	2	0	1	0	0	0	0	1	0	0	0	0	0	0	0	0	1	1	0	0	0	0	0	0	0	0	0	0	1	2	2	2	2	2	1	12	24.03
905	71	1	1	1	1	2	0	1	1	1	1	1	2	0	1	1	0	0	0	1	0	0	0	0	0	0	0	0	0	0	0	0	0	0	0	0	0	0	0	0	0	1	1	1	1	1	0	5	21.97
906	70	1	1	1	1	1	0	1	1	3	1	0	2	0	1	0	0	0	0	1	0	0	0	0	0	0	0	0	2	2	0	0	0	0	0	0	0	0	0	0	1	2	2	2	2	2	1	12	17.47
907	70	1	1	1	1	1	0	1	1	3	3	0	3	0	1	1	0	1	0	1	1	0	0	0	0	0	0	0	0	0	0	0	0	0	0	0	0	0	0	0	0	1	1	1	1	1	0	5	24.45
908	70	1	1	3	1	2	1	1	1	1	1	0	2	0	1	1	0	0	0	1	0	0	0	0	0	0	0	0	0	0	0	0	0	0	0	0	0	0	0	0	0	1	1	1	1	1	0	5	20.9
909	70	1	1	3	1	2	1	1	1	1	1	0	3	0	1	0	0	0	0	1	1	0	0	0	0	0	0	0	0	0	0	0	0	0	0	0	0	0	0	0	1	2	2	2	2	2	1	12	25.26
910	70	1	1	2	1	2	0	1	1	3	1	0	2	0	1	1	0	0	0	1	1	0	0	0	0	0	0	0	0	0	0	0	0	0	0	0	0	0	0	0	0	1	1	1	2	2	1	8	27.64
911	70	1	1	2	1	2	0	1	1	3	1	0	3	0	1	0	0	0	0	1	1	0	0	0	0	0	0	0	2	2	0	0	0	0	0	0	0	0	0	0	1	2	2	2	2	2	1	12	23.26
912	70	1	1	1	1	1	0	0	4	1	3	1	2	0	1	1	1	0	0	1	0	0	0	0	0	0	0	0	1	1	0	0	0	0	0	0	0	0	0	0	0	1	1	1	1	1	0	5	24.09
913	70	2	1	1	1	3	1	1	1	1	1	0	3	0	1	1	0	0	0	1	1	0	0	0	0	0	0	0	0	0	0	0	0	0	0	0	0	0	0	0	1	2	2	2	2	2	1	12	24.44
914	70	1	3	1	1	2	0	1	1	1	1	0	3	0	0	0	0	0	0	1	0	0	0	0	0	0	0	0	0	0	1	0	0	0	0	0	0	0	0	1	0	1	1	1	1	1	0	5	22.58
915	70	2	1	1	1	2	0	1	1	1	1	0	2	0	1	1	0	0	0	1	1	0	0	0	0	0	0	0	0	0	1	1	1	1	1	1	0	0	0	6	2	3	3	3	3	3	2	19	23.51
916	70	1	1	1	1	2	0	1	1	1	1	1	2	0	1	1	0	0	0	1	1	0	0	0	0	0	0	0	0	0	0	0	0	0	0	0	0	0	0	0	0	1	1	1	1	1	0	5	24.49
917	70	2	1	1	1	3	0	1	4	1	1	0	2	0	1	1	0	0	0	1	1	0	0	0	0	0	0	1	0	1	0	0	1	2	1	0	0	0	0	4	1	1	1	2	2	2	1	10	25.39
918	70	1	3	1	1	3	1	1	1	3	1	0	3	0	1	1	1	1	0	1	1	0	0	0	0	0	0	0	0	0	0	1	1	1	1	1	0	0	0	5	1	4	2	3	2	2	1	15	22.66
919	70	1	1	1	1	2	0	1	1	1	1	1	2	1	1	1	1	0	0	1	1	0	2	2	2	1	1	1	0	9	1	1	1	1	1	0	1	1	0	7	2	2	2	3	3	3	1	16	29.05
920	70	2	1	1	1	3	1	1	4	1	1	0	3	0	1	1	0	0	0	1	1	0	0	1	0	0	0	0	0	1	1	0	0	1	1	0	0	0	0	3	0	1	1	1	1	1	0	5	24.44
921	70	2	1	1	1	1	0	1	1	1	1	1	3	0	1	0	0	0	0	1	0	0	0	0	0	0	0	0	0	0	0	0	0	0	0	0	0	0	0	0	0	1	1	1	1	1	0	5	26.64
922	70	1	1	3	1	3	0	1	1	3	1	0	3	0	1	1	1	1	0	1	1	0	0	0	0	0	0	0	0	0	0	0	0	0	0	0	0	0	0	0	0	1	1	1	1	1	0	5	24.98
923	70	1	1	1	1	1	0	1	1	3	1	1	2	0	1	0	0	0	0	1	1	0	0	0	0	0	0	0	0	0	0	0	0	0	0	0	0	0	0	0	0	1	1	1	1	1	0	5	25.61
924	70	1	1	2	1	3	0	1	1	1	1	0	4	0	1	1	1	1	0	1	1	0	0	0	0	0	0	0	0	0	0	0	0	0	0	0	0	0	0	0	0	1	1	1	1	1	0	5	19.38
925	70	2	1	1	1	2	0	1	1	1	1	1	2	0	1	1	0	0	0	1	0	0	0	0	0	1	0	0	2	3	1	0	2	0	0	0	0	0	0	3	2	3	3	3	2	3	2	18	17.99
926	70	2	1	1	1	2	1	1	1	1	1	0	2	0	1	1	0	0	0	1	0	0	0	0	0	0	0	0	2	2	0	0	0	0	0	0	0	0	0	0	0	1	1	1	1	1	0	5	22.89
927	70	1	1	2	1	2	0	1	4	3	1	1	2	0	1	1	0	0	0	1	1	0	0	0	0	0	0	0	0	0	0	0	0	0	0	0	0	0	0	0	0	1	1	5	1	1	0	9	24.22
928	69	1	1	2	1	1	0	1	4	3	1	0	3	0	1	1	1	0	0	1	1	0	1	1	1	1	1	1	0	6	0	0	1	1	0	0	0	0	0	2	0	1	1	1	1	1	0	5	27.55
929	69	1	1	1	1	2	0	1	1	1	3	1	3	0	1	1	1	1	0	1	1	0	0	0	0	0	0	0	0	0	0	0	0	0	0	0	0	0	0	0	0	1	1	1	1	1	0	5	24.22
930	69	1	1	1	1	1	0	1	4	1	1	1	3	0	1	1	1	1	0	1	0	0	0	0	0	0	0	0	0	0	0	0	0	1	0	0	0	0	0	1	0	1	1	1	1	1	0	5	21.45
931	69	2	3	1	2	1	0	1	1	1	1	0	3	0	1	1	0	0	0	1	0	0	0	0	0	0	0	0	0	0	0	0	0	0	0	0	0	0	0	0	1	2	2	2	2	2	1	12	22.6
932	69	1	1	2	1	3	0	1	3	1	1	1	4	0	1	1	1	0	0	1	1	0	0	0	0	0	0	0	0	0	0	0	0	0	0	0	0	0	0	0	0	1	1	1	1	1	0	5	27.68
933	69	2	1	1	1	2	0	1	3	1	1	0	3	0	1	1	0	0	0	1	1	0	0	0	0	0	0	0	0	0	0	0	0	0	0	0	0	0	0	0	0	1	1	1	1	1	0	5	23.44
934	69	2	1	1	1	3	0	1	4	1	1	0	2	0	1	1	1	1	0	1	1	0	0	0	0	0	0	0	0	0	0	0	0	0	0	0	0	0	0	0	0	1	1	1	1	1	0	5	23.83
935	69	1	3	2	1	2	1	1	1	3	1	1	2	0	1	1	1	0	0	1	0	0	0	0	0	0	0	0	0	0	0	0	1	0	0	0	0	0	0	1	1	2	2	2	2	2	1	12	23.03
936	69	1	1	1	1	3	0	1	4	1	1	0	2	0	1	1	1	1	0	1	1	0	0	0	0	0	0	0	0	0	0	0	0	0	1	0	0	0	0	1	1	2	2	2	2	2	1	12	24.22
937	69	2	1	1	1	2	1	1	1	1	1	1	2	0	1	1	1	1	0	1	0	0	0	0	0	0	0	0	0	0	0	0	1	0	0	0	0	0	0	1	1	2	2	2	2	2	1	12	25.39
938	69	1	3	1	1	2	1	1	3	3	3	0	2	0	1	1	0	0	0	1	0	0	1	1	1	1	1	1	1	7	1	1	1	1	1	1	1	1	1	9	2	1	1	3	2	2	2	13	24.98
939	69	1	1	2	1	3	0	1	1	1	1	0	4	0	1	1	1	1	0	1	1	0	0	0	0	0	0	0	0	0	0	0	0	0	0	0	0	0	0	0	0	2	1	1	1	1	0	6	23.18
940	69	1	1	1	1	1	0	1	4	1	1	1	2	0	1	1	0	0	0	1	0	0	0	0	0	0	0	0	2	2	0	0	0	1	1	0	0	0	0	2	0	1	1	1	1	1	0	5	24.76
941	69	2	1	1	1	1	0	1	4	1	1	1	2	0	1	1	1	0	0	1	1	0	0	0	0	0	0	0	0	0	0	0	0	0	0	0	0	0	0	0	0	1	1	1	1	1	0	5	22.48
942	69	1	1	1	1	2	0	1	1	1	1	0	4	0	1	1	1	0	0	1	1	0	1	1	1	1	1	1	0	6	1	1	1	0	0	1	0	0	0	4	2	4	2	2	1	1	0	12	24.09
943	69	2	1	1	1	2	1	1	4	1	1	0	3	0	1	1	0	0	1	1	0	1	2	2	2	2	2	2	2	14	2	2	2	2	2	2	2	2	2	18	4	4	5	5	5	5	4	32	24.62
944	69	2	1	1	1	1	0	1	4	1	1	0	2	0	1	0	0	0	0	1	0	0	0	0	0	0	0	0	0	0	0	0	0	0	0	0	0	0	0	0	0	1	1	1	1	1	0	5	29.64
945	69	1	1	3	1	2	0	1	1	3	3	0	2	0	1	1	0	0	0	1	1	0	0	0	0	0	0	0	0	0	0	0	0	0	0	0	0	0	0	0	0	1	1	1	1	2	0	6	23.44
946	69	2	1	2	1	2	1	1	1	1	1	1	3	0	1	1	1	1	0	1	0	0	0	0	0	0	0	0	0	0	1	1	1	1	1	0	0	0	0	5	1	1	1	4	4	3	0	14	23.63
947	69	1	1	1	1	2	0	1	1	1	1	0	2	0	1	1	1	0	0	1	0	0	0	0	0	0	0	0	0	0	0	0	0	0	0	0	0	0	0	0	0	1	1	1	1	1	0	5	23.88
948	68	1	1	2	1	1	1	1	4	1	3	0	3	0	1	1	0	0	0	1	0	0	0	0	0	0	0	0	0	0	0	0	0	0	0	0	0	0	0	0	0	1	1	1	1	1	0	5	22.04
949	68	1	1	2	1	3	0	1	4	3	3	0	3	0	1	1	1	0	0	1	1	0	0	0	0	1	1	1	1	4	1	0	0	0	0	0	0	1	0	2	0	1	1	1	1	1	0	5	23.28
950	68	2	1	2	2	3	0	1	3	1	1	1	3	0	1	1	0	1	0	1	1	0	0	0	0	2	0	0	0	2	1	1	0	0	0	0	0	0	0	2	0	1	1	4	1	1	0	8	44.98
951	68	2	1	1	1	3	0	1	1	1	3	1	3	0	1	1	0	0	0	1	1	0	0	0	0	0	0	0	2	2	0	0	0	0	0	0	0	0	0	0	0	1	1	1	1	1	0	5	26.35
952	68	1	1	2	1	1	0	1	1	3	3	0	2	0	1	1	1	0	0	1	1	0	0	0	0	0	0	0	0	0	1	0	1	1	0	0	1	0	0	4	1	2	2	2	3	3	1	14	23.49
953	68	1	1	2	1	3	1	1	3	3	3	0	2	0	1	1	0	1	0	1	1	0	0	0	0	0	0	0	0	0	0	0	0	0	0	0	0	0	0	0	0	1	1	1	1	1	0	5	23.56
954	68	1	1	3	1	3	0	1	3	3	1	0	3	0	1	1	1	0	0	1	1	0	0	0	0	0	0	0	0	0	0	0	0	0	0	0	0	0	0	0	1	2	2	2	1	1	0	9	24.34
955	68	1	1	2	1	3	0	1	4	1	3	0	4	0	1	1	0	0	0	1	1	0	0	0	0	0	0	0	0	0	0	0	0	0	0	0	0	0	0	0	0	1	1	2	2	2	0	8	22.94
956	68	1	1	2	1	2	0	1	1	1	1	1	3	0	1	1	1	0	0	1	0	0	0	0	0	0	0	0	0	0	0	0	0	0	0	0	0	0	0	0	0	1	1	1	1	1	0	5	22.54
957	68	2	1	1	1	2	0	1	1	1	1	1	2	0	1	1	0	0	0	1	1	0	0	0	0	0	0	0	0	0	0	0	0	0	0	2	0	0	0	2	0	1	1	1	1	1	0	5	26.45
958	68	2	1	1	1	3	0	1	4	1	1	1	2	0	1	1	0	0	0	1	0	0	1	0	0	1	1	0	0	3	1	1	1	1	1	1	1	0	0	7	0	1	1	1	1	1	0	5	22.51
959	68	1	1	2	1	3	0	1	1	1	3	1	2	0	1	1	0	0	0	1	0	0	0	1	1	0	0	0	0	2	0	0	0	0	0	0	0	0	0	0	0	1	1	1	1	1	0	5	20.52
960	68	1	1	2	1	1	0	1	1	3	1	0	2	0	1	0	0	0	0	1	1	0	0	0	0	0	0	0	2	2	0	0	0	0	0	0	0	0	0	0	1	2	2	2	2	2	1	12	25.91
961	68	2	1	1	1	3	0	1	1	1	1	1	3	0	1	1	0	0	0	1	1	0	0	0	0	0	0	0	0	0	0	0	0	0	0	0	0	0	0	0	0	1	1	1	2	2	0	7	23.44
962	68	1	1	1	1	2	0	1	1	3	3	0	2	0	0	0	0	0	0	1	1	0	0	0	0	0	0	0	0	0	1	1	1	1	1	1	1	1	0	8	1	2	2	2	1	2	1	11	23.51
963	68	2	1	1	1	1	0	1	4	1	1	1	2	0	1	1	1	0	0	1	0	0	0	0	0	0	0	0	0	0	0	0	0	0	0	0	0	0	0	0	0	1	1	1	1	1	0	5	20.32
964	68	1	1	1	1	1	1	1	1	1	1	1	3	1	1	1	0	0	0	1	0	0	1	0	0	0	0	0	0	1	0	1	1	1	0	0	0	0	0	3	3	1	1	1	2	2	0	10	21.78
965	68	1	1	1	1	2	1	1	1	1	1	0	1	0	1	1	0	0	0	1	1	0	0	0	0	0	0	0	0	0	0	0	0	0	0	0	0	0	0	0	0	1	1	1	1	1	0	5	24.51
966	68	2	3	2	1	3	1	1	3	1	1	1	2	0	0	0	1	0	0	1	1	0	0	1	0	0	0	0	0	1	0	1	0	1	1	0	0	0	0	3	1	2	2	3	3	3	1	15	22.03
967	68	2	1	1	1	3	0	1	3	1	1	1	3	0	1	1	0	0	0	1	1	0	0	0	0	0	0	0	0	0	0	0	0	0	0	0	0	0	0	0	0	1	1	1	2	1	0	6	21.16
968	68	2	1	1	1	2	0	1	1	1	1	1	2	0	1	1	1	0	0	1	0	0	0	0	0	0	0	0	0	0	0	0	0	0	0	0	0	0	0	0	1	2	2	2	2	2	1	12	24.24
969	68	1	1	2	1	3	1	1	3	1	1	0	2	1	1	1	0	1	0	1	0	0	0	0	0	0	0	0	0	0	0	0	1	1	1	0	0	0	0	3	1	2	2	2	2	2	1	12	22.14
970	68	2	1	2	1	3	0	1	1	1	1	0	4	1	1	1	1	1	0	1	1	0	0	1	0	0	0	0	0	1	0	0	1	0	0	0	0	0	0	1	0	3	2	4	1	1	0	11	22.06
971	68	1	1	1	1	2	1	1	1	3	1	0	2	0	1	1	0	0	0	1	0	0	0	0	0	0	0	0	0	0	0	0	0	0	0	0	0	0	0	0	0	1	1	1	1	1	0	5	25.83
972	68	2	1	3	1	3	1	1	3	1	1	1	3	0	1	1	1	1	0	1	1	0	1	1	0	1	0	0	2	5	0	1	2	0	1	1	0	0	0	5	2	4	3	3	1	1	1	15	22.04
973	68	1	1	1	1	2	0	1	3	3	2	0	2	0	1	1	1	1	0	1	1	0	0	0	0	0	0	0	0	0	1	1	1	1	1	0	0	0	0	5	2	2	1	2	2	3	1	13	25.59
974	67	1	1	1	1	2	0	1	1	1	1	0	2	0	1	1	1	0	0	1	1	0	0	0	0	0	0	0	0	0	0	0	1	0	0	0	0	0	0	1	0	1	0	1	1	1	0	4	21.22
975	67	1	1	2	1	2	1	1	1	1	1	0	2	0	1	1	0	1	0	1	1	0	0	0	0	0	0	0	0	0	0	0	0	0	0	0	0	0	0	0	0	1	1	1	1	1	0	5	23.03
976	67	1	1	3	1	2	1	1	1	1	1	1	2	0	1	1	1	1	0	1	1	0	0	0	0	0	0	0	0	0	0	0	0	0	0	0	0	0	0	0	1	2	2	2	2	2	1	12	23.39
977	67	1	1	1	1	1	0	1	1	1	1	1	2	0	1	0	0	1	0	1	0	0	0	0	0	0	0	0	0	0	0	0	0	1	0	0	0	0	0	1	0	1	1	1	1	1	0	5	25.18
978	67	2	3	1	1	1	0	1	1	1	1	0	3	0	0	1	0	0	0	1	1	0	1	1	1	0	0	1	0	4	1	0	0	1	1	0	1	1	0	5	0	1	1	1	1	1	0	5	24.84
979	67	2	1	1	1	2	1	1	1	1	1	1	2	0	1	1	0	0	0	1	1	0	0	0	0	0	0	0	0	0	0	0	1	0	0	0	0	0	0	1	2	3	3	1	3	3	0	15	23.44
980	67	2	1	2	1	3	0	1	1	3	1	1	3	0	1	1	1	1	0	1	0	0	1	1	1	1	1	1	0	6	1	0	1	1	1	1	1	1	0	7	1	2	2	4	2	3	2	16	21.48
981	67	2	1	1	1	3	1	1	1	1	1	1	2	0	1	1	1	0	0	1	1	0	0	0	0	0	0	0	0	0	0	0	0	0	0	0	0	0	0	0	1	1	2	2	1	1	0	8	24.77
982	67	2	1	1	1	1	0	1	1	1	1	1	3	0	1	1	1	1	0	1	1	0	0	0	0	0	0	0	0	0	0	0	0	0	0	0	0	0	0	0	0	1	1	1	1	1	0	5	23.44
983	67	2	3	1	1	3	1	1	1	1	1	0	3	0	1	1	0	0	0	1	1	0	0	0	0	0	0	0	0	0	0	0	0	0	0	0	0	0	0	0	0	1	1	1	1	1	0	5	22.03
984	67	2	1	1	1	1	0	1	4	1	1	1	2	0	1	1	0	0	0	1	0	0	0	0	0	0	0	0	0	0	0	0	0	0	0	0	0	0	0	0	0	1	1	1	1	1	0	5	20.64
985	67	2	1	1	1	1	0	1	1	1	1	0	2	0	1	1	1	0	0	1	0	0	0	0	0	0	0	0	0	0	0	0	0	0	0	0	0	0	0	0	1	2	2	2	2	2	1	12	21.87
986	67	2	1	1	1	2	0	1	1	1	1	1	3	0	1	1	1	1	0	1	1	0	0	0	0	0	0	0	0	0	0	0	0	0	0	0	0	0	0	0	0	1	1	1	1	1	0	5	24.61
987	67	1	1	1	1	2	1	1	1	1	1	0	1	0	1	1	0	0	0	1	1	0	0	0	0	0	0	0	0	0	0	0	0	0	0	0	0	0	0	0	0	1	1	1	1	1	0	5	23.94
988	67	1	1	1	1	2	0	1	1	3	3	0	2	0	1	0	0	0	0	1	1	0	0	0	0	0	0	0	0	0	0	0	0	0	0	0	0	0	0	0	0	1	1	1	1	1	0	5	24.8
989	67	1	1	2	1	3	0	1	4	1	1	0	4	0	1	1	0	0	0	1	1	0	0	0	0	0	0	0	0	0	0	0	0	0	0	0	0	0	0	0	1	1	1	1	2	4	2	12	24.17
990	67	2	1	1	1	2	0	1	1	1	1	0	2	0	1	0	0	0	0	1	1	0	0	0	0	0	0	1	0	1	0	0	0	0	0	0	0	0	0	0	1	2	2	2	2	2	1	12	23.83
991	67	2	1	1	1	1	0	1	1	1	1	0	3	0	1	1	1	1	0	1	1	0	0	0	0	0	0	0	0	0	0	0	0	0	0	0	0	0	0	0	0	1	1	1	1	1	0	5	20.83
992	66	1	2	3	1	2	0	0	1	1	1	1	2	0	1	1	1	0	0	1	1	0	0	0	0	0	0	0	0	0	0	0	0	0	0	0	0	0	0	0	0	1	1	1	1	1	0	5	24.09
993	66	1	1	3	2	3	0	1	1	1	1	0	3	0	1	1	1	1	0	1	1	0	0	0	0	0	0	0	0	0	0	0	0	0	0	0	0	0	0	0	0	1	1	1	1	1	0	5	31.14
994	66	1	1	2	1	2	0	1	1	1	1	1	2	0	1	1	1	0	0	1	1	0	0	0	0	0	0	0	0	0	0	0	0	0	0	0	0	0	0	0	1	1	1	2	1	1	0	7	22.6
995	66	2	1	1	1	3	0	1	1	1	1	0	2	0	1	1	0	1	0	1	1	0	0	0	0	0	0	0	0	0	0	0	0	0	0	0	0	0	0	0	0	1	1	1	1	1	0	5	24.14
996	66	1	1	1	1	2	1	1	1	1	1	1	2	0	1	1	1	1	0	1	1	0	0	0	0	0	0	0	0	0	0	0	1	0	0	0	0	0	0	1	1	2	2	2	2	2	1	12	24.34
997	66	2	3	1	1	1	0	1	1	1	1	1	2	0	1	1	1	0	0	1	1	0	0	0	0	0	0	0	0	0	0	0	0	0	0	0	0	0	0	0	0	1	1	1	1	1	0	5	23.51
998	66	2	1	2	1	3	0	1	1	1	1	0	3	0	1	1	1	0	0	1	1	0	0	0	0	0	0	0	0	0	0	0	0	0	0	0	0	0	0	0	0	1	1	1	1	1	0	5	32.88
999	66	1	1	2	1	3	1	1	3	3	3	0	2	0	1	1	0	1	0	1	0	0	0	0	0	1	0	0	1	2	1	1	1	1	0	1	1	0	0	6	2	2	2	2	2	2	1	13	21.71
1000	66	2	1	1	1	1	0	1	1	1	1	1	3	0	1	1	1	1	0	1	1	0	0	0	0	0	0	0	0	0	0	0	2	0	0	0	0	0	0	2	3	5	5	4	3	3	2	25	23.44
1001	66	1	1	1	1	3	0	1	1	3	3	1	2	0	1	1	1	0	0	1	1	0	0	0	0	0	0	0	0	0	0	0	0	0	0	0	0	0	0	0	0	1	1	1	1	1	0	5	25.65
1002	66	2	1	1	1	3	0	1	1	1	1	0	3	0	1	1	1	1	0	1	1	0	0	0	0	0	0	0	0	0	0	0	0	1	0	0	0	0	0	1	0	1	1	1	1	1	0	5	24.65
1003	66	1	1	3	1	3	1	1	1	1	1	1	3	0	1	1	0	0	0	1	1	0	0	0	0	0	0	0	0	0	1	1	0	0	0	0	0	0	0	2	0	1	1	1	1	1	0	5	24.8
1004	66	2	3	1	1	2	1	1	1	1	1	1	2	0	1	1	1	1	0	1	0	0	0	0	0	0	0	0	2	2	1	0	0	0	1	0	0	0	0	2	1	2	2	2	1	1	0	9	18.18
1005	73	1	1	1	2	1	0	1	4	1	3	0	4	0	1	1	1	1	0	1	0	0	0	0	0	0	0	0	0	0	0	0	1	1	1	0	0	0	0	3	1	2	2	2	4	2	0	13	19.27
1006	68	2	1	1	2	2	0	1	1	1	1	0	2	0	0	1	0	0	0	1	0	0	0	0	0	0	0	0	0	0	0	0	0	0	0	0	0	0	0	0	0	1	1	1	1	1	0	5	25.15
1007	67	1	1	2	1	1	1	1	4	1	1	0	2	0	1	1	0	0	0	1	0	0	0	0	0	0	0	0	0	0	0	1	1	0	0	0	0	0	0	2	0	4	1	3	3	3	0	14	27.92
1008	76	2	1	1	1	3	0	1	1	1	1	0	3	0	1	1	1	1	0	1	0	0	0	0	0	0	0	0	0	0	1	0	0	0	0	0	0	0	0	1	0	1	1	2	1	1	0	6	22.31
1009	69	2	1	2	2	3	0	1	1	1	1	1	2	0	1	1	0	0	0	1	0	0	1	1	0	0	1	0	0	3	1	0	1	0	0	0	1	0	0	3	1	3	2	2	3	2	2	15	29.14
1010	85	1	1	2	2	1	0	1	1	1	3	1	2	0	1	1	0	0	0	1	1	0	0	0	0	0	0	0	0	0	0	0	0	0	0	0	0	0	0	0	0	1	1	1	1	1	0	5	25.95
1011	79	2	1	1	2	1	0	1	1	1	1	1	2	0	1	1	0	0	0	1	1	0	0	0	0	0	0	0	0	0	0	0	1	0	0	0	0	0	0	1	0	1	1	1	1	1	0	5	21.8
1012	74	2	1	2	2	2	0	1	1	1	1	0	2	0	1	1	0	0	0	1	0	0	0	0	0	0	0	0	2	2	0	0	0	0	0	0	0	0	0	0	0	1	1	1	1	1	0	5	18.82
1013	94	2	3	1	1	1	1	1	1	1	1	1	3	0	1	1	1	0	0	1	0	0	0	0	0	0	0	0	0	0	1	1	1	1	1	1	1	1	0	8	1	2	2	2	2	2	1	12	27.59
1014	93	2	3	1	1	2	1	1	1	1	1	1	2	0	1	1	0	0	0	1	0	0	0	0	0	0	0	0	0	0	0	0	0	0	0	0	0	0	0	0	0	1	1	1	1	1	0	5	18.37
1015	91	2	3	1	2	2	0	1	4	1	1	1	2	0	1	1	1	0	0	1	0	0	0	0	0	0	0	0	0	0	0	0	1	0	1	0	0	0	0	2	1	1	1	1	1	1	0	6	20.03
1016	90	2	1	1	1	2	1	1	1	1	1	1	2	0	1	1	0	0	0	1	0	0	0	0	0	0	0	0	2	2	1	0	1	0	1	0	1	0	0	4	1	1	1	3	3	2	0	11	27.1
1017	90	2	3	1	1	1	1	1	4	1	1	1	3	0	0	1	0	0	0	1	0	0	0	1	1	0	0	1	0	3	1	0	1	1	1	1	1	2	0	8	0	1	1	1	1	2	0	6	18.37
1018	88	2	3	1	1	1	0	1	4	1	1	1	1	0	0	1	0	0	0	1	0	1	1	1	1	1	1	1	2	8	1	1	2	2	1	2	2	2	1	14	3	4	4	5	5	5	4	30	23.44
1019	87	2	3	1	1	2	0	1	1	1	1	0	3	0	1	1	0	0	0	1	1	0	1	1	1	1	1	1	0	6	1	0	1	1	1	0	1	1	0	6	1	2	2	2	2	2	1	12	21.36
1020	86	1	1	1	1	3	1	1	1	1	1	1	3	0	1	1	0	0	0	1	0	0	0	0	0	0	0	0	0	0	1	0	0	0	0	0	0	0	0	1	0	1	1	1	1	1	0	5	22.04
1021	86	1	1	1	1	3	0	1	1	1	1	1	4	0	1	1	1	0	0	1	0	0	0	0	0	0	0	0	2	2	1	0	0	1	0	0	0	0	0	2	0	1	1	5	3	1	0	11	22.49
1022	85	2	3	1	1	3	0	1	1	1	1	0	2	0	1	1	0	0	0	1	1	0	0	0	0	0	0	0	2	2	0	0	0	1	0	1	0	0	0	2	1	2	2	2	2	2	1	12	24.97
1023	85	2	3	1	2	2	1	1	1	1	1	1	2	0	1	1	0	0	0	0	0	0	0	1	1	0	0	0	2	4	1	1	1	1	1	2	1	2	0	10	1	2	2	3	2	3	1	14	19.23
1024	84	2	3	1	1	3	0	1	4	1	1	0	3	0	1	1	0	0	0	1	0	0	0	0	0	0	0	0	0	0	0	0	0	0	0	0	0	0	0	0	0	1	1	1	1	1	0	5	24.97
1025	84	2	3	1	2	3	0	1	1	1	1	1	2	0	1	1	1	0	0	1	1	0	0	1	1	0	0	0	0	2	0	0	0	0	0	0	0	1	0	1	0	1	1	5	1	1	0	9	23.44
1026	84	2	1	1	1	1	0	1	4	1	1	1	3	0	1	1	1	0	0	1	0	1	1	1	1	1	1	1	2	8	2	2	1	1	2	1	1	1	1	12	2	3	3	3	3	3	2	19	24.46
1027	84	1	1	1	1	3	1	1	1	3	3	1	4	0	1	1	0	0	0	1	0	0	0	0	0	0	0	0	1	1	1	1	1	1	1	1	1	1	0	8	0	1	1	1	1	1	0	5	16.41
1028	84	1	1	1	2	3	0	1	1	1	1	0	2	0	1	1	1	0	0	1	0	0	0	1	1	0	0	0	1	3	1	1	1	1	1	1	1	0	0	7	0	2	1	1	1	1	0	6	23.03
1029	83	1	1	1	1	3	0	1	1	1	1	1	3	0	1	1	0	0	0	1	0	0	0	0	0	0	0	0	0	0	0	0	0	1	0	0	0	0	0	1	0	1	1	1	1	1	1	6	22.04
1030	83	2	1	1	1	2	1	1	1	1	1	1	3	0	1	1	0	0	0	1	0	0	0	0	0	0	0	0	0	0	1	0	1	2	2	0	0	2	0	8	1	2	2	2	2	2	1	12	24.97
1031	83	2	3	1	1	2	0	1	1	1	1	0	2	0	0	1	1	0	0	1	0	0	1	1	1	1	1	1	0	6	1	1	1	1	1	1	1	1	1	9	1	2	2	2	2	2	1	12	16.06
1032	83	1	1	1	1	3	0	1	1	1	1	0	2	0	1	1	1	1	0	1	0	0	0	0	0	0	0	0	2	2	0	0	0	0	0	0	0	0	0	0	0	1	1	1	1	1	0	5	30.11
1033	83	2	1	1	1	1	0	1	1	1	1	0	3	0	0	0	0	0	0	1	0	0	1	1	1	1	1	1	1	7	1	1	1	1	1	1	1	1	1	9	0	1	1	1	1	1	0	5	27.41
1034	82	1	1	1	1	2	0	1	1	2	3	1	3	0	1	1	0	0	0	1	0	0	0	0	0	0	0	0	0	0	0	0	1	1	0	0	0	0	0	2	2	3	3	3	3	3	2	19	17.42
1035	82	2	3	1	1	1	0	1	1	1	1	0	2	0	1	1	0	0	0	1	1	0	0	0	0	0	0	0	0	0	0	0	0	0	0	0	0	0	0	0	0	1	1	1	1	1	0	5	46.67
1036	82	1	1	1	1	3	1	1	1	3	1	1	3	0	1	1	1	1	0	1	0	0	0	0	0	0	0	0	1	1	0	0	0	0	0	0	0	0	0	0	0	1	1	3	2	2	1	10	22.49
1037	82	2	3	1	1	2	1	1	3	1	1	1	3	0	1	1	0	0	0	1	0	0	1	1	1	1	0	0	2	6	1	1	1	1	1	1	1	0	0	7	0	1	1	1	1	1	0	5	22.22
1038	82	2	1	1	2	2	0	1	1	1	1	1	2	0	1	1	1	1	0	1	0	0	0	0	0	0	0	0	1	1	0	0	1	1	0	0	0	1	0	3	1	3	2	3	3	1	0	13	20.96
1039	81	1	3	1	1	3	1	1	1	1	1	0	3	0	1	1	0	0	0	1	0	0	0	1	1	0	0	1	0	3	1	0	1	1	1	0	0	1	0	5	1	1	1	2	1	1	0	7	26.56
1040	81	2	3	1	2	2	1	1	1	1	1	1	1	0	1	1	1	1	0	1	0	0	0	0	0	0	0	0	0	0	0	0	3	0	0	0	0	0	0	3	2	3	4	3	3	3	2	20	22.66
1041	81	1	1	1	1	3	1	1	1	1	1	1	2	0	1	1	0	0	0	1	0	0	0	0	0	0	0	0	0	0	0	0	2	1	1	0	0	0	0	4	1	2	4	2	3	1	2	15	25.95
1042	81	2	1	1	1	3	0	1	4	1	1	1	3	0	1	1	0	0	0	0	0	0	0	0	0	0	0	0	0	0	0	0	0	0	0	0	0	0	0	0	1	2	2	2	2	2	0	11	27.56
1043	81	1	1	2	2	2	0	0	1	1	1	1	3	1	0	1	0	0	1	0	1	0	0	2	2	2	2	2	2	12	0	0	0	0	2	0	0	0	0	2	0	1	1	1	1	1	0	5	17.3
1044	81	2	1	1	1	1	0	1	1	1	1	1	3	0	1	1	0	0	0	1	0	0	0	0	0	0	0	0	0	0	0	0	0	0	0	0	0	0	0	0	0	1	1	1	1	1	0	5	23.42
1045	81	1	3	1	1	3	1	1	4	1	1	0	3	0	1	1	0	0	0	1	1	0	0	0	0	1	0	0	0	1	1	1	1	1	1	1	1	1	0	8	1	2	2	2	2	2	1	12	27.43
1046	81	2	2	1	1	3	1	1	1	1	1	1	2	0	1	1	0	0	0	1	0	0	1	1	1	1	1	1	0	6	1	1	1	1	1	1	1	1	1	9	1	2	2	2	2	2	1	12	22.6
1047	81	1	1	1	1	2	0	1	1	1	1	0	2	0	1	1	1	1	0	1	0	0	0	0	0	0	0	0	0	0	0	0	0	1	0	0	0	0	0	1	2	3	3	3	3	3	2	19	24.03
1048	81	1	1	2	1	1	0	0	1	1	1	1	3	0	0	1	0	0	0	1	1	0	0	0	0	0	0	0	0	0	0	0	0	0	0	0	0	0	0	0	0	1	2	1	1	1	0	6	27.89
1049	81	2	1	1	1	2	0	1	1	1	1	1	1	0	1	0	0	0	0	1	0	0	0	0	0	0	0	0	0	0	0	1	0	1	0	0	0	0	0	2	1	2	2	3	3	2	2	15	17.63
1050	80	1	3	1	1	3	0	1	1	1	1	0	4	0	0	1	1	0	0	1	1	0	0	0	0	0	0	0	0	0	0	0	0	0	0	0	0	0	0	0	0	1	1	1	1	1	0	5	25.32
1051	80	1	3	1	1	3	1	1	1	1	1	1	1	0	1	1	0	0	0	1	0	0	0	0	0	0	0	0	0	0	0	0	0	1	1	0	0	0	0	2	1	2	2	3	1	2	1	12	15.57
1052	80	1	1	1	1	1	0	1	4	1	1	0	1	0	1	1	0	0	0	1	1	0	0	0	0	0	0	0	1	1	0	0	2	0	0	0	0	0	0	2	3	2	1	3	4	2	1	16	24.79
1053	80	1	3	1	1	3	0	1	1	3	3	1	3	0	0	1	0	0	0	1	0	0	0	0	1	0	0	0	0	1	1	1	3	1	0	0	0	0	0	6	3	4	1	3	1	1	2	15	28.8
1054	80	2	1	1	1	2	1	1	1	1	1	1	2	0	1	1	0	0	0	1	0	0	0	0	0	0	0	0	0	0	1	1	1	1	1	1	1	0	0	7	1	2	2	2	2	2	1	12	22.89
1055	79	2	1	1	1	1	0	1	4	1	1	1	2	0	1	1	1	0	0	1	0	0	0	0	1	0	0	0	0	1	1	0	0	0	0	0	0	0	0	1	0	1	1	1	1	1	0	5	19.15
1056	79	1	1	1	1	3	1	1	1	3	1	1	3	0	1	1	1	1	0	1	0	0	0	0	0	0	0	0	0	0	0	0	0	1	0	0	0	0	0	1	0	1	1	1	1	1	0	5	22.86
1057	79	1	1	1	1	3	1	1	1	1	1	0	2	0	1	1	0	0	0	1	0	0	0	1	1	1	1	1	0	5	1	1	1	1	1	1	1	1	0	8	1	2	2	2	2	2	1	12	19.65
1058	79	1	1	1	1	2	0	1	4	1	1	1	2	0	1	1	1	0	0	1	0	0	0	0	0	0	0	0	0	0	1	0	1	1	0	0	0	0	0	3	0	1	1	1	1	1	0	5	20.2
1059	79	1	1	1	1	3	0	1	1	1	1	0	2	0	1	1	0	0	0	1	1	0	0	1	1	1	1	0	0	4	1	1	1	1	0	1	0	0	0	5	1	2	2	2	2	2	1	12	27.34
1060	79	2	1	1	1	2	1	1	1	1	1	1	2	0	1	0	0	0	0	1	0	0	0	0	0	0	0	0	0	0	0	0	1	0	0	0	0	0	0	1	1	2	2	2	2	2	1	12	18.82
1061	79	2	3	2	2	2	0	1	1	3	1	1	2	1	0	1	1	1	0	1	0	0	0	0	0	0	0	0	0	0	1	0	0	0	1	1	0	0	0	3	0	1	1	1	1	1	0	5	25
1062	78	2	1	1	1	1	1	1	4	1	1	1	2	0	1	1	0	0	0	1	0	0	1	1	1	1	1	1	0	6	1	1	1	1	1	1	1	1	1	9	1	1	1	2	2	2	1	10	22.58
1063	78	1	1	1	1	3	1	1	1	2	3	1	1	0	1	1	1	1	0	1	1	0	1	1	1	0	0	1	0	4	0	1	2	1	1	0	0	0	0	5	1	3	2	3	1	1	1	12	25.35
1064	78	2	3	1	1	3	0	1	1	1	1	0	3	0	1	1	1	0	0	1	0	0	0	0	0	0	0	0	0	0	0	0	0	0	0	0	0	0	0	0	0	1	1	1	1	1	0	5	28.31
1065	78	1	1	1	1	1	0	1	1	1	1	1	3	0	1	1	0	0	0	0	0	0	0	0	0	0	0	0	0	0	0	0	0	0	0	0	0	0	0	0	0	1	1	1	1	1	0	5	19.49
1066	78	2	3	1	1	1	1	1	4	1	1	1	1	0	0	1	0	0	1	0	0	0	3	3	3	3	3	1	2	18	1	1	1	1	1	1	1	1	2	10	2	3	3	3	3	3	2	19	18.08
1067	78	2	3	1	1	3	1	1	1	1	1	1	3	0	1	1	0	0	0	1	0	0	0	0	0	0	0	0	0	0	0	0	1	1	1	1	1	1	0	6	1	2	2	2	2	2	1	12	23.88
1068	78	2	1	1	1	3	0	1	1	1	1	0	3	1	1	1	1	0	0	1	1	0	0	0	0	0	0	0	0	0	0	0	0	0	0	0	0	0	0	0	0	1	2	2	2	1	0	8	23.11
1069	78	1	1	2	1	3	0	1	1	1	1	1	3	0	1	1	1	0	0	1	0	0	0	0	0	0	0	0	0	0	0	0	3	0	0	0	0	0	0	3	1	1	3	2	2	2	1	12	21.26
1070	78	2	3	1	1	2	1	1	1	1	1	1	3	0	1	0	1	1	0	1	1	0	0	0	0	0	0	0	0	0	0	0	0	0	0	0	0	0	0	0	0	1	1	1	1	1	0	5	27.12
1071	77	2	1	1	1	3	1	1	1	1	1	1	2	0	1	1	0	0	0	1	1	0	0	0	0	0	0	0	1	1	1	0	1	1	0	0	0	0	0	3	1	2	2	2	1	1	0	9	31.22
1072	77	2	1	1	1	1	1	1	1	1	1	0	2	0	1	1	0	0	0	1	0	0	1	1	1	0	1	1	0	5	1	1	1	1	1	1	1	1	0	8	2	3	3	3	3	3	2	19	23.03
1073	77	2	1	1	1	1	0	1	1	1	1	1	2	0	1	1	0	0	0	1	0	0	0	0	0	0	0	0	2	2	1	0	1	1	0	0	0	0	0	3	0	1	1	1	1	1	0	5	24.97
1074	77	2	1	1	1	2	0	1	1	1	1	1	3	0	1	1	0	0	0	1	1	0	0	1	1	0	0	0	2	4	0	0	2	1	2	0	0	0	0	5	0	1	4	3	1	2	0	11	28.67
1075	77	2	1	1	1	1	1	1	4	1	1	1	2	0	1	1	0	1	0	1	0	0	0	1	0	0	0	0	0	1	0	0	2	1	0	0	0	0	0	3	1	2	2	2	2	2	0	11	24.24
1076	77	1	1	1	1	2	0	1	1	1	1	1	3	0	1	1	0	0	0	1	0	0	0	0	0	0	0	0	0	0	1	0	0	0	0	0	0	0	0	1	0	1	1	2	2	2	1	9	21.26
1077	77	1	1	1	1	1	1	1	4	1	1	1	2	0	1	1	1	0	0	1	0	0	0	0	0	0	0	0	0	0	0	0	0	0	0	0	0	0	0	0	0	1	1	1	1	1	0	5	21.5
1078	77	1	1	1	1	1	0	1	4	2	2	1	3	0	1	1	0	1	0	1	0	0	0	0	0	0	0	0	0	0	0	0	0	0	0	0	0	0	0	0	1	2	2	3	2	2	1	13	18.73
1079	77	1	1	1	1	1	1	1	1	1	1	1	3	0	1	1	1	1	0	1	0	0	0	0	0	0	0	0	0	0	1	0	0	0	0	0	0	0	0	1	0	1	1	1	1	1	0	5	25.28
1080	77	2	1	1	1	2	1	1	1	1	1	1	2	0	1	1	1	1	0	1	0	0	0	0	0	0	0	0	2	2	0	0	0	0	0	0	0	0	0	0	0	1	1	1	1	1	0	5	21.48
1081	77	2	3	1	1	2	1	1	4	1	1	1	2	0	1	1	0	0	0	1	0	0	0	0	0	0	0	0	0	0	1	0	1	1	1	0	0	0	0	4	2	3	3	3	3	3	2	19	26.16
1082	77	2	1	1	1	2	0	1	1	1	1	1	3	0	1	1	1	0	0	1	1	0	1	1	1	1	1	1	0	6	1	1	1	1	1	1	1	1	0	8	1	2	2	2	2	2	1	12	26.35
1083	76	2	3	1	1	1	1	1	4	1	1	1	3	0	0	1	0	0	0	1	1	0	0	0	0	0	0	0	2	2	1	0	0	1	0	0	0	0	0	2	1	1	1	1	1	1	0	6	24.35
1084	76	2	3	1	1	3	1	1	1	1	1	0	3	0	1	1	0	0	0	1	1	0	1	1	1	1	1	1	0	6	1	0	1	1	1	0	0	0	0	4	1	2	2	2	2	2	1	12	24.34
1085	76	1	1	2	2	3	0	1	1	1	1	1	3	0	1	1	1	1	0	1	0	0	0	0	0	0	0	0	2	2	1	0	0	0	0	0	0	1	0	2	0	1	2	2	1	1	0	7	18.37
1086	76	2	1	1	1	1	0	1	4	1	1	0	1	0	1	1	0	0	0	1	0	0	0	0	0	0	0	0	1	1	0	0	3	1	0	0	0	0	0	4	4	4	5	4	5	4	2	28	20.41
1087	76	1	2	2	1	1	0	0	3	1	1	0	3	0	0	1	0	1	0	1	1	0	0	0	0	0	0	0	0	0	0	0	0	0	0	0	0	0	0	0	0	1	1	1	1	1	0	5	23.88
1088	76	2	1	1	1	2	0	1	4	1	1	1	2	0	1	1	1	0	0	1	1	0	0	0	0	0	0	0	0	0	0	0	0	0	0	0	0	0	0	0	1	2	2	2	2	1	0	10	25.39
1089	76	2	3	1	1	3	0	1	1	1	1	1	3	0	0	1	1	0	0	1	1	0	0	0	0	0	0	0	0	0	0	0	0	0	0	0	0	0	0	0	0	1	1	1	1	1	0	5	26.67
1090	76	2	1	1	1	1	0	1	1	1	1	1	3	0	1	0	1	1	0	1	1	0	0	0	0	0	0	0	0	0	0	0	0	0	0	0	0	0	0	0	0	1	1	1	1	1	0	5	23.73
1091	76	2	1	1	1	3	1	1	1	1	1	0	2	0	1	1	0	0	0	1	0	0	0	1	1	1	1	1	0	5	1	1	1	1	0	0	0	1	0	5	1	2	2	2	2	2	0	11	24.39
1092	76	1	1	1	1	3	1	1	1	1	3	1	1	0	1	1	0	1	0	1	1	0	0	0	0	0	0	0	0	0	0	0	3	1	0	0	0	0	0	4	2	3	3	4	1	1	0	14	27.18
1093	76	1	3	1	1	3	0	1	1	3	1	1	2	0	1	0	0	0	0	1	0	0	0	0	0	0	0	0	0	0	0	0	1	1	0	0	0	0	0	2	0	1	1	4	2	2	1	11	22.86
1094	76	2	1	1	1	3	0	1	1	1	1	0	3	0	1	1	1	0	0	1	1	0	0	0	0	0	0	0	0	0	1	0	0	0	0	0	0	0	0	1	0	1	1	1	1	1	0	5	24.01
1095	76	1	1	1	1	3	1	1	1	3	1	0	2	0	1	1	1	1	0	1	1	0	0	0	0	0	0	0	0	0	1	0	1	1	0	0	0	0	0	3	0	1	1	1	1	1	0	5	22.86
1096	76	2	1	2	1	2	1	1	1	1	1	1	1	1	0	1	1	1	1	0	1	0	2	0	2	2	0	2	2	10	0	0	0	0	0	0	0	0	0	0	0	1	1	1	1	1	0	5	18.37
1097	76	2	1	1	1	1	1	1	4	1	1	0	2	0	1	1	0	0	0	1	0	0	0	1	0	0	1	1	0	3	1	1	1	1	1	1	0	0	0	6	0	1	1	1	1	1	0	5	19.8
1098	75	1	3	2	1	1	1	1	1	3	3	1	2	0	0	1	1	0	0	0	0	0	0	0	0	0	0	0	0	0	0	0	1	0	0	0	0	0	0	1	2	3	2	3	3	3	0	16	20.96
1099	75	1	1	1	1	3	0	1	1	3	1	0	2	0	1	0	0	0	0	1	0	0	0	0	0	0	0	0	0	0	0	0	0	0	0	0	0	0	0	0	0	1	1	1	1	1	0	5	20.76
1100	75	1	1	2	2	3	0	1	4	1	1	1	1	0	1	1	0	0	0	1	1	0	0	1	0	0	0	1	2	4	1	0	3	2	0	0	0	1	0	7	1	2	3	3	2	3	1	15	23.88
1101	75	2	1	2	2	2	1	1	1	1	1	0	2	0	1	1	1	1	0	1	1	0	0	0	2	0	0	2	0	4	0	0	0	0	0	0	0	0	0	0	1	2	2	2	2	1	1	11	27.55
1102	75	2	3	1	1	2	0	1	1	1	1	0	3	0	1	1	1	0	0	1	0	0	1	1	1	1	1	1	0	6	1	0	1	1	1	0	1	0	0	5	1	2	2	2	2	2	1	12	22.21
1103	75	1	1	1	1	2	0	1	1	1	1	0	2	0	1	0	0	0	0	1	0	0	0	0	0	0	0	0	0	0	0	0	0	0	0	0	0	0	0	0	0	1	1	1	1	1	0	5	22.04
1104	75	2	1	1	1	1	1	1	1	1	1	0	3	0	1	1	0	0	0	1	1	0	0	0	0	0	0	0	0	0	1	0	0	1	0	0	0	0	0	2	1	1	1	1	1	1	0	6	23.92
1105	75	2	3	1	1	3	0	1	1	1	1	0	3	0	1	1	1	1	0	1	1	0	0	0	0	0	0	0	0	0	0	0	0	1	0	0	0	0	0	1	0	1	1	1	1	1	0	5	27.53
1106	75	1	1	1	1	2	1	1	3	1	1	1	2	0	1	1	0	1	0	1	1	0	0	0	0	0	0	0	0	0	0	0	0	0	0	0	0	0	0	0	0	1	1	1	1	1	0	5	28.2
1107	75	2	3	1	1	2	0	1	1	1	1	1	3	0	0	1	0	0	0	1	0	0	0	0	0	0	0	0	0	0	1	1	3	1	1	0	0	0	0	7	3	4	4	4	3	3	2	23	28.31
1108	75	1	1	1	2	2	0	1	1	3	3	0	3	0	1	1	0	0	0	1	0	0	1	1	1	1	1	1	2	8	1	1	1	1	1	1	1	1	1	9	2	3	3	3	3	3	2	19	16.53
1109	75	2	1	1	2	1	0	1	1	1	1	1	3	0	1	1	1	1	0	1	1	0	0	0	0	0	0	0	2	2	0	0	0	0	0	0	0	0	0	0	0	1	1	1	1	1	0	5	23.73
1110	75	2	3	1	1	1	0	1	1	1	1	0	1	0	0	1	1	0	0	1	0	1	1	1	1	1	1	1	0	6	1	1	1	2	1	2	1	1	1	11	1	2	2	2	2	2	1	12	18.76
1111	75	1	1	1	1	1	0	1	1	1	1	1	2	0	1	1	0	0	0	1	0	0	1	1	1	1	1	1	1	7	1	1	1	1	1	1	1	1	1	9	1	2	2	4	2	2	1	14	25.51
1112	75	1	1	1	1	3	0	1	1	1	1	0	4	0	1	1	1	0	0	1	0	1	1	1	1	1	1	1	2	8	1	1	3	1	1	2	2	1	1	13	0	2	2	4	3	3	2	16	25.21
1113	75	1	1	1	1	2	0	1	1	3	1	1	2	0	1	1	1	1	0	1	1	0	0	0	0	0	0	0	0	0	0	2	0	0	1	0	0	0	0	3	0	1	1	1	4	4	0	11	28.7
1114	75	1	1	2	1	1	0	1	1	3	3	1	3	0	1	1	0	0	0	1	1	0	0	0	0	0	0	0	0	0	0	0	0	0	0	0	0	0	0	0	0	1	1	1	1	1	0	5	24.09
1115	75	1	1	2	1	2	0	1	3	1	1	0	3	0	1	1	0	0	0	1	1	0	0	0	0	0	0	0	0	0	0	0	0	0	0	0	0	0	0	0	0	1	1	1	1	1	0	5	19.57
1116	75	1	1	2	1	3	0	1	1	1	1	0	3	0	1	1	1	0	0	1	0	0	0	0	0	0	0	0	0	0	0	0	0	0	0	0	0	0	0	0	0	1	1	1	1	1	0	5	23.62
1117	75	2	3	1	2	3	0	1	4	1	1	0	4	0	1	1	0	0	0	1	1	0	0	0	0	0	0	0	0	0	1	1	1	1	1	0	0	0	0	5	0	1	1	1	1	1	0	5	27.34
1118	75	2	1	1	1	1	1	1	4	1	1	1	3	1	1	1	0	0	0	0	0	0	0	0	0	0	0	0	0	0	1	0	1	0	1	0	0	0	0	3	1	1	1	4	1	1	1	10	18.9
1119	75	2	3	1	1	3	0	1	1	1	1	0	2	0	1	1	0	0	1	0	0	1	2	2	2	2	2	2	2	14	2	2	3	3	3	2	2	2	2	21	4	5	5	5	5	5	4	33	18.73
1120	75	1	1	1	1	1	1	1	1	1	1	0	2	0	1	1	1	0	0	1	0	0	0	0	0	0	0	0	1	1	0	0	0	0	0	0	0	0	0	0	1	2	2	2	2	2	1	12	26.67
1121	75	1	1	1	1	3	1	1	1	3	1	1	3	0	1	1	1	1	0	1	1	0	0	0	0	0	0	0	0	0	0	0	0	0	0	0	0	0	0	0	0	1	1	1	1	1	0	5	26.45
1122	74	1	1	1	1	2	0	1	1	3	1	1	2	0	1	1	1	0	0	1	0	0	0	0	0	0	0	0	0	0	1	0	0	1	0	1	0	1	0	4	1	2	1	3	3	3	2	15	23.03
1123	74	2	3	1	1	1	0	1	1	1	1	0	3	0	1	1	0	0	0	1	0	0	1	1	1	1	1	1	0	6	1	1	1	1	1	1	1	1	1	9	1	1	1	2	2	2	1	10	26.3
1124	74	1	1	1	1	3	1	1	1	1	3	0	3	0	1	1	0	0	0	1	0	0	1	0	0	0	0	0	0	1	0	0	0	1	0	0	0	0	0	1	1	1	1	1	1	1	0	6	22.21
1125	74	2	1	1	1	3	1	1	1	1	1	0	2	0	1	1	0	1	0	1	1	0	1	1	1	1	1	1	0	6	1	0	2	1	1	0	1	1	0	7	1	2	3	3	2	2	1	14	25.22
1126	74	2	1	1	1	1	1	1	1	1	1	1	4	1	1	1	1	1	0	1	1	0	0	1	1	0	0	0	0	2	0	0	0	0	0	0	0	0	0	0	0	1	1	1	1	1	0	5	26.22
1127	74	2	1	2	1	2	0	1	3	1	1	1	3	0	1	1	0	0	0	1	0	0	0	0	0	0	0	0	0	0	1	0	0	0	0	0	0	0	0	1	0	1	1	1	1	1	0	5	22.38
1128	74	2	1	1	1	1	0	1	4	1	1	1	3	0	1	1	0	0	0	1	1	0	0	0	0	0	0	0	0	0	0	0	1	1	0	0	0	0	0	2	0	2	1	2	2	2	1	10	23.44
1129	74	2	1	1	1	3	0	1	1	1	1	0	2	0	0	0	0	0	0	1	0	0	0	0	0	0	0	0	0	0	0	0	0	0	0	0	0	0	0	0	0	1	1	1	1	1	0	5	21.75
1130	74	2	1	1	1	2	0	1	1	1	1	1	1	0	1	1	1	1	0	1	1	0	0	1	1	1	1	1	0	5	2	2	1	2	1	0	1	1	0	10	2	4	3	3	3	3	2	20	28.52
1131	74	2	3	1	1	3	0	1	1	1	1	0	4	1	1	1	0	0	0	0	0	1	2	2	2	1	0	0	2	9	3	2	0	3	0	2	3	2	1	16	0	1	1	5	1	3	0	11	22.22
1132	74	1	1	1	1	2	0	1	1	1	1	0	2	0	1	0	0	0	0	1	1	0	0	0	0	0	0	0	0	0	0	0	0	0	0	0	0	0	0	0	0	1	1	1	1	1	0	5	24.38
1133	74	2	1	1	1	3	0	1	1	1	1	1	2	0	1	1	1	0	0	1	1	0	0	0	0	0	0	0	0	0	0	0	0	0	0	0	0	0	0	0	0	1	1	1	1	1	0	5	25.39
1134	74	1	1	1	1	2	0	1	4	1	1	1	3	0	1	1	1	0	0	1	1	0	0	0	0	0	0	0	0	0	1	1	1	1	1	1	0	0	0	6	0	1	1	1	1	1	0	5	23.44
1135	74	1	3	1	1	1	1	1	1	1	1	0	3	0	0	1	0	0	0	1	1	0	0	1	1	1	0	0	0	3	1	1	0	1	0	0	0	1	0	4	1	1	1	1	1	1	0	6	29.07
1136	74	2	3	1	1	1	1	1	1	1	1	0	3	0	1	1	0	0	0	1	1	0	0	0	0	0	0	0	0	0	0	0	0	1	0	0	0	0	0	1	0	1	1	1	1	1	0	5	26.23
1137	74	2	1	1	1	1	1	1	4	1	1	1	1	0	1	1	1	1	0	1	0	0	0	1	1	0	0	0	0	2	1	1	1	1	0	0	0	0	0	4	1	3	2	3	3	2	1	15	29.64
1138	74	2	3	1	1	2	0	1	1	1	1	1	3	0	1	0	1	1	0	1	1	0	0	0	0	0	0	0	0	0	0	0	0	0	0	0	0	0	0	0	0	1	1	1	1	1	0	5	29.49
1139	74	1	3	1	1	2	0	1	1	1	1	1	2	0	1	1	1	0	0	1	0	0	0	0	0	0	0	0	0	0	1	0	0	1	1	0	1	0	0	4	1	2	2	2	2	2	1	12	18.78
1140	74	1	1	1	1	1	0	1	1	1	1	1	3	0	1	0	0	0	0	1	0	0	0	0	0	0	0	0	1	1	1	1	0	0	1	0	0	0	0	3	0	1	1	1	1	1	0	5	24.68
1141	74	1	3	2	1	2	0	1	1	3	1	1	3	0	1	0	1	1	0	1	1	0	0	0	0	0	0	0	0	0	0	0	0	0	0	0	0	0	0	0	0	1	1	1	1	1	0	5	27.89
1142	74	1	1	1	1	2	0	1	1	1	1	1	2	0	1	1	0	0	0	1	0	0	0	0	0	0	0	0	0	0	1	0	0	1	0	0	0	0	0	2	0	1	1	1	1	1	0	5	24.61
1143	74	2	1	1	1	1	0	0	1	1	1	1	2	0	1	1	0	0	0	1	0	0	0	0	0	0	0	0	1	1	0	1	1	1	0	1	0	2	0	6	0	1	1	1	1	1	0	5	19.53
1144	73	2	1	2	1	3	0	1	1	1	1	1	4	0	1	1	1	1	0	1	0	0	0	0	0	0	0	0	2	2	0	2	0	0	0	0	0	0	0	2	0	1	1	1	1	1	0	5	18.67
1145	73	2	1	1	1	3	1	1	1	1	1	1	2	0	1	0	0	0	0	1	1	0	0	1	0	0	0	0	0	1	0	0	1	0	0	0	1	0	0	2	1	2	2	2	2	2	1	12	25.71
1146	73	1	1	1	1	2	0	1	1	1	1	0	2	0	1	0	0	0	0	1	1	0	0	0	0	0	0	0	0	0	0	0	0	0	0	0	0	0	0	0	0	1	1	1	1	1	0	5	23.39
1147	73	1	2	1	1	1	0	0	1	3	1	0	1	0	0	1	1	0	0	1	0	0	0	0	0	0	0	0	0	0	0	0	1	0	0	0	0	0	0	1	2	4	1	3	3	3	1	17	22.15
1148	73	1	1	1	1	2	1	1	1	1	1	0	2	0	1	1	0	0	0	1	0	0	0	0	0	0	0	0	0	0	0	0	0	0	0	0	0	0	0	0	0	1	1	1	1	1	0	5	29.3
1149	73	1	1	2	1	2	0	1	1	1	1	0	2	0	1	1	0	1	0	1	0	0	0	0	0	0	0	0	0	0	1	0	1	1	1	0	0	0	0	4	1	1	3	2	2	2	0	11	26.22
1150	73	1	1	1	1	3	0	1	3	1	1	0	2	0	1	1	1	1	0	1	1	0	0	0	0	0	0	0	0	0	0	0	0	0	0	0	0	0	0	0	0	1	1	1	1	1	0	5	24.8
1151	73	1	1	1	1	3	0	1	1	1	2	1	2	0	1	1	1	0	0	1	0	0	0	0	0	0	0	0	0	0	0	0	3	0	0	0	0	0	0	3	3	3	3	4	4	5	0	22	28.2
1152	73	1	1	2	1	1	0	1	1	1	1	1	3	0	1	1	1	1	0	1	1	0	0	0	0	0	0	0	0	0	0	0	0	0	0	0	0	0	0	0	0	1	1	1	1	1	0	5	27.68
1153	73	2	1	1	1	1	1	1	1	1	1	0	3	0	1	1	1	0	0	1	0	0	0	0	0	0	0	0	0	0	0	0	0	0	0	0	1	0	0	1	1	1	1	2	1	1	0	7	22.6
1154	73	1	1	2	1	3	1	1	4	3	1	1	3	0	1	1	0	0	0	1	1	0	0	0	0	0	0	0	0	0	1	0	1	1	0	0	0	0	0	3	1	2	2	2	2	2	1	12	23.03
1155	73	1	1	1	1	2	1	1	1	1	1	0	2	0	0	1	0	1	0	1	0	0	0	0	0	0	0	0	2	2	1	0	1	1	0	0	0	0	0	3	1	1	1	2	1	1	0	7	25.39
1156	73	1	2	1	1	1	0	0	1	1	1	1	3	0	0	1	0	0	0	1	0	0	0	0	0	0	0	0	0	0	1	0	1	1	0	0	0	0	0	3	1	2	2	2	2	2	1	12	22.49
1157	73	2	1	1	1	2	0	1	1	1	1	0	1	1	1	1	0	0	0	1	0	0	0	0	0	0	0	0	0	0	0	0	2	2	0	0	0	0	0	4	1	4	4	4	4	3	3	23	28.54
1158	73	2	1	1	2	3	0	1	4	1	1	1	1	0	1	1	0	1	0	1	1	0	0	0	0	0	0	0	1	1	0	0	3	2	0	0	0	0	0	5	3	2	4	4	3	3	2	21	27.41
1159	73	2	1	1	1	2	0	1	1	1	1	0	2	0	1	1	0	0	0	1	1	0	0	0	0	0	0	0	0	0	0	0	0	0	0	0	0	0	0	0	1	2	2	2	2	2	1	12	22.04
1160	73	2	1	1	1	3	1	1	1	1	1	1	2	0	1	0	1	1	0	1	0	0	0	0	0	0	0	0	0	0	1	1	0	1	0	0	0	0	0	3	0	1	1	1	1	1	0	5	27.55
1161	72	2	3	1	1	2	1	1	4	1	1	0	1	0	0	0	0	0	0	1	1	0	1	1	1	1	1	1	0	6	1	1	1	1	1	1	1	1	1	9	2	3	3	3	3	3	2	19	24.01
1162	72	1	1	1	1	3	0	1	1	3	1	0	2	0	1	1	1	0	0	1	1	0	0	0	0	0	0	0	0	0	0	0	0	0	0	0	0	0	0	0	1	1	1	1	1	1	0	6	23.66
1163	72	2	1	1	1	3	0	1	1	1	1	1	4	0	1	1	0	0	0	1	0	1	1	1	1	1	1	1	2	8	1	1	3	2	1	2	2	1	1	14	0	2	2	4	3	3	2	16	22.04
1164	73	1	1	1	1	2	0	1	1	3	1	1	2	0	1	1	0	0	0	1	0	0	0	0	0	0	0	0	0	0	0	0	0	0	0	0	0	1	0	1	0	1	1	1	1	1	0	5	22.91
1165	72	1	1	1	1	2	1	1	4	3	1	0	3	0	1	1	1	1	0	1	0	0	0	0	0	0	0	0	0	0	0	0	1	0	0	0	0	0	0	1	1	4	2	3	2	2	2	16	20.76
1166	72	1	1	2	1	2	0	1	1	1	1	0	4	0	1	1	0	0	0	1	0	1	1	1	1	1	1	1	2	8	1	1	3	1	1	1	1	1	1	11	2	3	2	3	3	3	2	18	24.49
1167	72	2	1	1	2	3	0	1	1	1	1	1	2	0	1	1	0	0	0	1	0	0	0	0	0	0	0	0	0	0	0	0	0	0	0	0	0	0	0	0	0	2	2	2	1	2	0	9	24.98
1168	72	2	1	1	1	2	0	1	1	1	1	0	2	0	1	0	0	0	0	1	1	0	0	0	0	0	0	0	0	0	0	0	0	0	0	0	0	0	0	0	0	1	1	1	1	1	0	5	27.34
1169	72	1	1	1	1	3	0	1	3	1	1	1	3	0	1	1	1	1	0	1	1	0	0	0	0	0	0	0	0	0	0	0	0	0	0	0	0	0	0	0	0	1	1	2	1	1	0	6	25.99
1170	72	2	1	1	1	3	1	1	1	1	1	1	2	0	1	1	0	0	0	1	0	1	0	1	1	1	1	0	1	5	1	1	2	2	2	2	2	0	0	12	2	3	3	3	3	3	2	19	25.48
1171	72	2	1	1	1	3	1	1	1	1	1	1	3	0	1	1	0	0	0	1	1	0	0	0	0	0	0	0	2	2	0	0	1	0	0	0	0	0	0	1	0	1	1	1	1	1	0	5	24.54
1172	72	1	1	1	1	3	0	1	1	3	1	0	2	0	1	1	1	1	0	1	1	0	0	0	0	0	0	0	0	0	0	0	0	0	0	0	0	0	0	0	0	1	1	1	1	1	0	5	21.95
1173	72	1	1	1	1	2	1	1	1	3	3	0	3	0	1	1	0	0	0	1	1	0	0	0	0	0	0	0	0	0	1	0	0	0	1	0	0	0	0	2	0	1	1	2	2	2	1	9	23.73
1174	72	1	1	1	1	3	0	1	1	3	1	0	2	0	1	1	1	1	0	1	1	0	0	0	0	0	0	0	0	0	0	0	0	0	0	0	0	0	0	0	0	1	1	1	1	1	0	5	21.36
1175	72	2	3	1	1	1	0	1	4	1	1	1	3	0	1	1	1	0	0	1	0	0	0	0	0	0	0	0	0	0	0	0	0	0	0	0	0	0	0	0	0	1	1	1	1	1	0	5	22.89
1176	72	1	3	2	1	3	0	1	1	3	1	1	1	0	0	1	0	1	0	1	0	0	0	0	0	0	0	0	1	1	1	1	3	1	0	0	0	0	0	6	4	4	5	5	5	5	4	32	22.23
1177	72	1	3	2	1	3	1	1	1	3	3	1	3	0	0	1	1	1	0	1	1	0	0	0	0	0	0	0	1	1	1	1	1	1	0	0	1	0	0	5	1	2	3	3	2	1	0	12	23.32
1178	72	1	1	1	1	2	0	1	1	1	1	0	2	0	1	1	0	0	0	1	1	0	0	0	0	0	0	0	0	0	1	0	0	1	0	0	0	0	0	2	0	1	1	1	1	1	0	5	25.61
1179	72	1	2	1	1	1	0	0	1	1	1	1	4	0	0	1	0	0	1	0	0	1	2	2	2	2	2	2	2	14	2	2	2	2	0	2	2	2	2	16	0	4	5	3	4	3	2	21	21.45
1180	72	1	1	1	1	2	1	1	1	3	1	1	3	0	1	1	1	1	0	1	1	0	0	0	0	0	0	0	0	0	0	0	0	0	0	0	0	0	0	0	1	2	2	2	2	2	1	12	28.76
1181	72	2	1	1	2	2	0	1	1	1	1	1	3	0	1	1	0	1	0	1	1	0	0	1	1	1	1	1	2	7	1	0	1	1	0	1	1	1	0	6	1	3	2	3	3	3	2	17	31.25
1182	72	1	1	1	1	2	0	1	1	1	1	0	2	0	1	1	1	1	0	1	0	0	0	1	0	0	0	1	0	2	1	1	1	0	1	1	1	0	0	6	2	2	2	2	2	2	1	13	22.68
1183	72	1	1	1	1	3	0	1	3	1	1	1	1	0	1	1	1	1	0	1	0	0	1	1	0	0	0	0	0	2	1	1	3	1	0	0	0	1	0	7	4	5	5	5	3	3	2	27	26.57
1184	72	1	1	1	1	2	0	1	1	1	1	1	3	0	1	1	0	0	0	1	1	0	0	0	0	0	0	0	1	1	0	0	0	0	0	0	0	0	0	0	0	1	1	1	1	1	0	5	26.23
1185	72	1	1	1	1	3	1	1	3	1	1	0	1	0	1	1	0	0	0	1	0	0	0	1	1	1	0	1	0	4	1	1	3	1	1	0	1	1	0	9	3	3	3	5	3	3	2	22	17.93
1186	72	1	1	1	1	2	0	1	1	1	1	1	2	0	1	1	1	1	0	1	1	0	1	1	1	0	0	0	0	3	0	0	1	0	0	0	1	1	0	3	2	2	2	2	2	2	1	13	29.55
1187	72	2	1	1	1	3	1	1	1	1	1	1	2	0	0	1	0	0	0	1	0	0	0	0	0	0	0	0	0	0	0	0	0	0	0	0	0	0	0	0	0	1	1	1	1	1	0	5	24.88
1188	72	2	1	1	1	2	0	1	1	1	1	0	4	0	1	1	0	0	0	1	1	0	0	1	0	1	0	0	0	2	0	0	1	0	0	1	0	1	0	3	2	3	4	4	3	3	2	21	24.46
1189	71	1	2	1	1	1	0	0	1	1	3	0	3	0	0	1	0	1	0	1	0	0	1	0	0	0	0	0	0	1	0	0	1	0	0	0	0	0	0	1	0	1	1	1	1	1	0	5	33.28
1190	71	2	3	1	1	2	1	1	1	1	1	0	4	0	0	1	0	0	0	1	1	0	0	1	1	1	1	1	2	7	1	1	2	1	0	0	0	1	1	7	0	1	3	3	2	2	2	13	31.9
1191	71	1	1	1	1	2	1	1	4	1	1	1	1	0	1	0	0	0	0	0	0	0	0	1	1	2	1	2	0	7	1	1	1	1	1	0	1	0	1	7	2	3	3	3	3	3	2	19	23.62
1192	71	2	3	1	1	3	1	1	1	1	2	0	3	0	1	1	0	0	0	1	1	0	0	0	0	0	0	0	0	0	1	0	0	0	0	0	0	0	0	1	0	1	1	1	1	1	0	5	23.59
1193	71	2	1	1	1	3	0	1	1	1	1	1	2	0	1	1	0	0	0	1	0	0	0	0	0	0	0	0	1	1	0	0	0	1	0	0	0	0	0	1	0	1	1	2	1	1	0	6	32.81
1194	71	2	1	1	1	1	0	1	4	1	1	0	3	0	1	0	0	0	0	1	1	0	0	0	0	0	0	0	0	0	0	0	0	0	0	0	0	0	0	0	1	2	2	2	1	1	0	9	28.91
1195	71	2	1	1	1	1	1	1	4	1	1	1	3	1	1	1	0	0	0	1	0	0	0	1	0	0	1	0	0	2	0	0	1	1	0	0	0	0	0	2	0	1	1	1	1	1	0	5	18.75
1196	71	1	1	2	1	2	0	1	1	1	1	0	3	0	1	1	0	0	0	1	1	0	0	0	0	0	0	0	0	0	0	0	0	0	0	0	0	0	0	0	0	1	1	1	1	1	0	5	20.2
1197	71	1	1	1	1	2	0	1	1	1	1	0	2	0	1	0	0	0	0	1	0	0	0	0	0	0	0	0	0	0	0	0	0	0	0	0	0	0	0	0	0	1	1	2	2	2	1	9	20.06
1198	71	1	1	1	2	1	0	1	1	3	1	0	2	0	1	1	0	1	0	1	0	0	0	0	0	0	0	0	0	0	0	0	0	0	0	0	0	0	0	0	1	1	1	1	2	2	1	9	17.3
1199	71	2	1	1	1	2	1	1	1	1	1	1	3	0	1	1	1	1	0	1	1	0	0	0	0	0	0	0	0	0	0	0	1	0	0	0	0	0	0	1	1	2	2	2	2	2	1	12	25.78
1200	71	1	2	1	1	1	0	0	1	1	1	0	2	0	1	1	1	0	0	1	0	0	0	0	0	0	0	0	0	0	1	0	0	0	0	0	0	0	0	1	0	1	1	1	1	1	0	5	16.41
1201	71	2	1	1	1	3	1	1	1	1	1	1	3	0	1	1	0	0	0	1	1	0	0	0	0	0	0	0	0	0	1	1	0	0	0	0	0	0	0	2	1	1	1	2	2	1	0	8	22.89
1202	71	1	1	3	1	3	0	1	3	3	1	0	3	0	1	1	1	0	0	1	1	0	0	0	0	0	0	0	0	0	0	0	0	2	0	0	0	0	0	2	0	1	1	1	1	1	0	5	25.26
1203	71	2	1	1	1	1	0	1	1	1	1	1	3	0	1	1	0	0	0	1	1	0	0	0	0	0	0	0	0	0	0	0	0	0	0	0	0	0	0	0	0	1	1	1	1	1	0	5	27.41
1204	71	1	1	2	1	1	0	1	1	3	3	1	3	0	1	1	0	0	0	1	1	0	0	0	0	0	0	0	0	0	0	0	0	0	0	0	0	0	0	0	0	1	1	1	1	1	0	5	27.68
1205	71	1	1	2	1	3	0	1	1	1	1	0	2	0	1	0	0	1	0	1	1	0	0	0	0	0	0	0	0	0	0	0	0	0	0	0	0	0	0	0	0	1	1	1	1	1	0	5	23.88
1206	71	2	1	1	1	1	0	1	1	1	1	1	3	0	1	1	0	0	0	0	0	0	1	1	1	1	1	1	1	7	1	1	1	1	1	1	1	1	0	8	1	2	2	4	2	2	1	14	22.22
1207	70	2	1	1	1	1	0	1	4	1	1	1	3	0	1	1	0	0	0	1	0	0	1	0	0	0	0	1	0	2	0	1	1	0	1	0	0	0	1	4	0	1	1	1	1	1	0	5	18.4
1208	70	2	1	1	1	1	0	1	1	1	1	0	3	0	1	1	0	0	0	1	0	0	0	0	0	0	0	0	0	0	0	0	0	0	0	0	2	0	0	2	0	1	1	1	1	1	0	5	23.03
1209	70	1	1	3	1	2	0	1	1	1	1	1	3	0	1	0	1	1	0	1	1	0	0	0	0	0	0	0	0	0	0	0	0	0	0	0	0	0	0	0	0	1	1	1	1	1	0	5	29.76
1210	70	2	1	1	1	2	1	1	3	1	1	1	2	0	1	1	0	1	0	1	1	0	0	0	0	0	0	0	0	0	0	0	0	0	0	0	0	0	0	0	0	1	1	1	1	1	0	5	21.15
1211	71	1	1	1	1	2	0	1	1	3	1	1	2	0	1	1	0	1	0	1	1	0	0	0	0	0	0	0	0	0	1	1	1	1	1	0	0	0	0	5	0	1	1	1	1	1	0	5	26.23
1212	70	2	1	1	1	3	1	1	1	1	1	1	3	0	1	1	0	0	0	1	1	0	0	0	0	0	0	0	1	1	0	0	1	0	0	0	0	0	0	1	1	2	2	2	2	1	1	11	24.84
1213	70	1	1	2	1	3	1	1	3	1	1	1	3	0	1	1	1	0	0	1	1	0	0	0	0	0	0	0	0	0	0	0	0	0	0	0	0	0	0	0	0	1	1	2	1	1	0	6	24.22
1214	70	1	1	2	1	1	0	1	4	1	1	0	3	0	0	1	0	0	0	1	1	0	0	0	0	0	0	0	0	0	0	0	0	0	0	0	0	0	0	0	1	1	1	1	1	1	0	6	19.49
1215	70	2	1	1	1	2	1	1	3	1	1	1	3	0	1	1	1	0	0	1	0	0	0	0	0	0	0	0	0	0	1	1	1	0	0	1	1	1	0	6	0	1	1	1	1	1	0	5	20.03
1216	70	2	1	1	1	2	0	1	1	1	1	1	3	0	1	1	0	1	0	1	0	0	0	0	0	0	0	0	0	0	0	0	1	1	0	0	0	0	0	2	1	2	2	3	2	2	1	13	22.77
1217	70	2	1	1	1	1	0	1	1	1	1	1	3	0	1	1	0	0	0	1	0	0	0	0	0	0	0	1	0	1	1	1	1	1	1	1	0	0	0	6	0	3	3	3	3	3	2	17	22.31
1218	70	1	1	1	1	3	1	1	4	3	3	1	4	0	1	1	1	0	0	1	1	0	2	0	0	2	0	1	0	5	0	0	0	2	0	0	2	3	0	7	0	1	1	1	1	1	0	5	26.12
1219	70	1	1	2	1	3	1	1	1	3	1	1	2	0	1	1	1	1	0	1	1	0	0	0	0	0	0	0	1	1	1	1	0	1	1	1	1	0	0	6	0	1	1	1	1	1	0	5	26.89
1220	70	2	1	1	1	1	0	1	1	1	1	1	2	0	1	1	0	0	0	1	0	0	1	1	1	1	1	1	2	8	1	1	1	1	1	1	1	1	1	9	2	3	3	3	3	3	2	19	28.68
1221	70	2	1	1	1	3	1	1	1	1	1	1	3	1	1	1	0	0	0	1	0	0	0	0	0	0	0	0	0	0	0	0	1	1	0	0	0	0	0	2	1	2	1	3	3	3	2	15	24.86
1222	70	1	1	1	1	3	0	1	1	1	1	1	2	0	0	1	1	0	0	1	0	0	0	0	0	0	0	0	0	0	0	0	0	1	0	0	0	0	0	1	0	1	1	1	1	1	1	6	22.2
1223	70	1	1	2	1	1	0	1	1	3	1	0	3	0	1	1	1	1	0	1	1	0	0	0	0	0	0	0	0	0	0	0	0	0	0	0	0	0	0	0	1	1	1	2	1	1	0	7	27.1
1224	70	2	3	1	1	2	0	1	1	1	1	1	3	0	1	1	1	0	0	1	1	0	0	0	0	0	0	0	0	0	0	0	0	0	0	0	0	0	0	0	0	1	1	4	1	1	0	8	22.94
1225	70	2	1	1	1	1	0	1	1	1	1	1	2	0	1	1	0	0	0	1	1	0	0	0	0	0	0	0	0	0	0	0	0	1	0	0	0	0	0	1	0	1	1	1	1	1	0	5	22.94
1226	70	2	1	1	1	3	0	1	4	1	1	0	3	0	1	1	1	0	0	1	0	0	0	0	0	0	0	0	0	0	0	0	1	0	0	0	0	0	0	1	0	3	3	3	2	2	1	14	22.89
1227	70	2	1	1	1	1	0	1	1	1	1	0	2	0	1	1	0	0	0	1	0	0	1	1	0	1	0	1	0	4	1	1	1	1	1	1	1	0	0	7	2	3	3	3	3	3	2	19	24.98
1228	70	2	1	1	1	3	0	1	1	1	1	1	2	0	1	1	1	0	0	1	0	0	1	1	1	1	1	1	0	6	1	0	2	1	1	1	1	0	0	7	1	3	3	3	3	3	2	18	24.03
1229	70	2	1	1	1	3	1	1	4	1	1	1	2	0	1	1	0	0	0	1	1	0	0	0	0	0	0	0	0	0	1	0	0	0	0	0	0	1	0	2	0	1	1	1	1	1	0	5	23.44
1230	70	1	1	2	2	3	0	1	1	2	2	1	2	0	1	1	0	1	0	1	1	0	1	1	1	1	1	1	2	8	1	1	3	1	1	2	0	0	0	9	2	3	3	3	3	3	2	19	56.25
1231	70	2	4	2	2	3	0	1	1	1	1	1	2	0	1	1	1	0	0	1	1	0	0	0	0	0	0	0	0	0	0	0	1	1	1	0	1	0	0	4	2	3	2	2	2	3	1	15	29.38
1232	70	2	1	1	1	2	0	1	1	1	1	1	2	0	1	1	1	1	0	1	0	0	0	0	0	0	1	0	0	1	0	0	1	1	1	1	1	1	1	7	1	3	3	2	2	2	1	14	19.17
1233	70	1	1	2	1	3	0	1	4	3	3	0	3	0	1	1	0	0	0	1	0	0	1	1	0	0	0	2	2	6	3	0	0	3	0	0	1	3	0	10	0	1	1	1	1	1	0	5	20.9
1234	70	1	1	1	1	1	1	1	4	3	1	0	4	0	1	1	1	1	0	1	1	0	0	1	0	0	0	0	0	1	0	0	0	0	0	0	0	1	0	1	1	1	2	2	2	2	1	11	23.88
1235	70	2	1	1	1	3	1	1	1	1	1	0	3	0	1	1	0	0	0	1	0	0	1	1	0	0	0	0	0	2	0	0	0	0	0	0	0	0	0	0	1	1	1	2	1	1	0	7	22.58
1236	70	2	1	1	1	3	1	1	1	1	2	0	3	0	1	0	0	0	0	1	0	0	1	1	1	1	1	1	0	6	1	2	1	1	1	1	1	1	1	10	3	3	3	3	4	4	2	22	30.82
1237	70	2	3	1	1	2	0	1	1	1	1	1	3	0	0	0	0	0	0	1	0	0	0	0	0	0	0	0	0	0	2	2	2	0	0	0	0	0	0	6	0	1	1	1	1	1	0	5	23.88
1238	70	2	1	1	1	3	1	1	1	1	1	1	2	0	1	1	0	0	0	1	1	0	1	1	1	0	0	0	2	5	1	1	1	1	1	1	1	1	1	9	2	1	2	1	4	4	1	15	25.39
1239	69	1	1	1	1	1	0	1	1	1	1	1	3	0	1	1	0	0	0	1	0	0	1	1	1	1	1	1	2	8	1	1	1	1	1	1	1	1	1	9	2	3	3	2	3	3	2	18	22.58
1240	69	1	1	2	2	3	1	1	1	1	3	1	2	0	1	1	0	0	0	1	0	0	0	0	0	0	0	0	1	1	1	0	0	0	0	0	0	0	0	1	1	2	2	1	1	1	0	8	26.45
1241	69	1	1	1	1	2	0	1	4	1	3	1	3	0	1	1	0	0	0	1	1	0	0	0	0	0	0	0	0	0	0	0	0	0	0	0	0	0	0	0	0	1	1	1	1	1	0	5	33.66
1242	69	2	1	1	1	3	1	1	1	1	1	0	2	0	1	1	1	1	0	1	1	0	0	0	0	0	0	0	0	0	0	0	0	0	0	0	0	0	0	0	0	1	1	2	1	1	0	6	24.97
1243	69	2	3	3	1	1	0	1	1	1	1	1	2	0	1	1	0	0	0	1	0	0	0	0	0	0	0	0	0	0	0	0	1	1	0	0	0	0	0	2	2	1	1	3	1	2	1	11	24.97
1244	69	2	1	2	1	3	1	1	1	1	3	1	2	0	1	1	1	1	0	1	1	0	0	0	0	0	0	0	0	0	0	0	0	0	0	0	0	0	0	0	0	1	1	1	1	1	0	5	26.04
1245	69	1	1	1	1	3	1	1	1	1	1	1	3	0	1	1	0	0	0	1	0	0	0	0	0	0	0	0	2	2	1	0	0	0	0	0	0	0	0	1	1	2	1	2	2	2	1	11	24.22
1246	69	2	1	1	1	1	0	1	4	1	1	0	3	0	1	1	1	0	0	1	1	0	0	0	0	0	0	0	0	0	0	0	0	0	0	0	0	0	0	0	0	1	1	1	1	1	0	5	24.03
1247	69	2	1	1	1	3	0	1	4	1	3	0	3	0	1	1	1	1	0	1	1	0	1	1	1	1	1	1	0	6	1	1	1	1	0	0	0	0	0	4	0	1	1	1	1	1	0	5	24.01
1248	69	1	2	1	1	1	0	0	1	1	1	0	2	0	0	1	0	0	0	1	0	0	0	0	0	0	0	0	0	0	0	0	0	0	0	0	0	0	0	0	1	2	2	2	2	2	0	11	24.09
1249	69	2	1	1	1	2	1	1	4	1	1	0	2	0	1	1	0	0	0	1	0	0	1	1	1	1	0	0	0	4	1	1	1	1	1	1	0	1	0	7	0	1	1	1	2	1	0	6	25.48
1250	69	1	1	1	1	2	0	1	1	3	1	1	2	0	1	1	1	1	0	1	0	0	0	0	0	0	0	0	0	0	0	0	0	0	0	0	0	0	0	0	0	1	1	1	1	1	0	5	17.36
1251	69	1	1	1	1	3	0	1	3	1	3	1	2	0	1	1	1	0	0	1	0	0	0	0	0	0	0	0	0	0	1	1	1	1	1	1	1	0	0	7	2	2	3	3	3	3	2	18	24.22
1252	69	1	1	3	1	2	0	1	1	1	3	1	4	0	1	1	1	1	0	1	1	0	0	0	0	0	0	0	0	0	0	0	0	0	0	0	0	0	0	0	0	1	1	1	1	1	0	5	27.28
1253	69	1	1	2	1	2	0	1	1	1	1	0	2	0	0	1	0	0	0	1	0	0	0	0	0	0	0	0	0	0	0	0	0	0	0	0	0	0	0	0	1	2	2	2	2	1	0	10	28.04
1254	69	2	1	1	1	2	0	1	1	1	1	0	2	0	1	1	0	0	0	1	1	0	0	1	0	0	0	1	0	2	1	1	1	1	1	0	1	0	0	6	1	2	2	4	3	2	1	15	23.31
1255	69	2	1	1	1	2	0	1	1	1	1	0	2	0	1	0	0	0	0	1	0	0	0	0	0	0	0	0	0	0	0	0	0	0	0	0	0	0	0	0	0	1	1	2	1	1	0	6	25.39
1256	69	2	1	1	1	3	0	1	3	1	1	1	4	0	1	0	1	0	0	1	1	0	0	1	1	0	0	0	0	2	0	0	0	0	0	0	0	0	0	0	0	1	1	2	1	2	0	7	26.56
1257	69	1	1	1	1	3	0	1	1	3	1	0	2	0	1	1	1	1	0	1	1	0	0	0	0	0	0	0	0	0	0	0	0	0	0	0	0	0	0	0	0	1	1	2	1	1	0	6	22.04
1258	69	2	3	1	1	3	0	1	1	1	1	0	4	0	1	1	1	1	0	1	1	0	0	0	0	0	0	0	0	0	0	0	2	0	1	0	0	0	0	3	1	3	2	3	2	2	1	14	26.17
1259	69	1	1	1	1	2	1	1	1	1	1	1	2	0	1	1	0	0	0	1	1	0	1	1	1	1	1	1	0	6	1	1	1	1	1	1	1	1	0	8	0	1	1	1	1	1	0	5	23.51
1260	69	2	1	1	1	2	0	1	1	1	1	1	3	0	1	1	0	0	0	1	1	0	0	0	0	0	0	0	0	0	0	0	0	1	0	0	0	0	0	1	0	1	1	1	1	1	0	5	21.78
1261	69	1	1	2	1	3	0	1	1	1	1	1	2	0	1	1	1	0	0	1	1	0	0	0	0	0	0	0	0	0	0	0	0	0	0	0	0	0	0	0	1	2	2	1	1	2	0	9	25.71
1262	68	1	1	1	1	2	0	1	1	3	3	1	2	0	1	1	1	1	0	1	1	0	0	0	0	0	0	0	0	0	0	0	0	0	0	0	0	0	0	0	0	1	1	1	1	1	0	5	28.34
1263	68	1	1	1	1	2	0	1	1	2	1	0	2	0	1	1	0	0	0	1	1	0	0	0	0	0	0	0	0	0	0	0	0	0	0	0	0	0	0	0	0	1	1	1	1	1	0	5	25.1
1264	68	1	1	1	1	1	1	1	1	1	1	0	2	0	1	1	1	1	0	1	1	0	0	0	0	0	0	0	0	0	0	0	0	0	0	0	0	0	0	0	0	1	1	1	1	1	0	5	25.65
1265	68	1	1	1	1	3	1	1	1	3	1	1	3	0	1	1	0	0	0	1	1	0	0	0	0	0	0	0	1	1	1	0	0	0	1	0	0	0	0	2	0	1	1	1	1	1	0	5	25.26
1266	68	1	1	1	1	3	1	1	3	1	1	1	2	0	1	1	0	0	0	1	0	0	0	0	0	0	0	0	0	0	1	1	0	0	0	0	0	0	0	2	1	1	2	2	2	2	1	11	24.65
1267	68	2	1	1	1	2	1	1	3	1	1	1	3	0	1	1	0	0	0	1	0	0	0	0	0	0	0	0	0	0	1	0	0	0	1	1	0	1	0	4	0	1	1	1	1	1	0	5	21.23
1268	68	2	1	1	1	3	1	1	4	1	1	0	4	0	1	1	0	0	0	1	0	0	0	0	0	1	0	0	0	1	0	0	0	0	0	0	0	0	0	0	1	1	2	2	2	2	1	11	23.44
1269	68	1	1	3	2	3	0	1	1	1	3	1	3	0	1	1	1	1	0	1	0	0	0	0	0	0	0	0	0	0	0	0	0	0	0	0	0	0	0	0	0	1	1	1	1	1	0	5	27.12
1270	68	2	1	1	1	2	0	1	1	1	1	1	3	0	1	1	1	1	0	1	1	0	0	0	0	0	0	0	0	0	0	0	1	1	0	0	0	0	0	2	0	1	2	2	1	1	1	8	30.33
1271	68	1	1	2	1	2	1	1	1	1	1	1	3	0	1	1	0	1	0	1	0	0	0	1	0	0	0	0	0	1	0	0	1	1	0	0	0	0	0	2	1	2	2	2	2	2	1	12	24.57
1272	68	2	1	1	1	2	0	1	1	1	1	1	2	0	1	1	1	0	0	1	1	0	0	0	0	0	0	0	0	0	0	0	0	0	0	0	0	0	0	0	0	1	2	4	2	2	0	11	25.39
1273	68	1	1	1	1	3	0	1	1	1	1	1	3	0	1	1	0	0	0	1	1	0	0	0	0	0	0	0	0	0	1	0	1	0	0	0	0	0	0	2	0	1	1	1	1	1	0	5	25.95
1274	68	2	1	1	1	2	0	1	1	1	1	0	2	0	1	1	0	1	0	1	0	0	0	0	0	0	0	0	0	0	0	0	1	1	1	0	0	0	0	3	2	2	2	2	2	2	1	13	22.03
1275	68	2	1	2	1	2	0	1	1	1	1	0	3	0	1	1	1	0	0	1	1	0	0	0	0	0	0	0	0	0	0	0	0	0	0	0	0	0	0	0	0	1	1	1	1	1	0	5	22.37
1276	68	2	3	2	1	3	0	1	2	1	1	1	3	0	0	1	1	1	0	1	1	0	0	0	0	0	0	0	0	0	0	0	0	0	0	0	0	0	0	0	0	1	2	1	1	1	0	6	33.78
1277	68	1	1	1	1	3	0	1	3	3	1	0	2	0	1	0	0	1	0	1	1	0	0	0	0	0	0	0	0	0	3	0	1	1	0	0	0	0	0	5	1	2	2	2	1	1	0	9	30.44
1278	68	2	1	1	1	3	0	1	3	1	1	1	3	0	1	1	1	1	0	1	1	0	0	0	0	0	0	0	0	0	0	0	1	0	0	0	0	0	0	1	0	1	2	2	1	1	1	8	24.56
1279	68	1	1	2	1	2	0	1	1	1	1	1	3	0	1	1	1	1	0	1	0	0	0	0	0	0	0	0	0	0	0	0	1	0	0	0	0	0	0	1	1	1	1	2	1	1	0	7	25.99
1280	68	2	1	1	1	3	1	1	1	1	1	0	1	1	1	1	1	0	0	1	0	1	0	1	1	0	0	0	2	4	2	1	2	2	2	3	1	0	0	13	2	4	4	4	4	3	3	24	28.89
1281	68	2	1	1	1	2	1	1	3	1	1	1	2	0	1	1	0	0	0	1	0	0	0	0	0	0	0	0	0	0	1	1	0	1	1	0	0	0	0	4	0	1	1	1	1	1	0	5	26.37
1282	68	1	1	1	2	2	1	1	3	1	1	0	3	0	1	1	1	1	0	1	0	0	0	0	0	0	0	0	0	0	0	0	0	0	0	0	0	0	0	0	0	1	1	1	1	1	0	5	22.6
1283	68	1	1	3	2	3	0	1	1	3	1	1	2	0	1	1	1	0	0	1	1	0	0	0	0	0	0	0	0	0	0	0	1	1	1	0	1	0	0	4	0	1	1	2	2	2	1	9	25.16
1284	68	2	1	1	1	1	0	1	1	1	1	0	4	0	1	1	0	1	0	1	1	0	1	1	1	0	1	1	2	7	0	0	0	1	1	1	0	1	1	5	0	1	1	1	1	1	0	5	28.15
1285	68	1	1	2	1	3	0	1	1	1	3	0	3	0	1	1	1	0	0	1	1	0	0	0	0	0	0	0	0	0	0	0	0	0	0	0	0	0	0	0	0	1	1	1	1	1	0	5	22.68
1286	68	1	1	3	1	3	0	1	1	2	3	0	2	0	1	1	1	0	0	1	1	0	0	0	0	0	0	0	2	2	1	0	0	0	0	0	0	0	0	1	1	2	2	2	2	2	1	12	26.45
1287	68	2	1	1	1	2	0	1	1	1	1	1	2	0	1	1	0	0	0	1	1	0	0	0	0	0	0	0	0	0	0	0	0	0	0	0	0	0	0	0	0	1	1	1	1	1	0	5	27.34
1288	67	2	1	1	2	1	1	1	4	1	1	0	3	0	1	1	0	0	0	1	0	0	1	0	0	0	0	0	0	1	1	1	1	1	1	0	3	1	0	9	0	1	1	1	1	1	0	5	25.39
1289	67	2	1	1	1	1	0	1	1	1	1	0	2	0	1	1	0	0	0	1	0	0	0	0	0	0	0	0	0	0	0	0	0	0	0	0	0	0	0	0	0	1	1	1	1	1	0	5	20.28
1290	67	1	1	2	1	2	0	1	1	3	1	0	3	0	1	0	1	0	0	1	0	0	1	1	1	1	1	1	0	6	1	1	0	1	1	1	0	0	0	5	0	1	2	2	2	3	1	11	22.89
1291	67	2	1	1	1	3	1	1	1	1	1	1	1	0	1	1	0	0	0	1	1	0	0	0	0	0	0	0	1	1	1	1	2	1	0	0	0	0	0	5	2	3	3	3	3	3	1	18	24.34
1292	67	2	1	1	2	2	1	1	1	1	1	1	3	0	1	1	0	0	0	1	1	0	0	0	0	0	0	0	0	0	0	0	0	0	0	0	0	0	0	0	0	1	1	1	1	1	0	5	22.89
1293	67	1	1	2	1	2	0	1	1	1	1	0	4	0	1	1	1	0	0	1	0	0	1	0	1	0	1	0	2	5	0	0	1	1	1	1	1	1	0	6	0	1	1	1	1	1	0	5	26.99
1294	67	2	1	1	1	2	0	1	1	1	1	1	2	0	1	1	0	0	0	1	0	0	0	0	0	0	0	0	0	0	1	0	1	1	1	0	0	0	0	4	2	3	1	2	1	1	0	10	24.97
1295	67	1	1	1	1	1	1	1	1	3	3	1	3	0	1	1	0	0	0	1	0	0	0	0	0	0	0	0	0	0	0	0	0	0	0	0	0	0	0	0	0	1	1	1	1	1	0	5	22.86
1296	67	2	1	1	1	2	0	1	3	1	1	1	3	0	1	1	0	0	0	1	1	0	0	0	0	0	0	0	0	0	0	0	2	0	0	0	0	0	0	2	0	4	1	3	2	3	1	14	27.06
1297	67	2	1	1	1	3	1	1	3	1	1	1	2	0	1	1	0	0	0	1	0	0	0	0	0	0	0	0	0	0	0	0	0	0	0	0	0	0	0	0	0	1	1	1	1	1	0	5	22.27
1298	67	2	1	1	1	2	0	1	1	1	1	0	2	0	1	1	0	0	0	1	0	0	0	0	0	0	0	0	0	0	1	0	0	1	1	1	0	0	0	4	0	1	1	1	1	1	0	5	19.53
1299	67	2	1	1	1	1	1	1	1	1	1	0	2	0	1	1	0	0	0	1	0	0	0	0	0	0	0	0	0	0	0	0	0	0	0	0	0	0	0	0	0	1	1	1	1	1	0	5	24.84
1300	67	1	1	1	1	2	1	1	1	1	1	0	2	0	1	1	0	0	0	1	0	0	0	0	0	0	0	0	2	2	1	1	1	1	1	1	1	1	0	8	1	2	2	2	2	2	1	12	23.03
1301	67	2	1	1	1	3	0	1	1	1	1	0	1	0	1	1	0	0	0	1	0	0	0	0	0	0	0	0	0	0	0	0	3	0	0	0	0	0	0	3	2	4	3	3	3	3	1	19	27.48
1302	67	2	1	1	1	3	1	1	4	1	1	1	3	1	1	1	0	0	0	1	0	0	0	1	1	0	1	1	0	4	1	1	1	1	1	1	0	1	0	7	1	2	2	2	2	2	1	12	23.37
1303	67	2	1	1	1	3	0	1	1	1	1	0	2	0	1	1	1	1	0	1	0	0	0	0	0	0	0	0	0	0	0	0	0	0	0	0	0	0	0	0	1	1	1	1	1	1	0	6	21.48
1304	67	2	1	1	1	2	1	1	1	1	1	0	3	0	1	1	0	0	0	1	0	0	0	0	0	0	0	0	2	2	0	0	1	1	1	0	0	0	0	3	1	2	1	2	2	1	0	9	24.44
1305	67	1	1	1	1	1	0	1	1	3	1	1	2	0	1	1	0	1	0	1	0	0	0	0	0	0	0	0	0	0	0	0	0	0	0	0	0	0	0	0	0	1	1	1	1	1	0	5	22.15
1306	67	1	1	1	1	2	0	1	1	1	1	1	3	0	1	1	0	0	0	1	1	0	0	0	0	0	0	0	0	0	1	0	0	0	0	0	0	0	0	1	0	1	2	2	1	1	0	7	24.77
1307	67	2	1	1	1	3	0	1	1	1	1	1	2	0	1	1	0	0	0	1	0	0	1	0	0	0	0	0	0	1	1	1	1	1	1	1	1	1	1	9	2	2	2	2	2	2	1	13	23.19
1308	67	1	1	2	1	3	1	1	3	3	1	1	2	0	1	1	1	0	0	1	1	0	0	0	0	0	0	0	2	2	0	0	0	0	0	0	0	0	0	0	0	1	1	1	1	1	0	5	27.74
1309	67	1	1	1	1	1	1	1	4	1	1	1	2	0	1	1	1	0	1	1	0	1	2	2	2	2	2	2	1	13	2	2	2	2	2	2	2	2	2	18	2	3	3	3	3	3	2	19	20.83
1310	67	1	1	1	1	3	1	1	3	1	3	1	1	0	1	1	1	1	0	1	0	0	0	0	0	0	0	0	1	1	1	1	2	1	0	0	0	1	0	6	1	2	2	2	2	2	1	12	24.22
1311	66	1	1	3	1	2	0	1	1	2	2	0	3	0	1	1	0	0	0	1	1	0	0	0	0	0	0	0	0	0	1	0	0	0	0	0	0	0	0	1	1	2	2	2	2	2	1	12	29.38
1312	66	2	1	3	2	3	0	1	1	1	1	1	2	0	1	1	1	1	0	1	0	0	0	0	0	0	0	0	0	0	0	0	0	0	0	0	0	0	0	0	0	1	1	1	1	1	0	5	21.26
1313	66	1	1	1	2	3	0	1	1	1	1	0	2	0	1	0	0	0	0	1	0	0	0	0	0	0	0	0	0	0	0	0	0	0	0	0	0	0	0	0	0	1	1	1	1	1	0	5	26.42
1314	66	2	1	1	1	2	0	1	3	1	1	1	3	0	1	1	1	0	0	1	1	0	0	0	0	0	0	0	0	0	0	0	0	0	0	0	0	0	0	0	0	1	1	1	1	1	0	5	25.33
1315	66	2	1	1	1	1	0	1	1	1	1	0	1	0	1	0	0	0	0	1	0	0	0	1	0	1	0	1	0	3	1	1	1	1	1	0	1	1	1	8	2	3	2	3	2	2	1	15	21.57
1316	66	1	1	3	1	3	0	1	1	2	1	1	3	0	1	1	1	1	0	1	1	0	0	0	0	0	0	0	0	0	0	0	0	1	0	0	0	0	0	1	0	1	1	1	1	1	0	5	23.88
1317	66	2	1	1	1	3	1	1	3	1	1	1	3	0	1	1	0	0	0	1	1	0	0	0	0	0	0	0	0	0	0	0	0	0	0	0	0	0	0	0	0	1	2	2	1	1	0	7	30.48
1318	66	2	1	1	1	1	0	1	1	1	1	0	2	0	0	0	0	0	0	1	0	0	0	0	0	0	0	0	0	0	0	0	0	0	0	0	0	0	0	0	1	2	2	2	2	2	1	12	23.31
1319	66	1	1	1	1	2	1	1	1	1	1	1	3	0	1	0	0	0	0	1	1	0	0	0	0	0	0	0	0	0	1	0	0	0	0	0	0	0	0	1	0	1	1	1	1	1	0	5	26.64
1320	66	2	1	1	1	1	1	1	1	1	1	1	2	0	1	1	0	1	0	1	0	0	0	0	0	0	0	0	2	2	0	0	1	1	1	0	0	0	0	3	1	2	2	3	2	2	1	13	20.29
1321	66	1	1	1	1	2	1	1	1	1	1	1	3	0	1	1	1	1	0	0	0	0	1	1	1	1	1	1	0	6	1	1	1	1	1	1	1	1	1	9	0	1	1	2	2	2	1	9	20.76
1322	66	1	1	2	1	2	0	1	1	1	1	1	2	0	1	1	1	1	0	1	1	0	0	0	0	0	0	0	0	0	0	0	0	0	0	0	0	0	0	0	0	1	1	2	2	1	0	7	26.23
1323	83	2	1	1	1	1	1	1	1	1	1	0	2	0	1	1	1	0	0	1	0	0	1	1	1	1	1	1	0	6	1	1	1	1	1	1	0	0	0	6	1	2	2	3	2	2	2	14	23.81
1324	83	2	3	1	1	1	0	1	1	1	1	0	3	0	1	1	0	0	0	1	0	0	0	0	0	0	0	0	0	0	0	0	0	0	0	0	0	0	0	0	0	1	1	1	1	1	0	5	22.19
1325	80	1	1	2	1	2	0	1	1	3	1	1	2	0	1	1	1	0	0	1	0	0	0	0	0	0	0	0	1	1	1	0	1	0	0	0	0	0	0	2	1	2	2	2	2	2	1	12	24.09
1326	79	2	3	1	1	1	0	1	4	1	1	0	4	0	1	1	0	0	0	1	0	0	0	0	0	0	0	0	2	2	1	1	1	1	0	0	0	0	0	4	1	2	2	2	2	2	1	12	21.93
1327	79	2	1	1	1	2	1	1	1	1	1	1	3	0	1	1	0	0	0	1	0	1	1	1	1	1	1	1	0	6	3	3	2	1	1	1	1	1	1	14	1	1	1	1	1	1	0	6	21.78
1328	78	2	1	1	1	2	0	1	1	1	1	1	3	0	1	1	0	1	0	1	1	0	0	0	0	0	0	0	0	0	0	0	0	0	0	0	0	0	0	0	1	2	2	2	2	2	1	12	27.69
1329	78	1	1	1	1	1	0	1	4	1	1	0	1	0	1	1	0	0	1	1	0	1	2	2	2	3	2	2	1	14	2	3	3	3	2	2	2	2	2	21	2	3	4	4	3	3	2	21	22.41
1330	77	1	1	1	1	3	1	1	1	3	3	1	3	0	1	1	0	0	0	1	1	0	2	0	1	0	0	1	2	6	1	1	1	1	0	0	0	1	0	5	1	2	2	2	2	2	1	12	31.48
1331	76	1	1	1	1	3	0	1	1	3	1	0	2	0	1	1	1	1	0	1	0	0	0	0	0	0	0	0	0	0	0	0	0	0	0	0	0	0	0	0	1	1	1	1	2	2	1	9	22.77
1332	76	2	1	1	1	3	0	1	1	1	1	0	2	0	1	1	0	0	0	1	1	0	0	1	1	0	0	0	0	2	0	0	2	1	0	0	0	0	0	3	1	4	4	4	3	2	2	20	25.1
1333	76	2	1	1	1	2	0	1	1	1	1	1	3	0	1	1	0	0	0	1	1	0	0	0	0	0	0	0	0	0	0	0	0	0	0	0	0	0	0	0	1	2	2	2	2	2	1	12	21.97
1334	75	1	1	2	1	2	0	1	1	1	1	0	2	0	1	1	0	1	0	1	1	0	0	0	0	0	0	0	0	0	0	0	0	0	0	0	0	0	0	0	0	1	1	1	1	1	0	5	21.26
1335	75	1	1	1	1	1	0	1	1	1	1	0	3	0	1	1	1	0	0	1	0	0	1	1	1	1	1	1	2	8	1	1	1	1	1	1	1	1	1	9	1	2	2	2	2	2	1	12	20.76
1336	75	1	1	1	1	1	0	1	1	1	1	0	3	0	1	1	0	0	0	1	1	0	0	0	0	0	0	0	0	0	0	0	0	0	0	0	0	0	0	0	0	1	1	1	1	1	0	5	24.51
1337	75	1	1	2	1	3	1	1	1	3	1	0	3	0	1	1	0	1	0	1	1	0	0	0	0	0	0	0	2	2	1	0	1	1	1	0	0	0	0	4	1	1	1	2	2	2	0	9	24.77
1338	75	1	1	1	1	2	1	1	1	1	1	1	2	0	1	1	0	0	0	1	0	0	0	0	0	0	0	0	0	0	1	1	1	1	0	0	0	0	0	4	1	2	2	2	2	2	1	12	23.38
1339	75	1	1	1	1	1	0	1	1	3	3	1	3	0	1	0	0	0	0	1	1	0	0	0	0	0	0	0	0	0	0	0	0	0	0	0	0	0	0	0	1	2	2	2	2	2	1	12	28.48
1340	75	1	1	1	1	3	0	1	4	2	3	0	3	0	1	1	0	0	0	1	0	0	1	0	0	0	0	0	0	1	0	0	0	0	0	0	0	0	0	0	0	1	1	1	1	1	0	5	23.53
1341	75	1	1	2	2	2	0	1	1	1	1	0	3	0	1	1	0	0	0	1	1	0	0	0	0	0	0	0	0	0	0	0	0	0	0	0	0	0	0	0	1	2	2	2	2	2	1	12	22.09
1342	75	2	1	1	1	2	1	1	1	1	1	1	3	0	1	1	0	0	0	1	0	0	0	0	0	0	0	0	0	0	1	0	0	0	0	0	0	0	0	1	0	1	1	1	1	1	0	5	27.06
1343	74	1	1	2	1	3	0	1	1	2	1	0	3	0	1	1	0	0	0	0	0	0	0	0	0	0	0	0	0	0	1	1	0	1	1	1	0	0	0	5	0	1	1	1	1	1	0	5	25.95
1344	74	2	1	1	1	1	0	1	1	1	1	1	3	0	1	0	0	0	0	1	1	0	0	0	0	0	0	0	0	0	0	0	0	0	0	0	0	0	0	0	1	2	2	2	2	2	1	12	29.3
1345	74	1	3	1	1	3	0	1	1	3	1	0	3	0	0	1	1	1	0	1	0	0	1	1	0	1	1	1	2	7	1	1	1	1	2	0	1	1	0	8	1	3	2	2	1	1	0	10	28.15
1346	74	2	1	1	1	1	0	1	1	1	1	0	3	0	1	1	1	0	0	1	1	0	0	0	0	0	0	0	0	0	0	0	0	0	0	0	0	0	0	0	0	1	1	1	1	1	0	5	23.31
1347	74	1	1	3	1	3	0	1	1	1	1	0	3	0	1	1	1	0	0	1	0	0	0	0	0	0	0	0	0	0	0	0	0	0	0	0	0	0	0	0	0	1	1	1	1	1	0	5	24.91
1348	73	1	1	2	1	1	0	1	1	3	3	0	4	0	1	1	1	1	0	1	0	0	1	1	1	0	0	0	0	3	1	0	0	0	0	0	0	0	0	1	0	1	1	1	1	1	0	5	16.98
1349	73	1	1	1	1	1	0	1	1	1	1	1	2	0	1	0	0	1	0	1	0	0	0	0	0	0	0	0	0	0	0	0	0	1	0	0	0	0	0	1	0	1	1	1	1	1	0	5	27.22
1350	73	1	1	1	1	3	0	1	4	1	1	0	3	0	1	1	0	0	0	1	0	0	0	0	0	0	0	0	0	0	1	0	0	0	0	0	0	0	0	1	0	1	1	1	1	1	0	5	23.37
1351	73	1	1	2	1	1	0	1	4	3	3	1	2	0	1	1	0	0	0	1	1	0	0	0	0	0	0	0	0	0	0	0	0	0	0	0	0	0	0	0	0	1	1	1	1	1	0	5	26.96
1352	73	2	1	1	1	1	0	1	1	1	1	0	3	0	1	1	0	0	0	1	0	0	1	1	1	1	1	1	2	8	1	1	1	1	1	1	1	1	1	9	1	2	2	2	2	2	1	12	26.22
1353	73	1	1	2	1	3	0	1	1	3	1	1	3	0	1	1	0	0	0	1	1	0	1	1	1	1	1	1	1	7	1	1	1	1	0	0	0	1	0	5	2	1	1	3	2	2	1	12	24.22
1354	73	1	1	1	1	1	0	1	3	1	3	1	4	0	1	1	1	1	0	1	1	0	0	0	0	0	0	0	0	0	1	0	3	1	0	0	0	0	0	5	0	1	1	2	4	3	0	11	28.52
1355	73	1	1	3	1	3	0	1	3	3	3	0	3	0	1	1	1	1	0	1	1	0	1	1	0	0	0	0	0	2	0	0	1	0	0	0	0	0	0	1	1	2	1	2	1	1	0	8	25.35
1356	73	1	1	3	1	3	0	1	1	1	1	0	3	0	1	1	1	0	0	1	0	0	0	0	1	0	0	0	0	1	0	1	1	1	1	0	0	0	0	4	0	1	1	1	1	1	0	5	20.07
1357	73	2	3	1	1	1	0	1	1	1	1	0	3	0	0	1	1	0	0	1	0	0	0	0	0	0	0	0	0	0	0	0	0	0	0	0	0	0	0	0	0	1	1	1	1	1	0	5	19.05
1358	73	1	1	1	1	2	1	1	1	1	1	1	3	0	1	1	1	1	0	1	0	0	0	0	0	0	0	0	0	0	0	0	0	0	0	0	0	0	0	0	1	1	1	2	2	2	1	10	22.09
1359	73	1	1	1	1	1	0	1	1	3	3	1	2	0	1	0	0	0	0	1	1	0	0	0	0	0	0	0	0	0	0	0	0	0	0	0	0	0	0	0	0	1	1	1	1	1	0	5	26.12
1360	72	1	1	1	1	1	0	1	1	1	1	1	2	0	1	1	1	0	0	1	1	0	0	0	0	0	0	0	0	0	0	0	0	0	0	0	0	0	0	0	1	1	1	1	1	1	0	6	27.68
1361	72	1	1	1	1	2	0	1	3	3	3	1	2	0	0	1	1	1	0	1	0	0	0	0	0	0	0	0	1	1	1	0	0	1	0	0	0	0	0	2	0	1	1	1	4	1	0	8	26.49
1362	72	1	1	2	1	3	0	1	1	3	1	1	2	0	1	1	0	0	0	1	1	0	0	0	0	0	0	0	0	0	0	0	1	0	0	0	0	0	0	1	1	2	2	2	2	2	1	12	23.83
1363	72	1	1	2	1	3	0	1	1	3	1	0	3	0	1	1	0	0	0	1	1	0	0	0	0	0	0	0	0	0	1	0	0	0	0	0	0	0	0	1	0	1	1	1	1	1	0	5	26.15
1364	72	1	1	1	1	2	0	1	1	1	1	0	3	0	1	1	0	0	0	1	1	0	0	0	0	0	0	0	0	0	0	0	0	0	0	0	0	0	0	0	0	1	1	1	1	1	0	5	20.76
1365	72	1	1	1	1	2	0	1	1	1	1	1	3	0	1	1	0	0	0	1	1	0	0	0	0	0	0	0	0	0	0	0	0	0	0	0	0	0	0	0	1	2	2	2	2	2	1	12	22.68
1366	72	1	3	1	1	1	0	1	3	3	1	1	2	0	0	0	0	0	0	1	0	0	1	1	1	1	1	1	1	7	1	1	1	2	1	1	1	1	1	10	0	1	1	5	4	3	0	14	20.57
1367	72	2	1	1	1	1	0	1	1	1	1	1	2	0	1	1	0	0	0	1	1	0	0	0	0	0	0	0	0	0	0	0	0	0	0	0	0	0	0	0	1	1	1	1	1	1	0	6	26.04
1368	72	1	1	1	1	3	0	1	1	1	1	0	2	0	1	1	1	0	0	1	1	0	0	0	0	0	0	0	0	0	0	0	0	0	0	0	0	0	0	0	1	1	1	2	2	1	0	8	25.95
1369	72	1	3	1	1	2	0	1	1	1	1	0	2	0	1	0	0	0	0	1	1	0	0	0	0	0	0	0	0	0	0	0	0	0	0	0	0	0	0	0	0	1	1	1	1	1	0	5	24.68
1370	72	2	1	1	1	1	0	1	1	1	1	0	3	0	1	1	0	0	0	1	0	0	0	0	0	0	0	0	0	0	0	0	0	0	0	0	0	0	0	0	0	1	1	1	1	1	0	5	24.03
1371	72	1	1	3	1	1	0	1	1	1	1	0	2	0	1	1	1	0	0	1	0	0	0	0	0	0	0	0	0	0	0	0	0	0	0	0	0	0	0	0	0	1	1	1	1	1	0	5	22.6
1372	72	1	1	1	1	1	1	1	1	3	1	0	3	0	1	1	0	1	0	1	1	0	0	0	0	0	0	0	2	2	1	0	0	0	0	0	1	1	0	3	0	1	1	1	1	1	0	5	27.68
1373	72	1	1	1	1	3	0	1	1	1	1	1	2	0	1	1	1	0	0	1	1	0	0	0	0	0	0	0	0	0	0	0	1	0	0	0	0	0	0	1	1	2	2	1	2	2	1	11	24.38
1374	72	1	1	3	1	3	0	1	1	2	2	1	4	0	1	0	1	1	0	1	0	0	0	1	0	0	0	0	2	3	2	1	2	2	1	1	0	0	0	9	1	3	2	2	1	1	0	10	27.72
1375	72	1	1	3	1	3	1	1	1	3	3	0	2	0	1	1	0	0	1	1	0	1	2	2	2	0	2	2	1	11	2	2	2	2	2	2	2	2	2	18	3	4	4	4	4	4	3	26	26.12
1376	72	2	3	1	1	2	1	1	1	1	1	1	3	0	1	1	0	0	0	1	0	0	0	0	1	0	0	0	0	1	0	0	0	0	1	0	0	0	0	1	0	1	1	1	1	1	0	5	23.44
1377	72	1	1	3	1	3	0	1	1	3	1	1	2	0	1	1	1	1	0	1	1	0	0	0	0	0	2	0	0	2	0	0	1	0	0	0	0	0	0	1	3	3	2	3	3	3	1	18	28.09
1378	72	2	3	1	1	1	0	1	1	1	1	0	2	0	1	0	0	0	0	1	1	0	0	0	0	0	0	0	0	0	0	0	0	0	0	0	0	0	0	0	0	1	1	1	1	1	0	5	24.97
1379	72	1	1	3	1	2	0	1	1	3	3	1	2	0	1	1	1	1	0	1	0	0	0	0	0	0	0	0	2	2	0	0	1	1	0	0	0	0	0	2	1	2	2	3	3	3	1	15	23.46
1380	72	1	1	2	1	3	0	1	1	1	3	1	3	0	1	1	1	1	0	1	1	0	0	0	0	0	0	1	0	1	0	0	0	0	0	0	0	0	0	0	0	1	1	1	1	1	0	5	25.39
1381	72	1	1	1	1	1	1	1	1	3	1	1	3	0	1	1	0	0	0	1	0	0	0	0	0	0	0	0	0	0	0	0	0	0	0	0	0	0	0	0	0	1	1	1	1	1	0	5	26.81
1382	71	1	1	1	1	1	0	1	4	1	1	0	2	0	1	0	0	0	0	1	0	0	1	1	1	1	1	1	2	8	1	1	1	1	1	1	1	1	1	9	1	2	2	3	3	3	2	16	26.53
1383	71	2	3	1	1	2	1	1	1	1	1	0	1	0	1	1	0	0	0	0	0	0	1	1	0	1	1	1	2	7	0	1	1	1	1	0	0	0	2	6	3	4	4	4	4	4	3	26	26.22
1384	71	1	1	2	1	3	1	1	1	1	3	0	2	0	1	1	0	0	0	1	1	0	1	0	0	0	0	0	0	1	1	1	1	1	1	0	0	0	0	5	1	2	2	2	2	2	1	12	27.28
1385	71	1	1	3	1	1	1	1	4	1	1	1	3	0	1	1	1	1	0	1	1	0	0	0	0	0	0	0	0	0	0	0	0	0	0	0	0	0	0	0	0	1	1	1	1	1	0	5	23.92
1386	71	1	1	1	1	1	0	1	1	3	1	1	2	0	1	1	1	0	0	1	1	0	0	0	0	0	0	0	0	0	0	0	0	0	0	0	0	0	0	0	0	1	1	1	1	1	0	5	23.94
1387	71	2	1	1	1	1	0	1	4	1	3	0	4	0	1	1	0	0	0	1	1	0	2	1	1	1	1	1	0	7	0	0	0	0	0	0	0	0	0	0	0	1	1	1	1	1	0	5	28.51
1388	71	1	1	2	1	3	0	1	1	3	1	1	2	0	1	1	1	0	0	1	0	0	0	0	1	0	0	1	2	4	0	0	1	1	1	0	0	0	0	3	0	1	1	1	1	1	0	5	24.09
1389	71	2	1	1	1	2	0	1	1	1	1	1	3	0	1	0	0	0	0	1	1	0	0	0	0	0	0	0	0	0	0	0	0	0	0	0	0	0	0	0	1	2	2	2	2	2	1	12	26.06
1390	71	1	1	1	1	1	0	1	4	3	1	1	3	0	1	1	0	0	0	1	0	0	0	0	0	0	0	0	0	0	0	0	0	1	0	0	0	0	0	1	0	1	1	1	1	5	0	9	20.96
1391	70	2	1	1	1	1	0	1	1	1	1	0	2	1	1	1	0	0	0	1	0	0	1	1	1	1	1	1	0	6	0	0	1	1	0	1	0	1	0	4	0	1	2	2	2	2	1	10	23.44
1392	70	2	1	1	1	2	0	1	3	1	1	1	2	0	1	1	0	0	0	1	1	0	0	0	0	0	0	0	0	0	0	0	0	0	0	0	0	0	0	0	0	1	1	1	1	1	0	5	23.73
1393	70	2	1	1	1	1	0	1	1	1	1	0	2	0	1	1	0	0	0	1	1	0	0	0	0	0	0	0	0	0	0	0	0	0	0	0	0	0	0	0	0	1	1	1	1	1	0	5	26.78
1394	70	1	3	1	1	2	1	1	1	1	1	1	1	0	0	1	1	0	0	1	0	0	1	1	1	1	1	1	0	6	0	0	3	1	1	0	0	0	0	5	3	4	4	4	4	4	3	26	27.28
1395	70	1	1	1	1	1	1	1	2	3	1	1	2	0	1	1	0	0	0	1	1	0	0	0	0	0	0	0	1	1	1	1	1	1	1	0	0	0	0	5	1	1	3	3	4	4	0	16	24.09
1396	70	2	1	1	1	2	1	1	1	1	1	0	3	0	1	1	0	0	0	1	1	0	0	0	0	0	0	0	0	0	1	1	1	1	1	1	1	0	0	7	1	2	2	2	2	2	1	12	23.34
1397	70	1	1	1	1	3	0	1	1	1	3	1	3	0	1	1	0	0	0	1	1	0	2	1	1	0	0	2	0	6	1	0	1	1	0	0	0	0	0	3	2	2	3	3	1	1	0	12	26.42
1398	70	2	1	1	1	2	0	1	1	1	1	1	2	0	1	1	0	0	0	1	1	0	1	1	1	0	0	1	0	4	1	1	2	1	1	0	0	1	0	7	2	3	3	3	2	2	1	16	25.39
1399	70	1	1	3	1	2	0	1	1	1	3	1	2	0	1	1	1	1	0	1	0	0	0	0	0	0	0	0	0	0	1	0	1	1	0	0	0	0	0	3	1	2	1	4	4	4	0	16	23.34
1400	70	2	1	1	1	1	0	1	1	1	1	0	3	0	1	0	0	0	0	1	0	0	0	0	0	0	0	0	0	0	0	0	0	0	0	0	0	0	0	0	0	1	1	1	1	1	0	5	24.77
1401	70	1	1	2	1	3	0	1	4	1	1	1	4	0	1	1	0	0	0	1	1	0	0	0	0	0	0	0	0	0	0	0	0	0	0	0	0	0	0	0	1	1	2	1	2	2	0	9	23.05
1402	70	1	1	2	1	2	0	1	1	1	1	0	2	0	1	1	1	1	0	1	1	0	0	0	0	0	0	0	0	0	0	0	0	0	0	0	0	0	0	0	0	1	1	1	1	1	0	5	22.86
1403	70	2	1	1	1	2	0	1	4	1	1	0	1	0	1	1	0	0	0	1	0	0	0	0	0	0	0	0	0	0	0	0	0	0	0	0	0	0	0	0	0	1	1	1	1	1	0	5	20.96
1404	70	1	1	1	1	2	0	1	3	2	3	1	2	0	1	1	1	1	0	1	1	0	0	0	0	2	0	0	0	2	0	0	1	0	0	0	0	0	0	1	3	4	1	4	4	1	2	19	28.96
1405	70	1	1	3	1	2	0	1	1	3	1	0	2	0	1	1	1	1	0	1	1	0	0	0	0	0	0	0	0	0	0	0	0	0	0	0	0	0	0	0	0	1	1	1	1	1	0	5	24
1406	70	1	3	1	1	3	0	1	4	1	1	0	2	0	0	1	1	0	0	1	0	0	0	0	0	0	0	0	0	0	0	0	2	1	0	0	0	0	0	3	1	2	2	2	2	2	1	12	22.89
1407	69	1	1	2	1	2	1	1	3	1	1	0	3	0	1	1	0	0	0	1	1	0	0	0	0	0	0	0	0	0	0	0	0	0	0	0	0	0	0	0	0	1	1	5	1	1	0	9	26.7
1408	69	2	1	1	1	2	0	1	1	1	1	0	3	0	1	1	0	0	0	1	1	0	0	0	0	0	0	0	0	0	0	1	0	0	0	0	0	0	0	1	0	1	1	1	1	1	0	5	25
1409	69	1	1	2	1	3	0	1	1	2	2	0	2	0	1	1	1	1	0	1	0	0	0	0	0	0	0	0	0	0	0	1	0	0	0	0	0	0	0	1	1	1	1	1	1	2	1	8	20.76
1410	69	1	1	1	1	3	0	1	1	3	1	1	2	0	1	1	0	0	0	1	0	0	1	0	0	0	0	1	0	2	0	0	1	0	0	0	0	1	0	2	1	2	2	2	3	2	1	13	20.28
1411	69	2	1	1	1	1	0	1	1	1	1	0	2	0	0	1	0	0	0	1	0	0	0	0	0	0	0	0	0	0	0	0	0	0	0	0	0	0	0	0	0	1	1	1	1	1	0	5	22.66
1412	69	2	1	1	1	2	0	1	1	1	1	1	3	0	1	0	0	0	0	1	0	0	0	0	0	0	0	0	0	0	0	0	0	0	0	0	0	0	0	0	1	2	2	2	2	2	1	12	17.58
1413	69	1	1	1	1	1	0	1	1	3	1	0	2	0	1	1	0	0	0	1	1	0	0	0	0	0	0	0	0	0	0	0	0	0	0	0	0	0	0	0	0	1	1	1	1	1	0	5	22.46
1414	69	1	1	2	1	3	0	1	1	3	3	0	2	0	1	1	1	1	0	1	1	0	0	0	0	0	0	0	0	0	1	1	1	1	1	0	0	0	0	5	1	2	1	2	2	2	1	11	24.22
1415	69	1	1	1	1	1	1	1	4	2	1	1	2	0	1	1	0	1	0	1	0	0	0	1	0	0	0	0	1	2	1	1	1	1	1	1	1	0	0	7	1	1	0	4	4	4	0	14	21.01
1416	69	1	1	1	1	3	0	1	4	3	1	0	3	0	1	1	1	1	0	1	0	0	0	0	0	0	0	0	0	0	0	0	0	1	0	0	0	0	0	1	0	1	1	1	1	1	0	5	21.48
1417	69	1	1	3	1	3	0	1	2	1	2	1	3	0	1	1	1	1	0	1	1	0	1	0	0	1	1	1	2	6	1	0	1	1	0	0	0	0	0	3	1	3	1	1	1	1	0	8	28.23
1418	69	1	1	1	1	1	0	1	1	1	1	1	2	0	1	1	0	0	0	1	0	0	0	0	0	0	0	0	2	2	1	1	1	1	0	0	1	0	0	5	1	2	2	2	2	2	1	12	22.95
1419	69	1	1	1	1	2	0	1	1	3	1	0	1	0	1	1	0	1	0	1	1	0	1	1	1	1	0	1	1	6	1	0	2	1	0	0	0	1	0	5	2	3	4	4	3	3	2	21	25.1
1420	69	1	1	1	1	2	0	1	4	1	1	0	2	0	1	0	0	0	0	1	1	0	1	1	1	1	2	1	2	9	0	0	0	0	0	0	0	1	1	2	1	2	2	2	2	2	1	12	24.39
1421	69	2	1	1	1	1	0	1	1	1	1	0	2	0	1	1	0	0	0	1	1	0	0	0	0	0	0	0	0	0	0	0	0	0	0	2	0	0	0	2	0	1	1	1	1	1	0	5	25.78
1422	69	2	1	1	1	3	0	1	1	1	1	0	2	0	1	1	0	0	0	1	0	0	0	1	1	0	0	0	0	2	0	0	1	0	0	0	0	0	0	1	1	2	2	2	2	2	1	12	27.55
1423	69	1	1	3	1	2	0	1	2	3	3	1	3	0	1	1	0	0	0	1	1	0	0	1	0	0	0	1	0	2	0	0	0	0	0	0	0	0	0	0	1	2	2	2	2	2	1	12	24.77
1424	69	1	3	1	1	1	0	1	1	1	1	0	2	0	0	1	0	0	0	1	1	0	0	0	0	0	0	0	0	0	0	1	0	0	0	0	0	1	0	2	1	1	1	5	2	2	0	12	25.28
1425	68	2	1	1	1	2	0	1	1	1	3	1	3	0	1	1	0	0	0	1	1	0	0	0	0	0	0	0	0	0	0	0	0	0	0	0	0	0	0	0	1	2	2	2	2	2	1	12	22.04
1426	68	1	1	2	1	2	1	1	2	1	3	1	3	0	1	0	0	0	0	1	1	0	0	0	0	0	0	0	0	0	0	0	0	0	0	0	0	0	0	0	0	1	1	1	1	1	0	5	29.05
1427	68	1	1	1	1	1	1	1	3	3	3	1	2	0	1	1	0	0	0	1	0	0	0	0	0	0	0	0	0	0	1	1	1	1	1	0	0	0	0	5	1	1	1	4	4	3	0	14	22.6
1428	68	2	1	1	1	1	0	1	2	1	1	0	2	0	1	1	1	0	0	1	1	0	0	0	0	0	0	0	0	0	0	0	0	0	0	0	0	0	0	0	1	1	1	1	1	1	0	6	25.07
1429	68	1	1	2	1	2	1	1	2	1	1	1	2	0	1	1	0	0	0	1	1	0	0	0	0	0	0	0	0	0	0	0	1	0	0	0	0	0	0	1	2	3	3	1	3	3	0	15	26.13
1430	68	1	1	1	1	2	1	1	3	1	1	1	2	0	1	1	1	0	0	1	0	0	0	0	0	0	0	1	0	1	1	0	1	1	1	0	0	0	0	4	2	2	2	4	3	3	2	18	26.53
1431	68	1	1	1	1	1	0	1	1	1	1	0	3	0	1	1	0	1	0	1	0	0	0	0	0	0	0	3	0	3	0	0	0	0	0	0	0	0	0	0	0	1	1	1	1	1	0	5	17.04
1432	68	1	1	3	1	3	0	1	1	1	3	1	2	0	1	1	1	1	0	1	1	0	0	0	0	0	0	0	0	0	0	0	2	0	0	0	0	0	0	2	3	4	2	3	2	2	1	17	25.06
1433	68	1	1	2	1	3	0	1	4	3	1	0	3	0	1	1	0	0	0	1	1	0	0	0	0	0	0	0	0	0	0	0	0	0	0	0	0	0	0	0	1	1	1	1	1	1	0	6	25.21
1434	68	1	1	2	1	2	0	1	2	3	1	1	3	0	1	1	1	0	0	1	1	0	0	0	0	0	0	0	0	0	0	0	0	0	0	0	0	0	0	0	0	1	1	1	1	1	0	5	24.05
1435	68	1	1	2	1	3	0	1	1	1	1	0	3	0	1	0	0	0	0	1	1	0	0	0	0	0	0	0	0	0	0	0	0	0	0	0	0	0	0	0	0	1	1	1	1	1	0	5	23.88
1436	68	1	1	1	1	3	0	1	4	3	3	0	2	0	1	1	0	0	0	1	0	0	1	1	1	1	1	1	2	8	1	1	1	1	1	1	2	1	1	10	1	2	1	2	2	2	1	11	24.22
1437	67	2	1	1	1	2	1	1	1	1	1	1	2	0	1	1	1	0	0	1	1	0	0	0	0	0	0	0	0	0	0	0	0	0	0	0	0	0	0	0	1	2	2	2	2	2	1	12	36.05
1438	67	1	1	2	1	3	0	1	1	1	1	0	2	0	1	1	1	0	0	1	1	0	0	0	0	0	0	0	0	0	0	0	0	0	0	0	0	0	0	0	1	1	1	2	1	1	0	7	24.73
1439	67	1	1	3	1	2	0	1	4	3	1	1	3	0	1	1	0	0	0	1	1	0	0	0	0	0	0	0	0	0	0	0	0	0	0	0	0	0	0	0	1	1	1	4	1	1	0	9	25.65
1440	67	1	1	3	1	3	0	1	1	3	3	0	4	0	1	1	0	0	0	1	1	0	0	0	0	0	0	0	0	0	0	0	0	0	0	0	0	0	0	0	1	1	1	1	4	4	0	12	26.45
1441	67	1	1	1	1	2	1	1	1	1	1	0	2	0	1	1	0	0	0	1	1	0	0	0	0	0	0	0	0	0	1	0	1	1	0	0	0	0	0	3	1	2	2	2	2	2	1	12	28.34
1442	66	1	1	2	1	3	0	1	4	1	1	0	3	0	1	1	0	0	0	1	1	0	0	0	0	0	0	0	0	0	0	0	0	0	0	0	0	0	0	0	0	1	2	1	2	2	2	10	24.68
1443	66	1	1	1	1	3	1	1	1	1	1	0	2	0	1	1	1	1	0	1	0	0	0	0	0	0	0	0	0	0	1	1	1	1	1	0	0	0	0	5	1	1	1	2	2	2	0	9	25.81
1444	66	1	1	1	1	1	1	1	4	3	1	1	2	0	1	1	0	0	0	1	0	0	0	0	0	0	0	0	0	0	0	0	0	0	0	0	0	0	0	0	1	1	1	2	1	1	0	7	20.96
1445	66	1	1	1	1	3	0	1	1	2	2	1	3	0	1	1	1	1	0	1	1	0	0	0	0	0	0	0	0	0	0	0	0	0	0	0	0	0	0	0	0	1	1	1	1	1	0	5	32.11
1446	66	1	1	1	1	3	1	1	1	3	3	0	2	0	1	1	1	0	0	1	0	0	0	0	0	0	0	0	0	0	0	0	1	0	0	0	0	0	0	1	1	1	1	2	1	1	0	7	23.18
1447	66	1	1	2	1	3	0	1	4	1	1	0	2	0	1	1	0	0	0	1	0	0	0	0	0	0	0	0	2	2	0	0	1	1	1	0	0	0	0	3	1	2	1	2	2	2	1	11	25.39
1448	66	2	1	1	1	3	0	1	4	1	1	0	3	0	1	1	1	0	0	1	1	0	0	0	0	0	0	0	0	0	1	1	1	1	1	0	1	1	0	7	0	1	1	1	1	1	0	5	28.44
1449	66	1	1	3	1	3	1	1	3	1	1	0	2	0	1	1	1	0	0	1	1	0	0	0	0	0	0	0	0	0	0	0	0	1	0	0	0	0	0	1	1	2	2	2	2	2	1	12	22.86
1450	66	1	1	3	1	3	1	1	1	1	3	1	3	0	1	1	0	0	0	1	1	0	1	1	1	1	1	0	0	5	1	1	1	1	1	1	1	1	1	9	0	1	1	1	1	1	0	5	28.36
1451	66	1	1	2	1	3	0	1	1	3	1	1	2	0	1	1	1	1	0	1	1	0	0	0	0	0	0	0	0	0	0	0	0	0	0	0	0	0	0	0	1	2	2	2	2	2	1	12	28.34
1452	66	1	1	3	1	2	0	1	1	3	1	1	3	0	1	1	0	0	0	1	1	0	0	0	0	0	0	0	0	0	0	0	0	0	0	0	0	0	0	0	0	1	1	1	1	1	0	5	26.57
1453	66	2	1	1	1	3	0	1	4	1	1	1	3	0	1	1	0	0	0	1	0	0	0	1	0	0	0	0	0	1	1	1	1	1	1	0	0	1	0	6	1	1	1	1	1	1	0	6	27.64
1454	82	2	1	1	2	3	0	1	1	1	1	1	2	0	1	1	0	0	0	1	0	0	0	0	0	0	0	0	0	0	1	0	2	0	0	0	0	0	0	3	1	1	3	2	2	3	1	13	26.67
1455	74	2	3	1	2	1	0	1	4	1	1	0	3	0	1	1	1	1	0	1	1	0	0	0	0	0	0	0	0	0	0	0	0	0	0	0	0	0	0	0	1	2	2	2	2	2	1	12	26.17
1456	74	2	1	1	2	2	0	1	4	1	1	0	2	0	1	0	0	0	0	1	0	0	0	0	0	0	0	0	0	0	0	0	1	0	0	0	0	0	0	1	1	1	3	2	1	1	0	9	22.72
1457	71	2	1	1	2	3	0	1	1	1	1	0	2	0	1	1	0	0	0	1	0	0	0	0	0	0	0	0	0	0	0	0	0	0	0	0	0	0	0	0	0	1	1	1	1	1	0	5	21.76
1458	73	2	1	2	2	3	0	1	1	1	1	0	3	0	1	1	1	1	0	1	0	0	0	0	0	0	0	0	0	0	0	0	0	0	0	0	0	0	0	0	0	1	1	1	1	1	0	5	19.53
1459	92	2	1	1	2	1	0	1	4	1	1	1	3	0	1	1	0	0	0	1	1	0	0	0	0	0	0	0	0	0	1	1	0	1	0	1	0	1	0	5	0	1	1	1	1	1	0	5	26.04
1460	89	2	3	3	2	3	0	1	1	1	1	1	4	0	1	0	1	0	0	1	1	0	0	0	0	0	0	0	0	0	0	0	0	0	0	0	0	0	0	0	0	1	1	1	1	1	0	5	22.03
1461	88	1	1	2	2	3	0	1	1	1	1	1	1	0	1	1	0	0	0	1	0	0	0	0	0	0	0	0	0	0	1	1	1	1	1	1	1	1	0	8	0	1	1	1	1	1	0	5	25.71
1462	86	1	1	3	2	3	0	1	1	1	1	0	2	0	1	1	0	0	0	1	0	0	1	0	1	0	0	0	0	2	1	0	0	0	0	1	0	1	0	3	0	2	1	1	1	1	0	6	16.9
1463	85	1	1	2	2	2	0	1	1	1	1	1	2	0	1	1	0	0	1	0	0	1	3	3	3	3	2	2	2	18	3	1	2	3	3	3	3	3	3	24	2	2	3	3	3	3	2	18	22.03
1464	85	2	3	1	2	1	0	1	1	1	1	1	2	0	0	1	1	0	0	1	1	0	1	1	1	1	1	1	2	8	1	1	2	1	1	1	1	1	0	9	3	3	3	3	3	3	2	20	26.56
1465	84	2	3	1	2	3	0	1	1	1	1	0	2	0	0	0	1	1	0	1	1	0	0	2	2	0	2	2	0	8	0	0	0	0	0	2	0	0	0	2	0	1	1	1	1	1	0	5	26.99
1466	84	2	3	1	2	2	0	1	1	1	1	0	3	0	1	1	1	0	0	1	1	0	0	0	0	0	0	0	1	1	0	0	0	0	0	0	0	0	0	0	0	1	1	1	1	1	0	5	25.81
1467	84	2	1	3	2	3	0	1	1	1	1	1	2	0	1	1	0	0	0	1	1	0	0	0	0	0	0	0	0	0	0	0	0	0	0	0	0	0	0	0	0	1	1	1	1	1	0	5	30.41
1468	84	1	1	2	2	3	1	1	1	1	1	1	1	0	1	1	1	1	0	1	1	0	0	1	1	0	0	0	0	2	1	1	2	1	0	0	0	0	0	5	3	4	4	4	2	3	2	22	23.44
1469	83	2	1	1	2	2	0	1	1	1	1	0	2	0	1	1	1	0	0	1	0	0	0	0	0	0	0	0	0	0	1	1	1	1	1	1	0	0	0	6	2	1	2	2	3	2	1	13	28.91
1470	82	1	1	1	2	3	1	1	1	1	1	1	3	0	1	1	0	0	0	1	0	0	0	0	0	0	0	0	0	0	0	0	0	0	0	0	0	0	0	0	0	1	2	3	3	3	2	14	24.22
1471	82	1	1	3	2	3	0	1	1	1	1	1	2	0	1	1	1	0	0	1	1	0	0	0	0	0	0	0	0	0	0	0	0	0	0	0	0	0	0	0	0	1	1	1	1	1	0	5	23.03
1472	82	2	1	1	2	3	0	0	1	3	1	1	2	0	1	1	0	0	0	1	0	0	0	0	0	0	0	0	0	0	0	0	1	0	0	0	0	0	0	1	1	3	2	2	2	3	1	14	20.81
1473	82	2	1	1	2	3	0	1	1	1	1	1	1	0	1	1	0	0	0	1	0	0	0	0	0	0	0	0	0	0	0	0	3	0	0	0	0	0	0	3	0	1	1	1	1	1	0	5	20.96
1474	81	2	1	1	2	3	1	1	1	1	1	0	2	0	0	1	0	0	0	1	0	0	0	0	0	0	0	0	0	0	0	0	0	0	0	0	0	0	0	0	1	2	2	2	2	2	1	12	25.11
1475	81	2	1	2	2	3	0	1	1	1	1	1	2	0	1	1	0	0	0	1	0	0	0	0	0	0	0	0	2	2	1	1	1	0	0	0	0	0	0	3	1	2	2	2	2	2	1	12	24.22
1476	80	1	1	1	2	3	0	1	1	1	1	1	2	1	1	1	0	0	0	1	0	0	0	0	0	0	0	0	0	0	1	0	1	1	0	0	0	0	0	3	1	1	2	2	2	2	1	11	20.52
1477	80	1	1	1	1	3	0	1	1	1	3	0	2	0	1	1	1	1	0	1	1	0	0	0	0	0	0	1	0	1	0	1	0	0	0	0	0	1	0	2	1	1	1	2	2	2	1	10	21.97
1478	79	2	1	1	2	3	1	1	1	1	1	1	2	0	1	1	1	1	0	1	0	0	0	0	0	0	0	0	0	0	0	0	3	3	1	0	0	1	0	8	3	3	4	4	4	4	2	24	23.44
1479	79	2	3	1	2	1	0	1	1	1	1	1	2	0	1	1	1	0	0	1	1	0	0	0	0	0	0	0	0	0	0	0	0	0	0	0	0	0	0	0	0	1	1	1	1	1	0	5	24.03
1480	79	2	1	3	2	3	0	1	1	2	2	1	3	0	1	0	0	0	0	0	0	0	1	0	0	0	0	0	0	1	0	0	1	0	0	0	0	0	0	1	4	5	5	1	5	5	4	29	19.53
1481	79	1	1	2	2	3	0	1	1	1	1	0	2	0	1	1	1	0	0	1	1	0	0	0	0	0	0	0	0	0	0	0	0	0	0	0	0	0	0	0	0	1	1	1	1	1	0	5	25.86
1482	78	1	1	1	2	3	1	1	1	1	1	1	4	0	1	1	0	0	0	1	1	0	0	0	0	0	0	0	0	0	0	0	0	0	0	0	0	0	0	0	0	1	1	1	1	1	0	5	30.07
1483	78	2	3	1	2	2	0	1	1	1	1	0	2	0	0	1	0	0	0	1	1	0	0	0	0	0	0	0	0	0	0	0	0	0	0	0	0	0	0	0	0	1	1	1	1	1	0	5	24.13
1484	78	1	1	2	2	3	0	1	1	1	1	1	3	0	1	1	1	1	0	1	1	0	0	0	0	0	0	0	0	0	0	0	0	0	0	0	0	0	0	0	0	1	2	4	2	3	1	13	22.31
1485	77	1	1	2	2	2	0	1	1	3	1	0	2	0	1	1	1	1	0	1	1	0	1	0	0	0	0	0	1	2	1	0	1	1	0	0	0	0	2	5	2	3	3	3	2	2	1	16	22.2
1486	77	2	1	1	2	1	0	1	1	1	1	0	2	0	1	1	1	0	0	1	0	0	0	0	0	0	0	0	1	1	1	0	0	1	1	0	1	0	0	4	1	1	1	1	1	1	0	6	24.03
1487	77	2	3	2	2	2	0	1	1	1	1	1	2	0	0	1	1	0	0	1	1	0	0	0	0	0	0	0	0	0	1	1	0	0	0	0	0	0	0	2	0	1	1	1	1	1	0	5	25.24
1488	77	1	1	1	2	3	1	1	1	1	1	1	3	0	1	1	1	1	0	1	1	0	0	0	0	0	0	0	0	0	0	0	0	0	0	0	0	0	0	0	1	1	1	3	3	3	2	14	23.88
1489	77	1	1	2	2	2	1	1	1	1	1	0	2	0	1	1	1	1	0	1	0	0	0	0	0	0	0	0	2	2	1	1	2	0	1	0	0	0	0	5	1	3	3	3	2	1	0	13	20.76
1490	77	1	1	2	2	3	0	1	1	1	1	0	3	0	1	1	1	0	0	1	1	0	0	0	0	0	0	0	1	1	0	0	0	0	0	0	0	0	0	0	0	1	1	1	1	1	0	5	26.06
1491	76	1	3	2	2	2	0	1	1	1	1	1	3	0	1	1	0	0	0	1	0	0	0	0	0	0	0	0	0	0	0	0	0	0	0	0	0	0	0	0	0	1	1	1	1	1	0	5	26.11
1492	76	1	1	1	2	3	0	1	1	1	1	1	3	0	1	1	1	1	0	1	1	0	0	0	0	0	0	0	0	0	0	0	0	0	0	0	0	0	0	0	0	1	1	1	1	1	0	5	22.77
1493	76	2	1	1	2	3	1	1	1	1	1	0	1	0	1	0	0	0	0	1	1	0	0	0	0	0	0	0	0	0	0	0	3	0	0	0	0	0	0	3	4	5	5	3	3	3	2	25	34.63
1494	75	1	1	3	2	3	0	1	1	1	1	0	3	0	1	1	0	0	0	1	0	0	0	0	0	0	0	0	0	0	0	0	0	0	0	0	0	0	0	0	0	1	1	1	3	3	0	9	25.61
1495	75	1	1	3	2	3	0	1	1	3	1	1	2	0	1	1	0	0	0	1	0	0	0	0	0	0	0	0	0	0	0	0	0	0	0	0	0	0	0	0	1	2	2	2	2	2	1	12	20.98
1496	75	2	1	1	2	3	0	1	1	1	1	1	3	0	1	1	1	0	0	1	1	0	0	0	0	0	0	0	0	0	0	0	0	0	0	0	0	0	0	0	0	1	1	1	1	1	0	5	23.31
1497	75	1	1	3	2	3	0	1	1	1	1	1	3	0	1	1	1	0	0	1	1	0	0	0	0	0	0	0	0	0	0	0	0	0	0	0	0	0	0	0	0	1	1	1	1	1	0	5	27.34
1498	75	1	1	2	2	2	1	1	1	1	1	1	3	0	1	1	0	0	0	1	0	0	1	1	1	1	1	1	1	7	1	1	1	1	1	1	1	1	1	9	2	3	3	3	3	3	2	19	20.57
1499	75	2	3	2	2	2	0	1	1	1	1	1	2	0	0	1	0	0	0	1	0	0	0	0	0	0	0	0	0	0	1	1	0	0	0	0	0	0	0	2	0	1	1	1	1	1	0	5	23.19
1500	75	2	3	2	2	2	0	1	1	1	1	0	2	0	0	1	0	0	0	1	0	0	0	0	0	0	0	0	0	0	0	0	0	0	0	0	0	0	0	0	0	1	1	1	1	1	0	5	20.81
1501	75	2	1	1	2	2	0	1	1	1	1	0	2	0	1	1	0	0	0	1	1	0	0	1	1	1	1	1	1	6	1	1	1	0	1	0	1	0	1	6	0	1	1	1	1	1	0	5	20.81
1502	75	1	1	3	2	3	0	1	1	1	3	1	3	0	1	1	0	0	0	1	1	0	0	0	0	0	0	0	0	0	0	0	0	0	0	0	0	0	0	0	0	1	1	1	1	1	0	5	25.25
1503	75	2	1	1	2	3	0	1	1	1	1	0	3	0	1	1	1	1	0	1	1	0	0	0	0	0	0	0	0	0	0	0	0	0	0	0	0	0	0	0	0	1	1	1	1	1	0	5	23.44
1504	75	2	1	2	2	3	1	1	1	1	1	0	1	0	1	1	1	1	0	1	0	0	1	1	0	0	0	0	0	2	1	1	1	1	1	1	1	1	0	8	1	2	2	2	2	2	1	12	44.08
1505	74	1	3	3	2	2	0	1	1	1	3	0	3	0	0	1	1	1	0	1	0	0	0	0	0	0	0	0	0	0	0	0	0	0	0	0	0	0	0	0	0	1	1	1	1	1	0	5	26.57
1506	74	1	1	2	2	3	0	1	1	1	1	1	1	0	1	1	0	0	0	1	0	0	0	0	0	0	0	0	1	1	0	0	0	0	0	0	0	0	0	0	1	2	1	2	2	2	1	11	28.69
1507	74	2	3	2	2	1	0	1	1	1	1	1	2	0	0	0	1	0	0	1	1	0	0	0	0	0	0	0	0	0	0	0	0	0	0	0	0	0	0	0	1	2	2	2	2	2	1	12	29.82
1508	74	1	1	2	2	3	0	1	1	1	1	0	2	0	1	1	1	1	0	1	1	0	0	0	0	0	0	0	0	0	0	0	0	0	0	0	0	0	0	0	0	1	1	1	1	1	0	5	27.89
1509	74	2	1	2	2	3	0	1	1	1	1	0	2	1	1	1	0	0	0	1	0	0	0	0	0	0	0	2	0	2	0	0	1	1	0	0	0	0	0	2	2	3	3	3	3	3	2	19	22.86
1510	74	2	1	2	2	2	0	1	1	1	1	1	2	0	1	1	1	1	0	1	0	0	0	0	0	0	0	0	0	0	1	1	0	1	0	0	0	0	0	3	1	2	2	3	4	3	0	15	22.89
1511	74	1	1	2	2	3	0	1	1	1	1	1	3	0	1	1	0	0	0	1	1	0	0	0	0	0	0	0	0	0	0	0	0	0	0	0	0	0	0	0	0	1	1	1	1	1	0	5	22.86
1512	74	2	1	2	2	3	0	1	1	1	1	1	2	0	1	1	1	0	0	1	1	0	0	0	0	0	0	0	0	0	0	0	0	0	0	0	0	0	0	0	0	1	1	1	1	1	0	5	32.05
1513	74	2	1	1	2	1	1	1	4	1	1	1	2	0	1	1	1	0	0	1	0	0	0	1	1	0	0	0	0	2	0	0	0	1	1	0	0	0	0	2	0	1	1	1	1	1	0	5	27.89
1514	73	1	1	3	2	3	0	1	1	1	1	1	2	0	1	1	1	0	0	1	0	0	0	0	0	0	0	0	1	1	0	0	0	0	0	0	0	0	0	0	0	1	1	1	1	1	0	5	22.49
1515	73	2	1	2	2	3	1	1	1	1	1	0	2	0	1	1	1	0	0	1	0	0	0	0	0	1	0	0	2	3	1	1	1	2	1	1	0	0	0	7	1	2	2	3	3	3	2	16	21.63
1516	73	2	1	2	2	3	0	1	1	1	1	0	2	0	1	0	0	0	0	1	1	0	1	1	1	1	1	1	1	7	1	1	1	1	1	1	1	1	1	9	0	1	1	1	1	1	0	5	26.37
1517	73	1	1	2	2	3	1	1	1	1	1	1	3	0	1	1	1	0	0	1	1	0	0	0	0	0	0	0	0	0	0	0	0	0	0	0	1	0	0	1	0	1	1	2	2	1	0	7	25.46
1518	73	1	1	3	2	3	0	1	1	1	1	1	3	0	1	1	1	1	0	1	1	0	0	0	0	0	0	0	0	0	0	0	0	0	0	0	0	0	0	0	0	1	1	1	1	1	0	5	24.34
1519	73	1	1	1	1	2	0	1	1	1	1	0	3	0	1	1	1	1	0	1	0	0	0	0	0	0	0	0	0	0	0	0	0	0	0	0	0	0	0	0	0	1	1	1	1	1	0	5	23.94
1520	73	1	1	2	2	3	0	1	1	1	1	1	2	0	1	1	0	0	0	1	1	0	0	0	0	0	0	0	0	0	0	0	0	0	0	0	0	0	0	0	0	1	1	1	4	2	1	10	25.51
1521	73	2	1	1	2	3	0	1	1	1	1	1	1	0	1	1	0	0	0	1	0	0	0	0	0	0	0	0	0	0	0	0	3	0	0	0	0	0	0	3	3	4	4	5	5	3	4	28	27.34
1522	73	2	1	3	2	3	0	1	1	1	1	1	2	0	1	1	1	0	0	1	1	0	0	0	0	0	0	0	0	0	0	0	0	0	0	0	0	0	0	0	1	2	2	2	2	2	1	12	26.03
1523	73	1	1	3	2	3	1	1	1	1	1	1	3	0	1	1	0	0	0	1	1	0	0	0	0	0	0	1	0	1	0	0	0	0	0	0	0	0	0	0	0	1	1	1	1	1	0	5	25.06
1524	73	1	1	3	2	3	0	1	1	1	3	0	2	0	1	1	1	0	0	1	0	0	0	0	0	0	0	0	0	0	0	0	0	0	0	0	0	0	0	0	0	1	1	1	1	1	0	5	28.69
1525	73	1	1	1	2	3	1	1	1	1	1	0	2	0	1	1	0	0	0	0	0	0	0	0	0	0	0	0	0	0	0	0	0	0	0	0	0	0	0	0	1	1	1	1	1	1	0	6	20.76
1526	73	2	3	2	2	1	0	1	1	1	1	1	2	0	1	1	0	0	0	0	0	0	1	1	1	1	1	1	2	8	1	1	1	1	1	1	1	1	1	9	2	2	2	2	3	3	2	16	20.7
1527	72	1	1	1	2	3	1	1	1	1	1	0	3	0	1	1	0	0	0	1	0	0	1	1	1	1	1	1	0	6	1	1	1	1	1	1	1	1	1	9	1	2	2	2	2	2	1	12	20.55
1528	73	1	1	2	2	3	0	1	1	3	1	0	3	0	0	1	1	0	0	1	0	0	0	0	0	0	0	0	1	1	0	0	0	0	0	0	0	0	0	0	0	1	1	1	1	1	0	5	20.28
1529	72	2	1	2	2	3	0	1	1	1	1	0	3	0	1	1	1	0	0	1	1	0	0	0	0	0	0	0	0	0	0	0	0	0	0	0	0	0	0	0	0	1	1	1	1	1	0	5	25.39
1530	72	1	1	1	2	3	0	1	1	1	1	1	2	0	1	1	0	0	0	1	1	0	0	0	0	0	0	0	0	0	0	0	2	0	0	0	0	0	0	2	2	3	3	3	3	3	2	19	28.34
1531	72	2	1	2	2	3	0	1	1	1	1	0	2	0	1	1	0	0	0	1	0	0	0	0	0	0	0	0	0	0	0	0	0	0	0	0	0	0	0	0	0	1	1	1	1	1	0	5	26.56
1532	72	2	1	1	2	3	1	1	1	1	1	1	2	0	1	1	1	0	0	1	1	0	1	0	0	0	0	0	0	1	1	1	0	1	0	0	0	0	0	3	1	1	1	2	2	2	1	10	26.71
1533	72	2	3	2	2	2	0	1	1	1	1	0	2	0	0	1	1	1	0	1	1	0	0	0	0	0	0	0	2	2	0	0	0	0	0	0	0	0	0	0	0	1	1	1	1	1	0	5	28.4
1534	72	1	1	2	2	3	0	1	1	1	1	1	3	1	1	1	0	1	0	1	1	0	0	0	0	0	0	0	0	0	0	0	0	0	0	0	0	0	0	0	0	1	1	1	1	1	0	5	25.97
1535	72	1	1	2	2	2	1	1	1	3	1	0	2	0	1	1	1	0	0	1	0	0	0	1	0	0	0	0	1	2	1	1	1	1	1	1	0	1	0	7	1	2	2	3	3	2	1	14	22.84
1536	71	1	1	2	2	3	0	1	1	2	3	1	3	0	1	1	1	1	0	1	1	0	0	0	0	0	0	0	0	0	0	0	0	0	0	0	0	0	0	0	0	1	1	1	1	1	0	5	23.24
1537	71	1	1	2	2	3	0	1	1	1	1	1	3	0	1	1	1	1	0	1	1	0	0	0	0	0	0	0	0	0	0	0	0	0	0	0	0	0	0	0	0	1	1	1	1	1	0	5	29.39
1538	71	2	1	3	2	2	0	1	1	3	2	1	2	1	1	1	1	1	0	1	1	0	0	0	0	0	0	0	0	0	0	0	0	0	0	0	0	0	0	0	1	1	2	2	1	1	0	8	25.63
1539	71	1	1	2	2	3	0	1	1	1	1	0	2	0	1	1	1	0	0	1	0	0	0	0	0	0	0	0	0	0	1	1	1	1	1	1	0	0	0	6	2	1	2	2	3	2	1	13	20.76
1540	71	2	1	2	2	3	0	1	1	1	1	1	1	0	1	1	1	1	0	1	0	0	0	0	0	0	0	0	1	1	2	0	0	1	1	0	2	0	0	6	0	1	1	1	1	1	0	5	22.66
1541	71	2	3	1	2	2	1	1	1	1	1	0	2	0	1	1	0	1	0	1	1	0	0	0	0	0	0	0	0	0	0	0	3	0	0	0	0	0	0	3	3	1	1	3	3	3	2	16	28.91
1542	70	2	1	1	2	3	0	1	1	1	1	0	2	0	1	0	0	0	0	1	0	0	0	0	0	0	0	0	0	0	0	0	1	0	0	0	0	0	0	1	2	3	3	3	3	2	1	17	23.42
1543	71	1	1	3	2	2	0	1	1	1	1	1	1	0	1	1	0	0	0	1	0	0	0	0	0	0	0	0	0	0	0	0	0	0	0	0	0	0	0	0	1	1	1	2	2	2	1	10	23.66
1544	71	1	1	3	2	3	0	1	1	2	1	1	2	0	1	1	1	1	0	1	0	0	0	0	0	0	0	0	0	0	0	0	0	0	0	0	0	0	0	0	0	1	1	2	1	1	0	6	24.22
1545	70	2	3	2	2	2	0	1	1	1	1	0	2	0	0	0	0	0	0	1	0	0	1	1	1	1	1	1	1	7	0	0	0	1	1	1	1	1	1	6	0	1	1	1	1	1	0	5	27.11
1546	70	2	1	3	2	3	1	1	1	1	1	1	3	0	1	1	1	1	0	1	0	0	0	0	0	0	0	0	0	0	0	0	0	0	0	0	0	0	0	0	1	1	2	3	3	3	2	15	25.39
1547	71	1	1	3	2	3	0	1	1	2	1	0	2	0	1	1	1	1	0	1	1	0	0	0	0	0	0	0	0	0	0	0	0	0	0	0	0	0	0	0	0	1	1	1	1	1	0	5	25.95
1548	70	1	2	2	2	2	0	0	1	1	1	1	2	0	0	1	0	0	0	1	0	0	0	0	0	0	0	0	1	1	0	0	0	0	0	0	0	0	0	0	1	2	2	1	1	1	0	8	17.3
1549	70	2	1	1	2	3	0	1	1	1	1	0	2	0	1	1	0	0	0	1	0	0	0	0	0	0	0	0	0	0	0	0	0	0	0	0	0	0	0	0	0	1	1	1	1	1	0	5	24.31
1550	70	2	1	2	2	3	0	1	1	1	1	1	3	0	1	1	1	1	0	1	1	0	0	0	0	0	0	0	0	0	0	0	0	0	0	0	0	0	0	0	0	1	1	1	1	1	0	5	24.03
1551	70	2	3	2	2	2	0	1	1	1	1	0	3	0	0	1	1	1	0	1	1	0	0	0	0	0	0	0	0	0	0	0	0	0	0	0	0	0	0	0	0	1	1	1	1	1	0	5	20
1552	70	2	1	2	2	3	0	1	1	1	1	1	3	0	1	1	1	1	0	1	0	0	0	0	0	0	0	0	2	2	0	0	0	0	0	0	0	0	0	0	1	2	2	2	2	2	1	12	21.78
1553	70	1	1	1	2	2	1	1	1	3	1	1	2	0	1	1	1	0	0	1	0	0	1	1	1	1	1	1	1	7	1	1	1	1	1	1	1	1	0	8	1	2	2	3	2	2	0	12	23.94
1554	70	2	1	2	2	3	1	1	1	1	1	0	1	1	1	0	0	0	0	1	0	0	1	0	1	0	1	0	0	3	0	1	0	1	0	1	0	1	0	4	1	2	2	2	3	2	2	14	25.89
1555	70	1	1	1	2	3	0	1	1	1	1	0	3	0	1	0	0	0	0	1	0	0	0	0	0	0	0	0	2	2	0	0	0	0	0	0	0	0	0	0	0	1	1	1	1	1	0	5	19.53
1556	70	2	1	2	2	3	0	1	1	1	1	1	2	0	1	1	0	0	0	1	0	0	0	0	0	0	0	0	2	2	0	0	1	0	0	0	0	0	0	1	2	3	3	4	1	3	2	18	18.73
1557	70	2	3	3	2	3	0	1	1	1	1	1	2	0	0	1	0	0	0	1	1	0	0	0	0	0	0	0	0	0	0	0	0	0	0	0	0	0	0	0	0	1	1	1	1	1	0	5	24.46
1558	70	2	1	2	2	3	0	1	1	1	1	1	2	0	1	1	1	1	0	1	1	0	1	0	0	0	0	0	0	1	0	0	0	0	0	0	0	0	0	0	0	1	1	1	1	1	0	5	23.83
1559	70	1	1	2	2	3	0	1	1	1	1	1	3	0	1	1	1	1	0	1	1	0	0	0	0	0	0	0	0	0	0	0	1	0	0	0	0	0	0	1	2	3	3	3	5	3	2	21	25.16
1560	70	1	1	1	2	3	0	1	1	1	1	1	1	0	1	1	0	0	0	1	1	0	0	0	0	0	0	0	0	0	0	0	3	0	0	0	0	0	0	3	2	3	2	5	3	3	2	20	26.67
1561	70	2	1	3	2	3	1	1	1	1	1	0	1	0	1	1	1	1	0	1	0	0	1	0	0	0	0	0	0	1	0	0	1	0	0	0	0	0	0	1	3	2	2	2	2	3	1	15	24.77
1562	70	2	1	3	2	3	0	1	1	1	1	1	1	0	1	1	0	0	0	1	1	0	0	0	0	0	0	0	0	0	0	0	3	0	0	0	0	0	0	3	1	4	5	5	3	3	4	25	24.17
1563	69	1	1	3	2	3	0	1	1	1	1	0	2	0	1	1	1	1	0	1	1	0	0	0	0	0	0	0	0	0	0	0	0	0	0	0	0	0	0	0	0	1	1	1	1	1	0	5	23.84
1564	70	2	1	2	2	3	0	1	1	1	1	1	2	0	1	1	1	0	0	1	0	0	0	0	0	0	0	0	0	0	0	0	1	0	0	0	0	0	0	1	0	1	1	2	2	2	1	9	24.23
1565	70	1	1	1	2	2	1	1	4	1	1	1	1	0	1	1	1	0	0	1	0	0	1	1	1	1	1	1	2	8	1	1	2	2	1	1	1	1	0	10	3	4	3	3	3	3	2	21	20.69
1566	69	2	1	2	2	3	0	1	1	1	1	1	3	0	1	1	1	1	0	1	1	0	0	0	0	0	0	0	0	0	0	0	0	0	0	0	0	0	0	0	0	1	1	1	1	1	0	5	24.44
1567	69	2	1	2	2	3	0	1	1	1	1	0	2	0	1	1	1	0	0	1	0	0	0	0	0	0	0	0	0	0	0	0	0	0	0	0	0	0	0	0	0	1	1	1	1	1	0	5	24.03
1568	69	1	1	1	2	3	0	1	1	1	1	0	1	0	1	1	1	0	0	1	0	0	2	0	0	0	0	0	2	4	0	0	0	0	0	0	0	0	0	0	0	1	1	1	1	1	0	5	23.44
1569	69	1	1	3	2	3	0	1	1	3	3	1	2	0	1	1	1	0	0	1	1	0	0	0	0	0	0	0	0	0	0	0	1	0	0	0	0	0	0	1	1	1	1	1	1	1	0	6	24.22
1570	69	2	1	2	2	3	0	1	1	1	1	0	2	0	1	1	1	0	0	1	0	0	0	0	0	0	0	0	0	0	0	0	0	0	0	0	0	0	0	0	1	2	2	2	2	2	1	12	22.6
1571	69	1	1	3	2	3	0	1	1	3	3	1	2	0	1	1	1	0	0	1	0	0	0	0	0	0	0	0	0	0	0	0	0	0	0	0	0	0	0	0	0	1	1	1	1	1	0	5	21.45
1572	69	2	1	1	2	1	0	1	1	1	1	0	3	0	1	1	0	0	0	1	1	0	0	0	0	0	0	0	0	0	0	0	0	0	0	0	0	0	0	0	1	1	2	4	1	1	0	10	24.92
1573	69	2	1	3	2	3	0	1	1	1	1	1	3	0	1	1	1	1	0	1	0	0	0	0	0	0	0	0	0	0	0	0	0	0	0	0	0	0	0	0	0	1	1	1	3	1	0	7	22.03
1574	69	2	1	2	2	3	1	1	1	1	1	0	2	0	1	1	1	1	0	1	1	0	0	0	0	0	0	0	0	0	0	0	0	0	0	0	0	0	0	0	1	2	2	2	2	2	1	12	23.44
1575	69	2	3	1	2	2	1	1	1	1	1	0	1	0	1	1	0	0	0	1	0	1	2	1	1	1	1	1	2	9	2	2	3	2	1	1	1	1	1	14	4	5	5	5	5	5	4	33	28.04
1576	69	1	1	2	2	3	0	1	1	1	1	1	3	0	1	1	1	0	0	1	0	0	0	0	0	0	0	0	0	0	0	0	0	0	0	0	0	0	0	0	0	1	1	1	1	1	0	5	22.6
1577	69	1	1	2	2	2	1	1	1	1	1	0	3	0	1	1	0	0	0	1	0	0	0	0	0	0	0	0	0	0	0	0	0	0	0	0	0	0	0	0	0	1	1	1	1	1	0	5	24.86
1578	69	2	3	1	2	1	0	1	1	1	1	1	3	0	1	1	1	0	0	1	1	0	0	0	0	0	0	0	0	0	0	0	0	0	0	0	0	0	0	0	0	1	1	1	1	1	0	5	26.95
1579	68	2	1	2	2	2	0	1	1	1	1	1	2	0	1	1	1	1	0	1	1	0	0	0	0	0	0	0	0	0	0	0	3	0	0	0	0	0	0	3	0	3	1	3	3	2	2	14	24.44
1580	68	1	1	1	2	3	0	1	1	3	1	1	2	0	1	1	1	0	0	1	1	0	0	0	0	0	0	0	0	0	0	0	0	0	0	0	0	0	0	0	0	1	1	1	1	1	0	5	26.67
1581	68	2	1	3	2	3	0	1	1	1	1	0	2	0	1	1	0	0	0	0	0	0	0	0	0	0	0	0	0	0	0	0	0	0	0	0	0	0	0	0	1	1	1	1	1	1	0	6	19.38
1582	68	2	1	2	2	2	1	1	1	1	1	0	2	0	1	1	0	0	0	1	0	0	0	0	0	0	0	0	2	2	0	0	0	0	0	0	0	0	0	0	1	2	2	2	2	2	1	12	24.22
1583	68	2	1	2	2	3	0	1	1	1	1	0	4	0	1	1	0	1	0	1	0	0	1	1	0	0	0	0	0	2	0	0	0	0	0	0	0	0	0	0	0	1	1	1	1	1	0	5	21.25
1584	68	1	1	3	2	2	1	1	1	1	1	0	3	0	1	1	1	1	0	1	1	0	0	0	0	0	0	0	0	0	0	0	0	0	0	0	0	0	0	0	0	1	1	2	1	1	0	6	22.99
1585	68	1	1	3	2	3	0	1	1	1	1	1	2	0	1	1	1	1	0	1	1	0	0	0	0	0	0	0	0	0	0	0	0	0	0	0	0	0	0	0	0	1	1	1	1	1	0	5	21.72
1586	68	2	1	1	2	2	0	1	1	1	1	1	2	0	1	1	1	1	0	1	1	0	0	0	0	0	0	0	0	0	0	0	0	0	0	0	0	0	0	0	0	1	1	1	1	1	0	5	24
1587	68	2	1	3	2	2	1	1	1	1	1	1	2	0	1	1	1	1	0	1	0	0	1	1	1	1	1	1	0	6	1	1	1	1	1	1	1	1	1	9	2	3	3	3	3	3	2	19	21.26
1588	68	2	1	1	2	3	0	1	1	1	1	1	3	0	1	1	0	0	0	1	1	0	0	0	0	0	0	0	0	0	0	0	0	0	0	0	0	0	0	0	0	1	1	1	1	1	0	5	23.88
1589	68	2	1	2	2	3	0	1	1	1	1	0	2	0	1	1	0	0	0	1	0	0	0	0	0	0	0	0	0	0	1	0	0	0	0	0	0	0	0	1	1	2	2	2	2	2	1	12	24.34
1590	68	1	1	1	2	2	0	1	1	1	1	1	2	0	1	1	0	0	0	0	0	0	0	0	0	0	0	0	1	1	0	0	0	0	0	0	0	0	0	0	0	1	1	1	1	1	0	5	24.22
1591	68	1	1	2	2	3	0	1	1	1	1	1	2	0	1	1	0	0	0	1	1	0	0	0	0	0	0	0	0	0	0	0	0	0	0	0	0	0	0	0	0	1	1	1	1	1	0	5	25.13
1592	68	1	1	3	2	3	0	1	1	1	1	0	2	0	1	1	1	0	0	1	1	0	0	0	0	0	0	0	1	1	1	0	1	0	1	0	0	0	0	3	1	2	2	2	2	2	1	12	25.95
1593	68	2	1	1	2	3	0	1	1	1	1	1	2	0	1	1	1	0	0	1	0	0	0	0	0	0	0	0	0	0	0	0	0	0	0	0	0	0	0	0	0	1	1	1	1	1	0	5	18.61
1594	68	1	1	2	2	2	0	1	1	3	3	1	2	0	1	1	0	1	0	1	1	0	0	0	0	0	0	0	0	0	0	0	0	0	0	0	0	0	0	0	0	1	1	1	1	1	0	5	25.06
1595	68	1	1	2	2	2	0	1	1	1	1	0	1	0	1	0	0	0	0	1	0	1	1	1	1	1	1	1	0	6	1	1	3	1	1	1	1	1	1	11	3	4	4	4	4	4	3	26	20.06
1596	68	1	1	2	2	3	0	1	1	3	3	1	2	0	1	1	1	1	0	1	0	0	0	0	0	0	0	0	0	0	0	0	0	0	0	0	0	0	0	0	0	1	1	2	2	2	1	9	21.72
1597	68	2	1	2	2	3	0	0	1	1	1	1	2	0	1	1	0	0	0	1	0	0	0	0	0	0	0	0	0	0	1	1	0	0	0	0	0	0	0	2	1	2	2	2	1	2	1	11	22.06
1598	68	2	1	2	2	3	0	1	1	1	1	1	2	0	1	1	1	0	0	1	1	0	0	0	0	0	0	0	0	0	0	0	0	0	0	0	0	0	0	0	0	1	1	1	1	1	0	5	23.88
1599	68	2	1	2	2	3	0	1	1	1	1	0	2	0	1	1	1	1	0	1	0	0	0	0	0	0	0	0	0	0	0	0	0	0	0	0	0	0	0	0	1	2	2	2	2	2	1	12	17.8
1600	68	1	1	2	2	2	1	1	1	1	1	1	4	0	1	0	0	0	0	1	0	0	0	0	0	0	0	0	2	2	0	0	0	0	0	0	0	0	0	0	0	1	1	1	1	1	0	5	18.52
1601	68	2	1	1	2	2	0	1	1	1	1	1	2	0	1	1	1	1	0	1	1	0	0	0	0	0	0	0	0	0	0	0	0	0	0	0	0	0	0	0	0	1	1	1	1	1	0	5	26.67
1602	68	2	1	2	2	2	0	1	1	1	1	1	3	0	1	1	1	1	0	1	0	0	0	1	0	0	0	0	0	1	0	0	0	0	0	0	0	0	0	0	0	1	1	1	1	1	0	5	27.99
1603	68	2	1	2	2	3	1	1	1	1	1	1	3	0	1	1	1	1	0	1	1	0	0	0	0	0	0	0	0	0	0	0	0	0	0	0	0	0	0	0	0	1	1	1	1	1	0	5	27.34
1604	68	1	1	3	2	3	1	1	1	1	1	0	3	0	1	1	0	1	0	1	1	0	0	0	0	0	0	0	0	0	0	0	0	0	0	0	0	0	0	0	0	1	1	1	1	1	0	5	28.08
1605	67	1	1	2	2	3	0	1	1	1	1	1	1	0	1	1	0	0	0	1	0	0	0	0	0	0	0	0	2	2	1	1	0	0	0	0	0	0	0	2	1	2	2	2	2	2	1	12	25.71
1606	67	2	1	2	2	3	0	1	1	1	1	0	3	0	1	1	0	0	0	1	1	0	0	0	0	0	0	0	0	0	0	0	0	0	0	0	0	0	0	0	0	1	1	1	1	1	0	5	21.63
1607	67	1	1	3	2	2	0	1	1	1	1	0	2	0	1	1	1	1	0	1	1	0	0	0	0	0	0	0	0	0	0	0	0	0	0	0	0	0	0	0	0	1	1	1	1	1	0	5	22.77
1608	67	1	1	3	2	3	0	1	1	1	1	1	3	0	1	1	0	0	0	1	0	0	0	0	0	0	0	0	0	0	0	0	0	0	0	0	0	0	0	0	0	1	1	1	1	1	0	5	20.76
1609	67	1	1	2	2	3	0	1	1	3	3	1	3	0	1	1	0	0	0	1	0	0	0	0	0	0	0	0	0	0	0	0	0	0	2	0	0	0	0	2	0	1	1	1	1	1	0	5	23.66
1610	67	2	1	1	2	3	1	1	1	1	1	0	1	0	1	1	0	0	0	1	0	0	0	0	0	0	0	0	0	0	0	0	3	0	0	0	0	0	0	3	3	4	4	5	5	5	4	30	24.03
1611	67	1	1	3	2	3	0	1	1	1	1	1	2	0	1	1	1	1	0	1	1	0	0	0	0	0	0	0	0	0	0	0	0	0	0	0	0	0	0	0	0	1	1	1	1	1	0	5	25.71
1612	67	2	1	3	2	3	0	1	1	1	1	0	2	0	1	1	1	0	0	1	0	0	0	0	0	0	0	0	0	0	0	0	0	0	0	0	0	0	0	0	0	1	1	1	1	1	0	5	20.13
1613	67	2	1	3	2	3	0	1	1	1	1	1	3	0	1	1	1	0	0	1	1	0	1	1	1	1	1	1	0	6	0	1	2	1	1	1	1	0	0	7	2	3	3	3	3	3	2	19	21.08
1614	67	1	1	3	2	2	0	1	1	1	1	0	2	0	1	1	0	0	0	1	0	0	1	1	1	1	1	1	0	6	1	1	0	1	1	0	0	1	1	6	1	2	2	2	2	2	1	12	20.02
1615	67	2	3	3	2	2	0	1	1	1	1	1	3	0	1	0	0	1	0	1	1	0	0	0	0	0	0	0	0	0	0	0	0	0	0	0	0	0	0	0	0	1	1	1	1	1	0	5	20.83
1616	67	1	1	3	2	3	0	1	1	1	1	0	3	0	1	1	0	0	0	1	0	0	0	0	0	0	0	0	0	0	0	0	0	0	0	0	0	0	0	0	1	2	2	2	2	2	1	12	22.13
1617	67	2	1	1	2	2	0	1	3	1	1	1	3	0	1	0	0	0	0	1	1	0	0	1	0	0	0	0	0	1	0	0	0	0	0	0	0	0	0	0	1	1	1	1	1	1	0	6	23.44
1618	67	2	1	2	2	3	0	1	1	3	1	1	2	0	1	1	1	1	0	1	1	1	1	1	1	1	1	2	0	7	2	2	2	2	2	1	1	2	1	15	1	2	1	2	1	1	0	8	24.86
1619	67	2	1	1	2	3	0	1	1	1	1	0	3	0	1	1	1	1	0	1	0	0	0	0	0	0	0	0	0	0	0	0	0	0	0	0	0	0	0	0	1	2	2	2	2	2	1	12	23.01
1620	67	2	1	1	2	3	0	1	1	1	1	1	2	0	1	1	0	1	0	1	1	0	0	0	0	0	0	0	0	0	0	0	0	0	0	0	0	0	0	0	0	1	1	1	1	1	0	5	20.5
1621	67	1	1	1	2	3	0	1	1	3	1	1	2	0	1	1	1	0	0	1	1	0	0	0	0	0	0	0	1	1	3	0	0	0	0	0	0	0	0	3	0	1	1	1	1	1	0	5	23.59
1622	67	1	1	3	2	3	0	1	1	3	1	1	4	0	1	1	1	1	0	1	1	0	0	0	0	0	0	0	0	0	0	0	0	0	0	0	0	0	0	0	0	1	1	1	1	1	0	5	24.22
1623	67	2	1	2	2	3	0	1	1	1	1	0	2	0	1	1	0	0	0	1	0	0	0	0	0	0	0	0	0	0	0	0	0	0	0	0	0	0	0	0	1	2	2	2	2	2	1	12	18.03
1624	67	2	1	3	2	2	1	1	1	1	1	0	2	0	1	1	1	0	0	1	0	0	0	1	0	0	0	0	0	1	1	1	1	0	1	0	1	0	0	5	0	2	1	1	2	2	1	9	22.31
1625	67	2	1	1	1	2	0	1	1	1	1	0	2	0	1	1	0	0	0	1	1	0	0	0	0	0	0	0	0	0	0	0	0	0	0	0	0	0	0	0	0	1	1	1	1	1	0	5	24.97
1626	67	1	1	2	2	3	0	1	1	3	1	1	3	0	1	1	1	1	0	1	0	0	0	0	0	0	0	0	0	0	0	0	0	0	0	0	0	0	0	0	0	1	1	2	2	2	1	9	21.22
1627	67	1	1	3	2	3	0	1	1	1	1	0	3	0	1	1	0	0	0	1	1	0	0	0	0	0	0	0	0	0	0	0	0	0	0	0	0	0	0	0	0	1	1	1	1	1	0	5	21.72
1628	67	2	1	1	2	2	0	1	1	1	1	0	3	0	1	1	0	1	0	1	0	0	0	0	0	0	0	0	0	0	0	0	0	0	0	0	0	0	0	0	0	1	1	1	1	1	0	5	26.01
1629	67	2	1	2	2	3	0	1	1	1	1	0	3	0	1	1	1	1	0	1	0	0	0	0	0	0	0	0	0	0	0	0	0	0	0	0	0	0	0	0	0	1	1	1	1	1	0	5	20.03
1630	67	2	1	2	2	3	0	1	1	1	1	0	3	0	1	1	0	0	0	1	1	0	0	0	0	0	0	0	0	0	0	0	0	0	0	0	0	0	0	0	1	1	1	3	3	3	2	14	25.24
1631	66	2	1	3	2	3	0	1	1	1	1	0	2	0	1	1	0	0	0	1	1	0	0	0	0	0	0	0	0	0	0	0	0	0	0	0	0	0	0	0	0	1	1	1	1	1	0	5	26.17
1632	66	1	2	2	2	2	0	0	1	1	1	0	3	0	1	1	1	0	0	1	1	0	0	0	0	0	0	0	0	0	0	0	0	0	0	0	0	0	0	0	1	2	2	2	2	2	1	12	22.68
1633	66	2	1	1	2	3	0	1	1	1	1	0	3	0	1	1	0	1	0	1	0	0	0	0	0	0	0	0	0	0	0	0	0	0	0	0	0	0	0	0	1	2	2	2	2	2	1	12	31.96
1634	66	2	1	3	2	3	0	1	1	1	1	1	3	0	1	0	1	1	0	1	0	0	1	1	1	1	1	1	1	7	1	1	1	1	1	1	1	1	0	8	0	1	1	1	1	1	0	5	22.58
1635	66	1	1	3	2	3	0	1	1	1	1	1	2	0	1	1	0	0	0	1	0	0	0	0	0	0	0	0	0	0	0	1	0	0	0	0	0	0	0	1	1	1	1	1	1	1	0	6	19.14
1636	66	1	1	2	2	3	0	0	1	1	3	0	2	0	1	0	0	0	0	1	1	0	0	0	0	0	0	0	0	0	0	0	2	0	0	0	0	0	0	2	0	3	1	2	2	2	1	11	25.95
1637	66	1	1	3	2	3	1	1	1	2	1	0	3	0	1	1	1	1	0	1	0	0	0	0	0	0	0	0	0	0	0	0	0	0	0	0	0	1	0	1	0	1	1	1	1	1	0	5	21.51
1638	66	1	1	2	2	2	1	1	1	3	1	0	3	0	1	1	1	1	0	1	1	0	0	0	0	0	0	0	0	0	1	0	1	1	1	0	0	0	0	4	0	1	1	1	1	1	0	5	25.71
1639	66	2	1	3	2	3	0	1	1	1	1	1	3	0	1	0	0	0	0	1	1	0	0	0	0	0	0	0	0	0	0	0	0	0	0	0	0	0	0	0	0	1	1	1	1	1	0	5	22.19
1640	66	1	1	1	2	3	0	1	1	2	3	0	3	0	1	1	1	1	0	1	0	0	0	0	0	0	0	0	0	0	0	0	0	0	0	0	0	0	0	0	0	1	1	1	1	1	0	5	20.28
1641	66	1	1	3	2	3	0	1	1	3	1	1	3	0	1	1	1	0	0	1	0	0	0	0	0	0	0	0	0	0	0	0	0	0	0	0	0	0	0	0	0	1	1	1	1	1	0	5	24.21
1642	65	2	1	3	2	3	0	1	1	1	1	1	3	0	1	1	0	0	0	1	1	0	1	1	0	1	0	0	0	3	0	0	0	0	0	0	0	0	0	0	0	1	1	1	1	1	0	5	23.23
1643	66	1	1	1	1	2	0	1	1	1	1	0	3	0	0	0	1	0	0	1	0	0	0	0	0	0	0	0	0	0	0	0	0	0	0	0	0	0	0	0	1	2	2	2	2	2	1	12	24.22
1644	66	1	1	1	2	3	1	1	1	3	1	0	2	0	1	1	1	0	0	1	1	0	0	0	0	0	0	0	0	0	0	0	0	0	0	0	0	0	0	0	0	1	1	1	1	1	0	5	26.99
1645	91	2	3	1	1	2	1	1	4	1	1	1	2	0	1	1	0	0	0	0	0	1	2	1	1	0	0	0	2	6	2	0	3	2	0	2	3	3	0	15	0	1	1	1	5	5	0	13	27.89
1646	87	1	1	2	2	3	0	1	1	1	1	1	2	0	0	1	0	1	0	1	0	0	0	0	0	0	0	0	0	0	1	1	1	1	0	0	0	0	0	4	1	2	1	3	1	1	0	9	18.94
1647	86	2	1	3	2	3	1	1	1	1	1	1	2	0	1	1	1	0	0	1	1	0	0	0	0	0	0	0	0	0	0	0	0	0	0	0	0	0	0	0	0	1	1	1	1	1	0	5	29.3
1648	85	2	1	2	2	2	0	1	1	1	1	0	2	0	0	0	0	0	0	1	0	0	0	0	0	0	0	0	2	2	0	0	0	0	0	0	0	0	0	0	0	1	1	1	1	1	0	5	25.39
1649	84	1	1	2	2	3	0	1	1	1	1	1	2	0	1	1	1	0	0	1	0	0	0	0	0	0	0	0	2	2	0	0	1	1	1	1	0	1	0	5	0	1	1	2	2	2	1	9	20.28
1650	84	1	1	1	2	2	0	1	1	1	1	0	2	0	1	1	1	0	0	1	0	0	1	1	1	1	1	1	0	6	1	1	1	1	1	1	1	1	1	9	2	3	2	3	3	3	2	18	24.22
1651	84	1	1	3	2	3	0	1	1	1	1	1	2	0	1	1	0	0	0	1	1	0	0	0	0	0	0	0	0	0	0	0	0	0	0	0	0	0	0	0	0	1	1	1	1	1	0	5	21.19
1652	81	2	3	1	2	3	1	1	1	1	1	0	3	0	1	0	0	0	0	1	0	0	0	0	1	1	0	1	0	3	1	0	0	0	0	0	1	1	1	4	0	1	1	3	2	1	0	8	22.03
1653	81	1	1	1	2	3	0	1	1	1	1	0	3	0	1	0	0	0	0	1	1	0	0	0	0	0	0	0	0	0	0	0	0	0	0	0	0	0	0	0	1	2	2	2	2	2	1	12	23.44
1654	80	2	1	3	2	1	1	1	1	1	1	0	2	0	1	1	1	0	0	1	0	0	0	0	0	0	0	0	1	1	1	0	0	1	1	0	1	0	0	4	1	1	1	1	1	1	0	6	24.46
1655	80	1	1	2	2	3	0	1	1	1	3	1	1	0	1	1	0	0	0	1	0	0	1	0	0	0	0	0	2	3	0	0	0	0	0	0	0	1	0	1	1	2	2	2	2	2	1	12	24.22
1656	80	2	3	1	1	2	1	1	1	1	1	0	4	0	1	1	0	0	0	0	0	0	1	1	1	1	1	1	1	7	2	1	1	1	1	1	1	1	1	10	2	2	2	3	3	3	2	17	24.03
1657	79	1	1	2	2	2	0	1	1	2	1	1	4	0	1	1	1	1	0	1	0	0	0	0	0	0	0	0	0	0	0	0	1	0	0	0	0	0	0	1	0	1	1	1	1	1	0	5	27.55
1658	79	2	1	1	2	1	0	1	1	1	1	1	2	0	1	1	0	0	0	1	0	0	0	0	0	0	0	0	0	0	1	1	1	1	1	0	0	0	0	5	1	2	2	3	2	2	1	13	22.86
1659	79	1	1	2	2	2	0	1	1	1	1	0	2	0	1	1	1	1	0	1	0	0	0	0	0	0	0	0	1	1	0	0	1	1	1	0	1	1	0	5	1	1	1	2	2	2	1	10	24.16
1660	79	2	1	1	2	2	0	1	4	1	1	1	2	0	1	1	0	0	0	1	1	0	0	0	0	0	0	0	0	0	0	0	0	0	0	0	0	0	0	0	0	1	1	1	1	1	0	5	22.89
1661	79	1	1	1	2	2	0	1	1	1	1	0	3	0	1	1	0	0	0	1	0	0	0	0	0	0	0	0	2	2	0	0	0	0	0	0	0	0	0	0	1	2	2	4	2	2	0	13	20.76
1662	78	2	3	1	2	2	0	1	1	1	1	0	2	0	0	1	1	0	0	1	1	0	0	0	0	0	0	0	0	0	0	0	0	0	0	0	0	0	0	0	1	2	2	2	2	2	1	12	22.22
1663	78	2	1	1	1	1	0	1	1	1	1	0	2	0	1	1	0	0	0	1	1	0	0	0	0	0	0	0	2	2	0	0	0	1	1	0	0	0	0	2	0	1	1	1	1	1	0	5	24.46
1664	78	1	1	2	2	2	0	1	1	1	1	0	2	0	1	1	1	0	0	1	1	0	0	0	0	0	0	0	1	1	1	0	1	0	1	0	0	0	0	3	1	2	2	2	2	2	1	12	23.03
1665	77	1	1	3	2	2	0	1	1	1	1	1	3	0	1	1	1	1	0	1	1	0	0	0	0	0	0	0	0	0	0	0	0	0	0	0	0	0	0	0	0	1	1	1	1	1	0	5	24.8
1666	77	2	3	2	2	1	1	1	4	1	1	0	2	0	1	1	1	1	0	1	0	0	1	2	1	0	0	0	0	4	2	1	1	1	1	1	0	1	1	9	1	2	3	3	3	3	1	16	19.23
1667	77	2	1	1	2	2	1	1	1	1	1	0	2	0	1	0	1	0	0	1	1	0	0	1	0	1	0	1	0	3	1	1	0	1	1	1	1	1	1	8	0	1	1	1	1	1	0	5	27.34
1668	77	1	1	1	2	2	1	1	1	1	1	1	1	0	1	0	0	0	0	0	0	0	1	1	2	1	1	1	2	9	1	1	2	1	1	1	1	2	0	10	2	3	3	3	3	3	2	19	25.06
1669	76	2	1	1	1	2	0	1	4	1	1	0	3	0	1	1	1	0	0	1	1	0	0	0	0	0	0	0	2	2	0	0	0	0	0	0	0	0	0	0	0	1	1	1	1	1	0	5	23.23
1670	76	1	1	3	2	2	0	1	1	1	1	0	2	0	1	1	1	1	0	1	0	0	0	0	0	0	0	0	2	2	1	1	2	0	1	0	0	0	0	5	1	3	3	3	2	1	0	13	20.05
1671	75	1	1	2	1	2	1	1	1	3	1	1	3	0	1	1	1	0	0	1	0	0	0	0	0	0	0	0	0	0	0	0	0	0	0	0	0	0	0	0	0	1	1	1	1	1	1	6	20.98
1672	75	2	1	1	1	2	0	1	1	1	1	1	2	0	1	1	1	1	0	1	1	0	1	1	0	1	0	1	0	4	1	0	0	1	0	0	0	1	0	3	0	1	1	1	1	1	0	5	28.04
1673	75	2	3	1	1	1	0	1	1	1	1	1	2	0	0	1	1	1	0	1	0	0	0	0	0	0	0	0	2	2	0	0	2	2	0	0	0	0	0	4	1	2	1	2	1	1	0	8	27.77
1674	74	2	1	1	2	3	0	1	4	1	1	0	3	0	1	1	0	1	0	1	0	0	0	0	0	0	0	0	0	0	0	0	0	0	0	0	0	0	0	0	0	1	1	1	1	1	0	5	25.71
1675	74	2	1	3	2	2	1	1	1	1	1	0	2	0	1	1	1	1	0	1	1	0	1	1	1	1	1	1	2	8	0	1	1	1	1	1	1	1	1	8	1	2	1	2	2	2	1	11	23.44
1676	73	1	1	1	2	2	0	1	1	1	1	0	2	0	1	1	1	0	0	1	1	0	0	0	0	0	0	0	2	2	0	0	0	0	0	0	0	0	0	0	0	1	1	1	1	1	0	5	27.68
1677	73	1	1	2	2	3	0	1	1	1	1	0	2	0	1	1	1	1	1	1	1	0	1	2	1	2	2	2	0	10	1	1	1	1	1	1	1	1	1	9	0	1	1	1	1	1	0	5	22.84
1678	73	1	1	2	2	3	0	1	1	1	1	0	2	0	1	1	1	0	0	1	1	0	0	0	0	0	0	0	0	0	0	0	1	1	0	1	0	0	0	3	3	3	3	4	3	2	2	20	24.22
1679	73	1	1	3	2	3	0	1	1	3	1	0	2	0	0	1	1	0	0	1	1	0	0	0	0	0	0	0	2	2	0	0	1	1	1	0	1	1	0	5	1	2	1	2	2	2	0	10	27.68
1680	72	2	1	1	2	2	1	1	1	1	1	1	2	0	1	1	1	1	0	1	1	0	1	1	1	1	1	1	0	6	1	1	1	1	1	1	1	1	1	9	1	2	2	2	2	2	1	12	23.44
1681	71	2	1	2	2	3	1	1	1	1	1	1	2	0	1	1	0	0	0	1	1	0	0	0	0	0	0	0	0	0	1	0	0	0	0	0	0	0	0	1	0	1	1	1	1	1	0	5	27.18
1682	71	1	1	2	2	3	0	1	1	1	1	1	2	0	1	1	1	0	0	1	1	0	0	0	0	0	0	0	0	0	1	0	0	0	0	0	0	0	0	1	0	1	1	2	1	1	0	6	25.59
1683	71	1	1	2	2	2	1	1	1	2	1	1	2	0	1	1	1	1	0	1	1	0	1	1	1	1	0	1	0	5	1	1	2	1	1	0	0	1	0	7	2	1	1	2	1	1	0	8	23.05
1684	71	2	1	1	2	2	1	1	1	2	3	0	3	0	1	1	1	1	0	1	1	0	0	0	0	0	0	0	0	0	0	0	0	0	0	0	0	0	0	0	0	1	1	1	1	1	0	5	28.19
1685	71	2	1	2	2	3	1	1	1	1	1	1	2	0	1	1	1	1	0	1	0	0	1	1	1	1	1	1	0	6	1	1	1	1	1	1	1	1	1	9	1	2	2	2	2	2	1	12	28.91
1686	70	1	1	3	2	3	1	1	1	3	3	1	3	0	1	1	1	1	0	1	0	0	0	0	0	0	0	0	0	0	1	0	0	1	1	0	0	0	0	3	1	1	1	2	2	2	1	10	24.69
1687	70	2	1	2	2	3	0	1	1	3	3	0	2	0	1	1	1	0	0	1	1	0	0	0	0	0	0	0	0	0	0	0	1	0	0	0	0	0	0	1	2	2	3	3	3	3	2	18	24.84
1688	70	2	1	2	2	2	1	1	1	1	3	0	3	0	1	1	1	0	0	1	1	0	0	0	0	0	0	0	2	2	0	0	0	0	0	0	0	0	0	0	0	1	1	1	1	1	0	5	23.44
1689	70	1	3	3	2	2	0	1	1	1	1	1	3	0	0	1	1	0	0	1	1	0	1	1	1	1	0	0	0	4	2	1	1	1	1	1	1	1	0	9	2	2	2	2	2	2	1	13	25.71
1690	70	2	3	2	2	2	0	1	1	1	1	1	1	0	0	1	1	1	0	1	1	0	0	1	1	0	0	0	2	4	1	0	3	1	0	0	0	0	0	5	4	5	5	5	5	5	4	33	25.39
1691	70	1	1	3	2	3	1	1	1	1	3	1	2	1	1	1	1	1	0	1	1	1	1	1	1	0	1	1	2	7	2	1	2	2	1	2	1	1	0	12	3	4	3	4	5	3	2	24	21.26
1692	70	2	1	2	1	3	1	1	1	1	1	1	2	0	1	1	1	1	0	1	1	0	0	0	0	0	0	0	0	0	0	0	2	1	0	0	0	0	0	3	2	2	2	3	2	2	0	13	26.72
1693	70	2	1	3	2	3	0	1	1	1	1	1	2	0	1	1	1	0	0	1	1	0	0	0	0	0	0	0	2	2	0	0	0	0	0	0	0	0	0	0	0	1	1	2	1	1	0	6	24.98
1694	70	1	1	3	2	3	1	1	1	1	1	0	2	0	1	1	1	1	0	1	1	0	0	0	0	0	0	0	0	0	0	0	0	0	0	0	0	0	0	0	0	1	2	4	1	1	0	9	24.39
1695	70	1	1	2	2	1	1	1	4	1	1	1	3	0	1	1	1	1	0	1	1	0	0	0	0	0	0	0	0	0	0	0	0	0	0	0	0	0	0	0	0	1	1	1	1	1	0	5	24.49
1696	70	2	1	3	2	3	0	1	1	1	1	1	3	0	1	1	1	1	0	1	1	0	0	0	0	0	0	0	0	0	0	0	0	0	0	0	0	0	0	0	0	1	1	1	1	1	0	5	23.44
1697	70	2	1	2	2	3	0	1	1	1	1	1	2	0	1	1	1	0	0	1	1	0	1	0	1	0	1	1	0	4	0	0	0	1	0	1	0	1	0	3	0	1	1	1	1	1	0	5	23.53
1698	70	2	1	2	2	3	1	1	1	3	3	1	2	0	1	1	1	0	0	1	1	0	0	0	0	0	0	0	0	0	0	0	0	0	0	0	0	0	0	0	0	2	2	4	1	1	0	10	24.03
1699	70	2	1	1	2	2	0	1	1	1	1	1	2	0	1	1	0	0	0	1	0	0	0	0	0	0	0	0	0	0	0	0	0	0	0	0	0	0	0	0	1	2	2	4	3	3	2	17	26.3
1700	69	2	1	1	2	1	0	1	1	1	1	0	3	0	1	1	1	1	0	1	0	0	0	0	0	0	0	0	0	0	0	0	0	0	0	0	0	0	0	0	0	1	1	1	1	1	0	5	21.87
1701	69	1	1	3	2	2	1	1	1	3	2	0	2	0	1	1	1	0	0	1	1	1	0	2	2	1	0	0	2	7	1	0	1	1	2	2	2	2	1	12	2	2	2	2	3	3	2	16	23.66
1702	69	2	1	3	2	3	0	1	1	1	1	1	3	0	1	0	1	0	0	0	0	0	0	0	0	0	0	0	2	2	0	0	1	0	0	0	0	0	0	1	4	2	2	2	3	2	3	18	23.81
1703	68	2	1	3	1	2	1	1	1	1	1	1	3	0	1	1	1	0	0	1	0	0	0	0	0	0	0	0	0	0	0	0	0	0	0	0	0	0	0	0	0	1	1	1	1	1	0	5	21.37
1704	68	1	1	3	2	3	0	1	1	1	1	1	2	0	1	1	1	1	0	1	1	0	0	0	0	0	0	0	0	0	0	0	0	0	0	0	0	0	0	0	0	1	1	1	1	1	0	5	25.83
1705	68	2	1	1	2	1	0	1	1	1	1	1	2	0	0	1	0	0	0	1	1	0	0	0	2	0	0	0	0	2	0	0	1	1	0	0	0	0	0	2	3	4	3	3	2	2	0	17	30.7
1706	68	1	1	2	2	1	1	1	1	1	1	1	1	0	1	1	0	0	0	1	0	0	0	0	0	0	0	0	1	1	0	0	1	1	0	0	0	0	0	2	1	2	2	2	2	2	1	12	21.51
1707	68	1	1	2	2	1	0	1	1	3	1	1	1	0	1	0	1	1	0	1	0	0	0	0	0	0	0	0	2	2	0	0	2	0	0	0	0	0	0	2	2	3	2	3	3	3	2	18	20.2
1708	67	2	1	2	2	3	0	1	1	1	1	1	2	0	1	1	0	0	0	1	0	0	1	1	1	1	1	1	0	6	1	1	1	1	1	1	1	1	1	9	1	1	1	2	2	2	2	11	20.03
1709	67	2	1	1	2	1	0	1	1	1	1	1	2	0	1	1	1	1	0	1	1	0	0	0	0	0	0	0	0	0	0	0	0	1	0	0	0	0	0	1	1	2	1	2	3	3	2	14	25.28
1710	67	2	1	2	2	3	0	1	1	1	1	1	3	0	1	1	0	0	0	1	1	0	0	0	0	0	0	0	0	0	0	0	0	0	0	0	0	0	0	0	0	1	1	1	1	1	0	5	27.43
1711	67	1	1	3	2	2	0	1	1	3	1	0	3	0	1	1	0	0	0	1	0	0	0	0	0	0	0	0	2	2	1	1	0	0	0	0	0	0	0	2	0	1	1	5	1	1	0	9	22.49
1712	67	2	1	1	2	3	0	1	1	1	1	0	2	0	1	0	0	0	0	1	0	0	0	0	0	0	0	0	0	0	0	0	0	0	0	0	0	0	0	0	0	1	1	1	1	1	0	5	24.34
1713	67	2	1	3	2	3	0	1	1	1	1	0	2	0	1	1	0	0	0	1	0	0	0	0	0	1	1	1	0	3	0	0	0	0	0	0	0	0	0	0	1	2	2	2	2	2	1	12	21.33
1714	67	2	1	1	2	2	0	1	1	1	1	0	2	1	1	1	0	0	0	1	1	0	0	0	0	0	0	0	0	0	1	0	1	1	1	1	1	1	0	7	0	1	1	2	2	2	1	9	29.69
1715	67	2	1	2	2	2	0	1	1	1	1	1	2	0	1	1	1	1	0	1	1	0	0	0	0	0	0	0	2	2	0	0	0	0	0	0	0	0	0	0	1	2	2	2	2	2	1	12	23.23
1716	67	2	1	2	2	3	0	1	1	1	1	1	2	0	1	1	1	0	0	1	1	0	0	0	0	0	0	0	1	1	1	0	1	1	0	0	0	0	0	3	1	2	2	2	2	1	0	10	21.87
1717	67	1	1	2	1	3	0	1	1	1	3	1	2	0	1	1	1	0	0	1	0	0	0	0	0	0	0	0	0	0	0	0	0	0	0	0	0	0	0	0	1	1	1	3	2	2	1	11	26.26
1718	67	1	1	2	2	2	0	1	1	1	1	1	3	0	1	1	1	1	0	1	0	0	1	1	0	0	0	0	0	2	1	1	1	1	1	1	1	1	0	8	0	1	1	1	1	1	0	5	22.09
1719	66	2	1	3	2	3	0	1	1	1	1	1	2	0	1	1	1	0	0	1	0	0	0	0	0	0	0	0	1	1	0	0	1	0	1	0	0	0	2	4	0	1	1	1	1	1	0	5	20.96
1720	66	1	1	2	2	3	0	1	1	1	1	1	2	0	1	1	1	0	0	1	1	0	0	0	0	0	0	0	0	0	0	0	0	0	0	0	0	0	0	0	0	1	1	1	1	1	0	5	22.58
1721	66	2	1	3	2	2	0	1	1	1	1	0	2	0	1	1	1	0	0	1	0	0	0	0	0	0	0	0	0	0	1	0	0	1	1	0	0	1	0	4	1	2	2	2	2	2	1	12	25.3
1722	66	1	1	3	2	3	1	1	1	1	1	1	3	0	1	1	1	1	0	1	0	0	0	0	0	0	0	0	0	0	0	0	0	0	0	0	0	0	0	0	0	1	1	1	1	1	0	5	26.85
1723	66	1	4	2	2	3	0	1	1	1	1	1	1	0	1	1	1	0	0	1	1	0	0	0	0	0	0	0	0	0	0	0	1	1	0	0	0	0	0	2	2	3	3	3	2	2	2	17	24.06
1724	66	2	1	2	1	3	1	1	1	1	1	1	3	0	1	1	1	1	0	1	1	0	0	0	0	0	0	0	0	0	0	0	0	0	0	0	0	0	0	0	0	1	1	1	1	1	0	5	26.04
1725	71	1	1	3	2	3	1	1	1	3	1	0	2	0	1	0	0	0	0	1	1	0	0	0	0	0	0	0	0	0	0	0	2	0	0	0	0	0	0	2	2	2	3	2	2	2	1	14	25
1726	70	1	1	1	1	1	0	1	1	2	2	1	1	0	1	0	0	0	0	0	0	0	1	0	0	0	0	0	0	1	0	0	0	0	0	0	0	0	0	0	1	2	2	1	5	5	4	20	24.22
1727	72	2	3	1	2	1	0	1	4	1	1	1	2	0	1	1	1	0	0	1	0	0	0	0	0	0	0	0	0	0	0	0	0	0	0	0	0	0	0	0	0	1	1	1	1	1	0	5	19.72
1728	72	2	1	1	1	2	0	1	1	1	1	1	2	0	1	1	0	0	0	0	0	0	1	2	1	1	1	1	0	7	1	1	1	1	1	1	1	1	1	9	3	4	4	4	4	4	3	26	25.39
1729	84	2	2	1	2	3	0	1	1	1	1	0	2	0	1	0	0	0	0	1	0	0	0	0	0	0	0	0	0	0	3	3	0	0	0	0	0	0	0	6	1	2	2	2	1	1	0	9	20.76
1730	82	2	4	2	1	3	0	1	1	1	1	1	3	0	1	1	0	1	0	1	1	0	1	1	1	1	1	1	0	6	0	0	1	1	1	0	1	0	0	4	2	3	3	3	3	3	2	19	26.04
1731	79	2	3	1	2	3	1	1	1	1	1	0	2	0	1	1	1	1	0	1	0	0	0	0	0	0	0	0	1	1	0	0	1	1	1	0	1	1	0	5	1	1	1	2	2	2	1	10	29.14
1732	76	2	3	1	1	1	1	1	4	1	1	1	3	0	1	1	1	1	0	1	0	0	0	0	0	0	0	0	0	0	0	0	0	0	0	0	0	0	0	0	0	1	1	1	1	1	0	5	27.06
1733	75	1	1	2	2	3	1	1	1	1	1	1	3	0	1	1	1	1	0	1	1	0	0	0	0	0	0	0	0	0	0	0	0	0	0	0	0	0	0	0	0	1	1	1	1	1	0	5	22.86
1734	75	1	1	2	2	3	1	1	1	1	1	1	2	0	1	1	0	1	0	1	0	0	1	2	1	2	1	1	0	8	1	1	1	0	1	1	1	1	2	9	2	4	3	3	4	3	3	22	21.22
1735	74	2	1	2	2	3	0	1	1	1	1	0	2	0	1	1	0	0	0	1	1	0	0	1	1	0	0	0	0	2	0	0	0	0	0	0	0	0	0	0	1	1	2	3	2	2	1	12	24.65
1736	74	2	1	1	2	2	0	1	4	1	1	1	2	0	1	1	1	0	0	1	0	0	0	0	0	0	0	0	0	0	0	0	0	0	0	0	0	0	0	0	0	1	1	1	2	2	0	7	24.77
1737	73	1	1	1	2	2	0	1	1	1	1	0	3	0	1	0	1	1	0	1	0	0	0	0	0	0	0	0	0	0	0	0	0	0	0	0	0	0	0	0	0	1	1	1	1	1	0	5	28.12
1738	73	1	1	2	2	3	1	1	1	1	1	0	2	0	0	1	1	0	0	1	0	0	0	0	0	0	0	0	0	0	0	0	0	0	0	0	0	0	0	0	0	1	1	1	1	1	0	5	19.1
1739	72	2	1	3	2	1	1	1	1	1	1	0	2	0	1	1	1	0	0	1	1	0	0	0	1	0	1	0	0	2	0	1	0	1	1	0	1	0	0	4	1	1	1	3	3	3	1	13	24.65
1740	72	2	3	1	2	1	0	1	4	1	1	1	3	0	1	1	0	1	0	1	0	0	0	1	0	0	0	0	0	1	0	0	1	0	0	0	0	0	0	1	0	2	2	2	1	1	0	8	19.53
1741	71	2	1	1	2	2	0	1	1	1	1	1	2	0	1	1	1	0	0	1	1	0	0	0	0	0	0	0	0	0	0	0	0	0	0	0	0	0	0	0	0	1	1	1	1	1	0	5	21.48
1742	71	1	3	2	1	2	1	1	1	1	1	1	2	0	0	0	0	0	0	1	0	1	1	1	0	2	0	1	0	5	1	0	3	2	1	1	1	2	0	11	3	4	4	4	3	3	2	23	29.03
1743	70	2	1	2	2	2	0	1	1	1	1	1	2	0	1	1	1	1	0	1	1	0	0	0	0	0	0	0	0	0	0	0	1	0	0	0	0	0	0	1	0	2	2	2	1	1	0	8	25.39
1744	70	1	1	3	2	2	0	1	1	1	1	0	2	0	1	1	0	0	0	1	0	0	0	0	0	0	0	0	0	0	0	0	0	0	0	0	0	0	0	0	0	1	1	1	1	1	0	5	24.39
1745	70	2	1	1	1	1	0	1	4	1	1	0	2	0	1	1	1	1	0	1	0	0	0	1	1	1	1	1	2	7	1	1	1	1	1	1	1	1	0	8	0	1	1	1	1	1	0	5	21.48
1746	69	2	1	1	2	2	0	1	1	1	1	1	2	0	1	1	0	0	0	1	1	0	0	0	0	0	0	0	0	0	0	0	0	0	0	0	0	0	0	0	0	1	1	1	1	1	0	5	54.11
1747	69	2	1	2	2	3	1	1	1	1	1	1	3	0	1	1	0	0	0	1	1	0	1	1	1	0	0	1	1	5	0	0	1	1	1	0	0	0	0	3	0	1	1	1	1	1	0	5	23.38
1748	69	1	1	2	2	2	0	1	1	1	1	0	3	0	1	1	0	0	0	1	0	0	0	0	0	0	0	0	1	1	1	0	1	0	0	0	0	0	0	2	1	1	2	2	2	2	0	10	18.73
1749	68	1	1	2	1	2	0	1	1	3	1	1	3	0	1	1	1	1	0	1	1	0	0	0	0	0	0	0	0	0	0	0	0	0	0	0	0	0	0	0	0	1	1	1	1	1	0	5	24.86
1750	68	2	1	1	1	2	0	1	1	1	1	1	1	0	1	0	0	1	0	1	0	0	1	1	1	1	1	0	0	5	1	1	2	2	1	0	1	1	0	9	1	3	3	4	3	3	1	18	22.66
1751	67	2	1	1	2	2	0	1	1	1	1	1	3	0	1	1	1	0	0	1	0	0	1	1	1	1	1	1	0	6	1	1	0	0	0	1	1	1	0	5	0	1	1	1	1	1	0	5	27.06
1752	67	1	1	3	2	2	0	1	3	3	3	0	3	0	1	1	0	0	0	1	1	0	0	0	0	0	0	0	0	0	0	0	0	0	0	0	0	0	0	0	0	1	1	1	1	1	0	5	23.31
1753	67	1	1	2	1	1	1	1	1	1	1	1	3	0	1	1	0	0	0	1	1	0	0	0	0	0	0	0	2	2	0	0	0	0	0	0	0	0	0	0	0	1	1	1	1	1	0	5	24.22
1754	67	2	1	1	1	1	1	1	3	1	1	1	2	0	1	1	0	0	0	1	1	0	1	1	1	1	1	1	1	7	2	1	1	1	1	1	1	1	0	9	2	2	2	4	5	4	3	22	27.1
1755	66	2	2	1	2	3	0	1	1	1	1	0	2	0	1	1	0	0	0	1	1	0	0	0	0	0	0	0	0	0	1	1	1	1	1	0	0	0	0	5	1	1	1	2	1	1	0	7	20.76
1756	66	2	1	3	2	2	0	1	1	1	1	1	2	0	1	0	0	0	0	1	0	0	0	0	0	0	0	0	1	1	0	0	0	0	0	0	0	0	0	0	0	2	2	1	1	1	0	7	36.2
1757	96	1	3	1	2	3	0	1	1	1	1	0	2	0	1	1	1	0	0	1	0	0	0	0	0	0	0	0	0	0	1	1	1	1	1	0	0	0	0	5	3	3	2	4	3	3	1	19	21.45
1758	94	2	3	1	1	1	0	1	1	1	1	0	2	0	0	1	1	0	0	1	0	0	0	0	0	0	0	0	0	0	0	0	0	0	0	0	0	0	0	0	0	1	1	1	1	1	0	5	19.49
1759	89	2	3	1	1	1	1	1	4	3	1	1	1	0	1	0	0	0	0	1	0	0	0	0	0	0	0	0	1	1	0	0	2	0	0	0	0	0	0	2	2	3	4	4	4	3	2	22	25.51
1760	87	1	3	1	1	1	0	1	4	2	2	1	1	0	1	1	1	0	0	1	0	0	0	0	0	0	0	0	0	0	0	0	3	0	0	0	0	0	0	3	2	2	2	4	3	3	2	18	21.77
1761	87	1	1	2	2	1	0	1	1	1	1	0	2	0	1	1	1	0	0	1	0	0	0	0	0	0	0	0	0	0	1	0	0	1	0	0	0	0	0	2	1	2	2	2	2	2	1	12	20.9
1762	87	2	1	1	1	1	0	1	1	1	1	0	1	0	1	0	0	0	0	0	1	0	0	0	0	0	0	0	2	2	0	0	0	0	0	0	0	0	0	0	0	1	2	2	1	2	0	8	22.03
1763	85	1	1	3	1	3	0	1	1	2	1	1	3	0	1	0	1	1	0	1	1	0	0	0	0	0	0	0	0	0	0	0	0	0	0	0	0	0	0	0	1	2	2	2	2	2	1	12	23.59
1764	84	1	1	1	2	1	0	1	4	1	1	1	2	0	1	1	0	0	0	1	1	0	0	0	0	0	0	0	0	0	1	0	1	1	1	0	0	0	0	4	2	1	1	1	3	3	0	11	23.18
1765	84	2	3	1	1	1	0	1	4	1	1	0	1	0	1	1	1	0	0	1	0	0	0	0	0	0	0	0	0	0	0	0	2	1	0	0	0	0	0	3	1	2	3	3	3	3	2	17	35.16
1766	83	2	3	1	2	3	1	1	1	1	1	1	1	0	1	1	0	0	0	1	0	0	0	0	0	0	0	0	0	0	0	0	0	0	0	0	0	0	0	0	0	1	1	1	1	1	0	5	18.73
1767	83	2	1	1	2	1	0	1	1	1	1	0	2	0	1	1	1	0	0	1	1	0	1	0	0	0	0	0	0	1	0	1	0	0	0	0	0	0	0	1	0	1	1	1	1	1	0	5	24.44
1768	83	1	1	3	1	2	0	1	1	1	1	1	2	0	1	1	1	0	0	0	0	0	0	0	0	0	0	0	1	1	1	0	0	0	0	0	0	0	0	1	1	1	1	3	3	3	2	14	22.49
1769	83	2	3	1	1	1	0	1	4	1	3	0	3	0	1	1	1	0	0	1	1	0	1	1	0	0	0	0	0	2	0	0	1	0	1	1	0	1	1	5	0	1	1	1	1	1	0	5	23.51
1770	83	2	3	1	1	1	0	1	4	1	1	1	3	0	0	1	0	0	0	1	0	0	0	0	0	0	0	0	0	0	1	0	0	1	0	0	0	0	0	2	0	1	1	1	1	1	0	5	22.6
1771	82	1	1	3	2	3	0	1	1	3	1	1	3	0	1	1	1	0	0	1	1	0	0	0	0	0	0	0	0	0	0	0	0	0	0	0	0	0	0	0	0	1	1	1	3	3	0	9	25.35
1772	82	1	3	2	2	3	0	1	1	1	1	1	2	0	0	1	1	0	0	1	1	0	0	1	0	0	0	0	0	1	0	0	1	1	1	1	0	1	0	5	1	2	2	2	2	2	1	12	26.57
1773	82	1	1	1	1	1	1	1	4	3	1	1	2	0	1	1	0	0	0	1	0	0	0	0	0	0	0	0	0	0	1	0	2	0	0	0	0	0	0	3	2	3	3	2	3	3	1	17	40.56
1774	82	2	3	1	1	1	0	1	1	1	1	0	3	0	1	1	1	0	0	1	0	0	0	0	1	0	0	0	2	3	2	2	1	1	1	1	1	0	0	9	2	3	3	3	3	3	2	19	24.97
1775	81	2	3	2	1	1	1	1	4	1	1	1	2	0	0	1	0	0	0	1	1	0	0	0	0	0	0	0	2	2	0	0	0	0	0	0	0	0	0	0	0	1	1	2	2	2	1	9	21.48
1776	81	1	1	1	1	1	0	1	1	3	3	1	3	0	1	1	0	0	0	1	1	0	0	0	0	0	0	0	0	0	1	0	0	1	0	0	0	0	0	2	1	2	2	2	2	2	1	12	25.51
1777	81	2	3	1	1	1	0	1	4	1	1	1	1	0	0	1	0	0	0	1	1	0	0	0	0	0	0	0	0	0	0	0	2	0	0	0	0	0	0	2	2	3	3	3	3	3	1	18	26.67
1778	80	2	3	1	1	1	1	1	4	1	1	1	3	0	0	1	1	0	0	1	1	0	0	0	0	0	0	0	0	0	0	0	0	0	0	0	0	0	0	0	0	1	1	1	1	1	0	5	25.39
1779	81	2	1	1	1	1	0	1	4	1	1	1	2	0	1	1	0	0	0	1	0	0	1	0	0	0	0	0	0	1	0	0	1	1	1	1	0	1	0	5	1	3	3	2	2	2	1	14	38.97
1780	80	2	3	1	1	1	0	1	4	1	1	1	2	0	0	1	0	0	0	1	0	0	0	0	1	1	0	0	2	4	2	0	1	2	0	2	2	0	1	10	2	2	2	2	2	2	0	12	21.93
1781	80	2	1	1	2	2	0	1	4	1	1	1	2	0	1	1	1	0	0	1	0	0	2	2	1	0	0	0	1	6	1	1	0	1	0	1	2	1	1	8	1	2	2	2	2	2	1	12	24.22
1782	80	2	3	2	2	3	0	1	1	1	1	1	2	0	1	1	0	0	0	1	0	0	0	0	0	0	0	0	2	2	1	0	1	1	1	0	0	0	0	4	0	1	1	1	1	1	0	5	22.35
1783	80	2	1	1	1	1	0	1	1	1	1	0	2	0	1	1	0	1	0	1	0	0	0	0	0	0	0	0	0	0	1	0	1	1	1	0	1	0	0	5	3	2	2	4	2	2	2	17	20.93
1784	80	1	1	2	2	3	0	1	1	3	1	0	3	0	1	1	0	1	0	1	0	0	0	0	0	0	0	0	0	0	0	0	0	0	0	0	0	0	0	0	0	1	1	1	1	1	0	5	27.58
1785	80	1	1	3	2	3	0	1	1	1	1	1	1	0	1	1	1	0	1	0	0	1	2	2	2	2	2	2	2	14	3	3	2	2	2	2	2	2	2	20	2	3	3	3	3	3	2	19	23.37
1786	80	1	1	1	1	2	0	1	1	1	1	1	2	0	1	1	1	1	0	1	0	0	0	1	0	0	0	0	1	2	0	0	2	1	0	0	0	0	0	3	3	1	1	3	2	2	0	12	26.47
1787	80	2	3	2	2	1	1	1	1	1	1	0	2	0	1	1	1	0	0	1	1	0	1	1	0	0	0	1	0	3	1	1	1	1	1	0	0	0	0	5	2	3	4	3	3	3	2	20	45.79
1788	80	1	1	1	1	1	1	1	1	3	1	0	1	0	1	1	0	0	0	1	1	0	1	1	1	1	1	1	2	8	1	1	1	1	0	1	1	1	0	7	3	4	4	4	4	4	2	25	25.95
1789	80	1	1	2	1	3	0	1	1	2	2	1	3	0	1	1	1	0	0	1	1	0	0	0	0	0	0	0	0	0	1	0	1	1	0	0	0	1	0	4	0	1	1	1	1	1	0	5	26.3
1790	79	2	3	2	2	1	0	1	4	1	1	1	3	0	1	1	1	0	0	1	1	0	0	0	0	0	0	0	0	0	1	0	0	0	0	0	1	1	0	3	0	1	1	1	1	1	0	5	23.11
1791	79	2	3	1	1	2	0	1	1	1	1	0	2	0	1	1	0	0	0	1	0	0	2	1	1	1	1	1	0	7	1	1	0	1	1	1	1	1	1	8	0	1	1	1	1	1	0	5	17.22
1792	79	1	1	3	1	2	0	1	1	3	1	1	3	0	1	1	1	0	0	1	1	0	0	0	0	0	0	0	0	0	0	0	0	1	0	0	0	0	0	1	0	1	1	1	1	1	0	5	25.25
1793	79	1	1	3	2	3	0	1	1	2	1	0	2	0	1	1	0	0	0	1	0	0	0	2	1	0	0	0	1	4	1	0	1	1	0	0	0	0	0	3	1	2	2	3	2	2	1	13	25.35
1794	78	2	1	1	1	1	1	1	4	1	1	1	2	0	1	1	1	0	0	1	1	0	0	0	0	0	0	0	0	0	0	0	0	0	0	0	0	0	0	0	0	1	1	1	1	1	0	5	24.97
1795	78	1	1	1	2	2	0	1	1	1	1	0	3	0	1	1	0	0	0	1	0	0	0	0	0	0	0	0	1	1	0	0	0	0	0	0	0	0	0	0	0	1	1	1	1	1	0	5	22.49
1796	78	2	3	1	1	3	1	1	4	1	1	1	3	0	1	1	0	0	0	1	1	0	0	0	0	0	0	0	0	0	0	0	0	0	0	0	0	0	0	0	1	2	2	2	2	2	1	12	26.67
1797	78	1	3	3	1	3	1	1	1	1	2	0	2	0	1	1	0	0	0	1	0	0	1	1	1	1	1	1	1	7	1	1	1	1	1	1	1	1	1	9	2	3	3	3	3	3	2	19	25.95
1798	78	1	1	1	2	2	0	1	4	3	1	0	2	0	1	0	0	0	0	1	0	0	0	0	0	0	0	0	0	0	0	0	0	0	0	0	0	0	0	0	1	2	2	2	2	2	1	12	20.76
1799	78	1	1	3	2	1	0	1	4	1	3	1	2	0	1	1	1	1	0	1	1	0	0	0	0	0	0	0	0	0	0	0	0	0	0	0	0	0	0	0	0	1	1	1	1	1	0	5	24.8
1800	78	2	1	1	1	2	1	1	4	1	1	0	2	0	1	1	0	0	0	1	1	0	0	0	0	0	0	0	0	0	0	0	0	0	0	0	0	0	0	0	1	2	2	2	2	2	1	12	24.45
1801	78	1	1	2	2	1	1	1	1	3	1	0	2	0	1	1	1	0	0	1	1	0	1	0	0	0	0	0	0	1	1	1	1	1	0	0	0	0	0	4	2	3	4	3	2	2	1	17	29.38
1802	78	2	3	1	1	1	1	1	1	1	1	1	1	0	1	1	0	0	1	1	1	0	1	2	2	2	2	1	0	10	1	1	2	2	0	0	1	1	0	8	3	4	4	4	4	4	3	26	24.14
1803	77	1	3	1	2	1	0	1	4	3	1	0	3	0	0	1	1	0	0	1	1	0	0	0	0	0	0	0	0	0	0	0	0	0	0	0	0	0	0	0	0	1	1	1	1	1	0	5	23.88
1804	77	1	1	1	1	2	0	1	1	3	1	0	2	0	1	1	1	0	0	1	1	0	0	0	0	0	0	0	0	0	0	0	2	0	0	0	0	0	0	2	3	3	2	3	3	4	3	21	23.39
1805	77	1	1	2	2	1	1	1	1	1	3	1	1	0	1	1	1	0	0	1	1	0	0	1	0	0	0	1	0	2	1	0	1	0	0	0	0	0	0	2	3	3	1	4	4	4	3	22	62.43
1806	77	1	3	1	2	2	0	1	1	1	1	1	3	0	1	1	0	0	0	1	1	0	0	0	0	0	0	0	1	1	0	1	0	0	0	0	0	0	0	1	0	1	1	1	1	1	0	5	29.41
1807	77	2	3	1	1	3	0	1	1	1	1	0	2	0	1	1	1	0	0	1	1	0	0	0	0	0	0	0	0	0	1	1	1	1	0	0	0	0	0	4	1	2	2	2	2	2	1	12	28.89
1808	77	1	1	2	1	2	0	1	4	3	1	1	2	0	1	1	0	0	0	1	1	0	0	0	0	0	0	0	0	0	0	0	0	0	0	0	0	0	0	0	0	1	1	1	1	1	0	5	23.9
1809	77	2	1	2	2	3	0	1	1	1	1	1	3	0	1	1	0	0	0	1	0	0	0	0	0	0	0	0	0	0	0	0	1	0	0	0	0	0	0	1	1	2	2	2	1	1	0	9	27.41
1810	77	2	1	1	1	2	0	1	1	1	1	1	3	0	1	1	1	0	0	1	1	0	0	0	0	0	0	0	0	0	0	0	0	0	0	0	0	0	0	0	1	2	2	4	3	3	2	17	22.6
1811	77	2	3	1	2	1	1	1	4	1	1	1	2	0	1	1	0	0	0	1	0	0	1	1	0	0	0	1	0	3	1	0	1	0	0	0	0	0	0	2	1	2	2	2	2	2	1	12	21.61
1812	77	1	3	1	2	1	1	1	1	1	1	0	2	0	0	1	0	0	0	0	0	0	1	0	0	0	1	0	1	3	1	1	1	1	0	0	0	0	0	4	2	1	2	2	3	2	1	13	22.49
1813	77	2	3	2	1	1	0	1	1	1	1	1	1	0	0	1	1	0	0	1	0	0	0	0	0	0	0	0	0	0	0	0	1	1	0	0	0	0	0	2	2	2	2	3	3	3	2	17	23.8
1814	77	1	1	2	1	3	0	1	1	1	1	0	1	0	1	1	1	0	0	1	0	0	0	0	0	0	0	0	0	0	0	0	1	1	0	0	0	0	0	2	1	2	2	2	2	2	1	12	25.4
1815	76	2	1	1	2	1	0	1	1	1	1	0	3	0	1	1	0	0	0	1	1	0	0	1	1	1	0	0	0	3	1	0	0	1	1	0	0	1	0	4	0	1	1	1	3	3	0	9	23.01
1816	76	2	1	1	2	2	0	1	1	1	1	0	3	0	1	1	1	0	0	1	0	0	1	0	0	0	0	0	0	1	1	0	1	1	0	1	0	0	0	4	0	1	1	1	1	1	0	5	23.23
1817	76	2	1	1	1	2	0	1	4	1	1	1	2	0	1	1	1	0	0	1	0	0	1	1	1	1	1	1	0	6	1	1	1	1	1	1	1	1	0	8	2	3	3	4	3	3	2	20	20.75
1818	76	2	1	1	1	1	0	1	1	2	1	0	1	0	1	0	0	0	0	1	0	0	1	1	1	2	2	2	0	9	1	1	1	1	1	1	1	1	1	9	2	3	3	3	3	3	2	19	26.67
1819	76	2	3	1	1	1	1	1	4	1	1	1	3	0	1	0	0	0	0	1	1	0	0	0	0	0	0	0	0	0	0	1	0	0	1	0	0	0	0	2	1	1	1	2	3	2	1	11	22.89
1820	76	1	1	1	1	1	0	1	1	3	1	0	4	0	1	1	1	0	0	1	1	0	0	0	0	0	0	0	0	0	0	0	0	0	0	0	0	0	0	0	0	1	1	1	1	1	0	5	27.04
1821	76	2	1	1	1	2	0	1	4	1	1	1	2	0	1	1	1	0	0	1	1	0	0	0	0	0	0	0	0	0	3	0	0	0	1	0	0	0	0	4	0	1	1	5	2	1	0	10	23.88
1822	76	1	1	1	1	1	1	1	1	2	1	0	1	0	1	0	0	0	0	1	0	0	1	0	1	1	0	1	0	4	1	1	1	1	1	1	1	1	1	9	2	3	3	3	3	3	2	19	27.68
1823	76	2	3	3	2	3	0	1	1	1	1	1	1	0	1	1	1	0	0	1	1	0	0	0	0	0	0	0	1	1	1	1	1	1	0	0	0	0	0	4	0	1	1	1	1	1	0	5	26.67
1824	76	1	1	1	1	2	1	1	4	2	3	0	3	0	1	1	1	1	0	1	0	1	1	0	0	1	0	0	2	4	2	2	2	2	2	2	0	1	0	13	0	1	1	1	1	1	0	5	24.98
1825	76	2	1	1	1	3	0	1	4	1	1	0	4	0	1	1	1	1	0	1	1	0	0	0	0	0	0	0	0	0	0	0	0	0	0	0	0	0	0	0	0	1	1	1	1	1	0	5	25.39
1826	76	1	1	2	1	1	0	1	4	1	1	1	2	0	1	1	1	0	0	1	0	0	0	0	0	0	0	0	0	0	1	1	1	0	1	0	0	0	0	4	0	1	1	1	1	1	0	5	16.33
1827	76	1	1	1	1	1	0	1	4	3	3	1	2	0	1	1	1	0	0	1	0	0	0	0	0	0	0	0	0	0	1	0	1	1	0	0	0	0	0	3	1	2	2	2	1	1	0	9	20.8
1828	76	1	1	1	1	2	1	1	1	1	2	1	1	0	1	1	0	0	0	1	0	0	0	0	0	0	0	0	2	2	0	0	1	1	0	0	0	0	0	2	3	3	3	4	4	4	3	24	22.31
1829	75	2	3	1	1	1	1	1	4	1	1	1	1	0	0	1	0	0	0	1	0	0	1	1	0	1	1	1	0	5	1	1	2	2	1	1	1	1	0	10	4	3	3	5	4	3	2	24	20.58
1830	75	2	1	1	1	1	0	1	4	1	1	1	3	0	1	1	1	1	0	1	1	0	0	0	0	0	0	0	0	0	0	0	1	1	1	0	1	1	0	5	0	1	1	1	1	1	0	5	25.71
1831	75	2	1	1	1	2	1	1	1	1	1	1	2	0	1	1	1	0	0	1	0	0	1	2	1	2	1	1	0	8	1	1	2	1	1	1	1	1	1	10	2	3	3	3	4	3	2	20	24.24
1832	75	1	3	2	2	1	0	1	4	1	3	0	3	0	0	1	0	0	0	1	1	0	0	0	0	0	0	0	0	0	0	0	1	0	0	0	0	0	0	1	2	1	1	1	2	1	0	8	26.78
1833	75	1	1	2	1	2	0	1	1	1	1	1	3	0	1	1	0	0	0	1	1	0	0	0	0	0	0	0	0	0	0	0	0	0	0	0	0	0	0	0	0	1	1	1	1	1	0	5	24.09
1834	75	1	1	1	1	1	0	1	4	1	1	0	3	0	1	0	0	0	0	1	1	0	1	1	1	1	1	1	0	6	1	1	1	1	1	1	1	1	1	9	0	1	1	1	1	1	0	5	26.06
1835	75	2	1	1	2	3	0	1	1	1	1	0	2	0	1	1	1	0	0	1	1	0	1	1	1	0	0	0	0	3	1	1	1	1	1	1	1	1	0	8	2	3	3	3	3	3	2	19	21.48
1836	75	2	1	1	1	2	0	1	1	1	1	1	2	0	1	1	1	0	0	1	0	0	0	0	0	0	0	0	0	0	0	0	0	0	0	0	0	0	0	0	0	1	1	1	1	1	0	5	18.59
1837	75	1	1	2	2	1	0	1	1	3	1	0	2	0	1	1	1	0	0	1	0	0	0	0	0	0	0	0	0	0	0	0	0	0	0	0	0	0	0	0	0	1	1	1	1	1	0	5	22.23
1838	75	1	1	1	1	3	0	1	1	1	3	1	2	0	1	1	0	0	0	1	0	0	0	0	0	0	0	0	0	0	0	0	0	0	0	0	0	0	0	0	0	1	1	1	1	1	0	5	22.86
1839	75	1	1	1	1	2	1	1	3	3	1	1	3	0	1	1	1	0	0	1	0	0	0	0	0	0	0	0	2	2	0	0	0	0	0	0	0	0	0	0	0	1	1	1	1	1	0	5	24.22
1840	75	2	1	2	2	3	0	1	1	1	1	0	3	0	1	1	0	0	0	1	0	0	0	0	0	0	0	0	0	0	0	0	1	0	0	0	0	0	0	1	3	1	1	2	3	2	0	12	22.03
1841	75	2	1	2	1	2	0	1	4	1	1	1	2	0	1	1	1	0	0	1	0	0	0	0	0	0	0	0	0	0	0	0	0	0	0	0	0	0	0	0	0	1	1	1	1	1	0	5	26.84
1842	75	1	1	1	1	2	0	1	1	3	3	1	3	0	1	1	1	1	0	1	1	0	0	0	0	0	0	0	0	0	1	1	1	0	0	0	0	0	0	3	0	1	1	1	1	1	0	5	25.71
1843	75	2	1	1	1	2	0	1	4	1	1	1	3	0	1	1	0	0	0	1	0	0	0	0	0	0	0	0	0	0	0	0	1	1	0	0	0	0	0	2	0	1	1	1	1	1	0	5	25.3
1844	75	2	3	1	1	1	1	1	4	1	1	1	3	0	1	1	0	0	0	1	0	0	0	0	0	0	0	0	0	0	1	1	2	1	1	1	0	0	0	7	0	1	1	1	1	1	0	5	22.83
1845	75	1	1	1	2	1	0	1	4	3	1	0	1	0	1	1	1	0	0	0	0	0	0	0	0	0	0	0	2	2	0	0	0	0	0	0	0	0	0	0	0	1	2	1	2	1	0	7	26.42
1846	75	2	1	1	1	2	0	1	4	1	1	1	3	0	1	1	1	1	0	1	0	0	0	0	0	0	0	0	0	0	0	0	0	0	0	0	0	0	0	0	0	1	1	1	1	1	0	5	19.65
1847	74	1	1	1	1	1	0	1	3	3	2	0	2	0	1	1	1	0	0	1	1	0	0	0	0	0	0	0	1	1	1	1	1	1	1	1	1	0	0	7	1	1	1	2	3	3	0	11	28.06
1848	75	2	1	1	2	2	0	1	1	1	1	0	2	0	1	1	1	0	0	1	0	0	0	0	0	0	0	0	2	2	0	0	0	0	0	0	0	0	0	0	1	2	2	2	2	2	1	12	29.3
1849	75	2	1	1	1	3	1	1	1	1	1	1	2	0	1	1	1	0	0	1	1	0	1	1	0	0	0	1	0	3	0	0	0	0	0	0	0	0	0	0	0	1	1	1	1	1	0	5	22.89
1850	74	2	1	1	1	1	1	1	4	1	1	0	2	0	1	1	1	0	0	1	0	0	0	0	0	0	0	0	0	0	1	1	1	1	1	1	0	0	0	6	2	1	2	2	3	2	1	13	26.81
1851	74	2	3	1	2	1	1	1	1	1	1	0	2	0	1	1	0	0	0	1	1	0	0	0	0	0	0	0	0	0	1	1	1	1	0	0	1	0	0	5	2	2	2	3	3	3	2	17	27.11
1852	74	2	1	1	1	1	0	1	4	1	1	1	3	0	0	1	0	0	0	1	1	0	0	0	0	0	0	0	0	0	0	0	0	0	0	0	0	0	0	0	0	1	1	1	1	1	0	5	28.34
1853	74	2	1	1	1	2	0	1	4	1	1	1	3	0	1	0	0	1	0	1	1	0	0	0	0	0	0	0	0	0	0	0	0	0	0	0	0	0	0	0	1	2	2	2	2	2	1	12	21.09
1854	74	2	3	1	1	1	0	1	1	1	1	1	3	1	1	1	0	0	0	1	0	0	0	1	1	0	0	0	0	2	0	0	1	0	0	0	0	1	0	2	0	1	1	5	3	1	0	11	23.01
1855	74	2	3	1	1	1	0	1	4	1	1	1	3	0	0	1	0	1	0	1	1	0	0	0	0	0	0	0	1	1	0	0	1	0	0	0	0	0	0	1	1	2	2	2	2	1	0	10	22.04
1856	74	2	1	1	1	2	1	1	4	1	1	0	1	0	1	0	0	0	1	1	0	1	2	2	2	1	1	1	1	10	1	2	2	1	2	1	1	1	1	12	1	3	3	3	3	3	1	17	20.81
1857	74	1	1	2	1	2	0	1	1	2	3	1	2	0	1	1	0	0	0	1	1	0	1	1	0	0	0	0	0	2	1	1	1	1	1	1	1	1	0	8	1	2	2	2	2	2	1	12	25.76
1858	74	2	1	1	1	3	0	1	4	1	1	1	3	0	1	1	0	0	0	1	0	0	0	0	0	0	0	0	0	0	0	0	0	0	0	0	0	0	0	0	1	2	2	2	2	2	1	12	22.89
1859	74	2	1	1	2	1	1	1	1	1	1	1	3	0	1	1	1	1	0	1	1	0	0	1	0	0	0	0	0	1	0	0	1	1	0	0	0	1	0	3	3	1	2	2	2	2	1	13	23.71
1860	74	1	1	2	1	1	1	1	4	3	3	1	3	0	1	1	0	0	0	1	0	0	0	0	0	0	0	0	0	0	0	0	1	0	0	0	0	0	0	1	2	2	2	2	2	2	1	13	22.04
1861	74	1	1	2	1	1	0	1	1	1	3	0	2	0	1	1	1	1	0	1	1	0	1	1	1	0	0	0	0	3	0	0	0	0	0	0	0	0	0	0	0	1	1	1	1	1	0	5	23.03
1862	74	1	1	2	2	3	0	1	1	3	3	1	3	0	1	1	1	1	0	1	1	0	0	0	0	0	0	0	0	0	0	0	0	0	0	0	0	0	0	0	0	1	1	1	1	1	0	5	24.8
1863	74	1	1	3	1	2	1	1	1	1	1	1	2	0	1	1	1	1	0	1	1	0	0	0	0	0	0	0	0	0	1	0	0	0	0	0	0	0	0	1	1	2	2	2	2	2	1	12	25.35
1864	74	2	3	1	1	2	1	1	4	1	1	0	2	0	1	1	1	1	0	1	0	0	1	1	1	1	1	1	0	6	1	0	1	1	1	1	1	1	1	8	1	2	2	2	3	4	2	16	19.92
1865	74	2	1	1	1	2	0	1	4	1	1	1	2	0	1	1	1	0	0	1	0	0	0	0	0	0	0	0	2	2	0	0	0	0	0	0	0	0	0	0	1	2	2	2	2	2	1	12	21.93
1866	74	2	1	1	1	2	0	1	1	1	1	1	1	0	1	1	0	0	0	1	0	0	0	0	0	0	0	0	2	2	0	0	1	1	0	0	0	0	0	2	2	3	3	3	3	3	2	19	25.45
1867	74	2	1	1	2	1	0	1	4	1	1	1	3	0	1	1	1	1	0	1	1	0	0	0	0	0	0	0	0	0	0	0	0	0	0	0	0	0	0	0	0	1	1	1	1	1	0	5	29.59
1868	74	2	1	2	2	2	1	1	1	1	1	0	2	0	1	0	0	0	0	1	1	0	0	0	0	0	0	0	0	0	0	0	0	0	0	0	0	0	0	0	0	1	1	1	1	1	0	5	23.19
1869	74	2	3	1	2	3	0	1	1	1	1	0	2	0	1	1	1	0	0	1	0	0	0	0	0	0	0	0	0	0	0	0	0	0	0	0	0	0	0	0	0	1	1	1	1	1	0	5	27.34
1870	74	1	1	1	2	3	1	1	1	1	1	1	3	1	1	1	0	1	0	1	0	0	0	0	0	0	0	1	2	3	0	1	0	1	0	0	0	0	0	2	0	1	1	3	1	1	1	8	24.03
1871	74	1	1	2	1	2	0	1	1	1	1	1	2	0	1	1	0	0	0	1	0	0	1	1	1	1	1	1	0	6	1	0	1	1	0	1	1	1	0	6	2	3	3	3	2	2	1	16	23.03
1872	74	2	1	1	1	3	1	1	4	1	1	1	3	0	1	0	0	0	0	1	0	0	1	1	1	1	1	1	0	6	1	1	1	1	1	1	1	1	1	9	0	1	1	2	2	1	1	8	20.44
1873	73	1	1	1	1	2	1	1	1	3	1	0	2	0	0	1	0	0	0	1	0	0	0	0	0	0	0	0	1	1	1	0	1	1	1	0	0	0	0	4	2	3	3	2	2	2	1	15	22.49
1874	73	2	1	1	2	2	0	1	4	1	1	0	3	0	1	1	0	0	0	1	0	0	0	0	0	0	0	0	2	2	0	0	0	0	0	0	0	0	0	0	0	1	1	1	1	1	0	5	23.23
1875	73	2	1	1	1	1	1	1	4	1	1	1	2	0	1	1	1	0	0	1	1	0	0	0	0	0	0	0	0	0	0	0	1	1	1	0	0	0	0	3	3	1	4	3	2	3	1	17	26.71
1876	73	1	1	2	1	2	0	1	1	1	3	0	2	0	1	1	0	0	0	1	1	0	0	0	0	0	0	1	0	1	0	1	1	1	0	0	0	0	0	3	1	1	1	3	2	2	0	10	24.22
1877	73	2	3	1	1	1	0	1	4	1	1	0	2	0	0	1	0	0	0	1	1	0	0	0	0	0	0	0	0	0	0	0	0	0	0	0	0	0	0	0	1	1	2	2	2	2	1	11	30.04
1878	73	1	3	1	2	1	0	1	4	1	1	1	3	0	0	1	0	1	0	1	1	0	1	0	0	0	0	0	0	1	1	0	1	1	1	0	0	2	1	7	2	1	1	3	2	1	3	13	22.89
1879	73	1	1	2	2	1	0	1	4	1	1	1	2	0	1	1	1	1	0	1	0	0	0	0	0	0	0	0	0	0	0	0	0	1	0	0	0	0	0	1	1	1	1	2	1	1	0	7	27.68
1880	73	2	1	1	1	1	1	1	4	1	1	0	3	0	1	1	0	0	0	1	1	0	0	0	0	0	0	0	0	0	0	0	0	0	0	0	0	0	0	0	0	1	2	1	1	1	0	6	23.81
1881	73	1	3	3	1	2	0	1	1	1	1	0	2	0	0	1	0	0	0	1	1	0	0	0	0	0	0	0	0	0	0	0	0	0	0	0	0	0	0	0	1	1	1	1	1	1	1	7	24.21
1882	73	1	1	2	1	1	1	1	1	3	1	1	3	0	1	1	1	0	0	1	1	0	0	0	0	0	0	0	0	0	1	0	0	1	0	0	0	0	0	2	0	1	1	1	1	1	0	5	29.39
1883	73	1	1	3	2	3	0	1	1	1	3	0	3	0	1	1	0	0	0	1	0	0	0	0	0	0	0	0	0	0	0	0	0	0	0	0	0	0	0	0	0	1	1	1	1	1	0	5	22.49
1884	73	1	1	1	1	1	1	1	1	1	1	0	1	0	1	1	0	0	0	1	1	0	0	0	0	0	0	0	1	1	0	0	0	1	0	0	0	0	0	1	1	1	2	2	2	2	1	11	24.51
1885	72	1	1	1	1	1	0	1	4	1	1	0	3	0	1	1	0	0	0	1	1	0	0	0	0	0	0	0	0	0	0	0	1	0	0	0	0	1	0	2	0	1	1	1	1	1	0	5	24.39
1886	72	2	1	1	1	1	0	1	1	1	1	0	2	0	1	1	0	1	0	1	1	0	0	0	0	0	0	0	1	1	0	0	0	0	0	0	0	0	0	0	0	1	1	1	1	1	0	5	24.22
1887	72	2	1	1	2	2	0	1	4	1	1	0	3	0	1	1	0	0	0	1	0	0	0	0	0	0	0	0	0	0	0	0	0	0	0	0	0	0	0	0	0	1	1	1	1	1	0	5	18.26
1888	72	1	1	1	1	1	1	1	4	1	1	1	3	0	1	1	0	0	0	1	1	0	1	1	1	1	1	1	0	6	1	1	1	1	1	1	1	1	1	9	0	1	1	1	1	1	0	5	27.76
1889	72	1	1	1	1	1	0	1	4	1	1	0	1	0	1	1	0	1	0	1	0	0	0	0	0	0	0	0	0	0	0	0	1	1	0	0	0	0	0	2	2	2	2	3	3	3	1	16	21.67
1890	72	2	1	1	1	1	0	1	1	1	1	0	2	0	1	1	1	1	0	1	0	0	1	1	1	1	1	1	0	6	1	1	1	1	1	1	1	1	1	9	0	1	1	1	1	1	0	5	23.88
1891	72	1	3	1	1	3	1	1	4	3	3	1	2	0	1	1	0	0	0	1	0	0	1	1	1	0	0	1	0	4	1	1	1	1	1	1	0	1	0	7	1	2	1	2	1	1	0	8	18.91
1892	72	1	1	1	2	2	0	1	1	1	1	1	3	0	1	1	0	0	0	1	1	0	0	1	1	0	0	0	0	2	0	0	0	0	0	0	0	0	0	0	1	1	1	1	1	1	0	6	27.68
1893	72	1	1	1	1	1	0	1	4	1	1	0	3	0	1	1	1	0	0	1	1	0	0	0	0	0	0	0	0	0	0	0	0	0	0	0	0	0	0	0	0	1	1	1	1	1	0	5	25.4
1894	72	1	1	2	1	1	0	1	1	1	1	1	2	0	1	1	1	0	0	1	0	0	0	0	0	0	0	0	0	0	1	0	0	0	0	0	0	0	0	1	0	1	1	1	1	1	0	5	29.38
1895	72	1	1	1	1	1	0	1	4	1	3	1	3	0	1	1	0	0	0	1	0	0	0	0	0	0	0	0	0	0	0	0	0	0	0	0	0	0	0	0	0	1	1	1	1	1	0	5	28.69
1896	72	2	1	2	1	3	0	1	1	1	1	1	2	0	1	1	0	0	0	1	1	0	0	0	0	0	0	0	0	0	0	0	0	0	0	0	0	0	0	0	0	1	1	1	1	1	0	5	21.48
1897	72	1	1	2	1	2	0	1	4	1	1	1	2	0	1	1	0	0	0	1	1	0	0	0	0	0	0	0	1	1	0	0	0	0	0	0	0	0	0	0	1	2	2	2	1	2	1	11	25.06
1898	72	2	1	1	1	3	1	1	1	1	1	1	3	0	1	1	1	0	0	1	0	0	1	1	1	1	1	1	0	6	1	1	1	1	1	1	1	1	0	8	0	2	2	2	2	2	1	11	23.88
1899	72	2	1	1	2	1	0	1	4	1	1	0	2	0	1	1	0	1	0	1	1	0	0	0	1	0	0	0	0	1	0	0	1	1	0	1	0	0	0	3	1	2	2	2	3	3	1	14	23.71
1900	72	2	1	1	1	1	0	1	4	1	1	1	3	0	1	1	1	0	0	1	1	0	0	0	0	0	0	0	0	0	0	0	0	0	0	0	0	0	0	0	0	1	1	4	2	1	0	9	21.08
1901	72	1	1	1	1	1	0	1	4	1	1	1	3	0	1	1	0	0	0	1	1	0	0	0	0	0	0	0	0	0	0	0	0	0	0	0	0	0	0	0	1	2	2	2	2	2	1	12	24.68
1902	72	1	1	2	1	3	0	1	1	1	2	1	3	0	1	1	1	1	0	1	1	0	0	0	0	0	0	0	0	0	1	0	0	1	2	0	0	0	0	4	0	1	1	1	1	1	0	5	25.71
1903	72	2	1	1	1	1	0	1	4	1	1	0	2	0	1	1	0	0	0	1	0	0	1	1	1	1	1	1	1	7	1	1	1	1	1	1	1	1	1	9	0	1	1	1	1	1	0	5	26.9
1904	72	2	3	1	1	3	0	1	4	1	1	1	2	0	0	1	1	1	0	1	1	0	1	1	1	1	0	1	0	5	0	0	1	1	0	1	0	0	1	4	1	2	1	2	1	1	0	8	19.88
1905	71	2	1	1	1	1	0	1	1	1	1	1	2	0	1	1	0	0	0	1	1	0	0	0	0	0	0	0	2	2	0	0	2	0	0	0	0	0	0	2	3	2	3	4	1	1	0	14	26.82
1906	71	2	3	1	1	3	0	1	4	1	1	1	2	0	1	1	1	1	0	1	1	0	0	0	0	0	0	0	0	0	1	0	0	1	0	0	0	0	0	2	0	1	1	1	1	1	0	5	22.35
1907	71	1	1	1	1	1	0	1	4	2	1	0	2	0	1	1	0	0	0	1	1	0	1	0	0	0	0	0	0	1	0	0	1	0	0	0	0	0	0	1	1	2	2	2	2	2	1	12	25.9
1908	71	2	1	1	1	1	0	1	4	1	1	0	2	0	1	1	0	0	0	1	1	0	1	1	1	1	0	1	0	5	0	0	1	1	0	1	1	0	1	5	0	1	1	1	1	1	0	5	27.68
1909	71	2	1	1	1	3	1	1	3	1	1	1	4	0	1	1	1	0	0	1	0	0	0	0	0	0	0	0	1	1	0	0	0	0	0	0	0	0	0	0	0	1	1	1	1	1	0	5	22.22
1910	71	2	1	1	2	2	0	1	1	1	1	0	2	0	1	1	0	1	0	1	0	0	1	0	1	0	1	1	0	4	1	0	1	1	1	0	0	0	0	4	1	3	3	3	2	3	1	16	19.73
1911	71	1	1	1	2	2	1	1	1	1	1	1	1	0	1	1	0	0	1	1	0	1	2	2	2	2	2	2	2	14	2	2	2	2	1	2	2	2	1	16	2	3	3	4	4	4	4	24	24.65
1912	71	1	1	2	2	1	0	1	1	3	1	0	2	0	1	1	0	0	0	1	0	0	0	0	0	0	0	0	0	0	0	0	0	0	0	0	0	0	0	0	1	2	2	2	2	2	1	12	20.06
1913	71	1	1	1	1	1	1	1	1	1	1	0	2	0	1	1	0	0	0	1	1	0	0	0	0	0	0	0	0	0	2	0	0	0	0	0	0	0	0	2	1	2	2	1	1	1	1	9	28.16
1914	71	2	1	1	1	1	1	1	4	1	1	0	2	0	1	1	0	0	0	1	0	0	1	1	1	1	1	1	1	7	1	1	1	1	1	1	1	1	1	9	0	1	1	1	1	1	0	5	23.19
1915	71	1	1	1	1	1	0	1	4	1	3	1	3	0	1	1	0	0	0	1	0	0	0	0	0	0	0	0	0	0	0	0	0	0	0	0	0	0	0	0	0	1	1	1	1	1	0	5	24.22
1916	71	1	1	2	1	3	0	1	3	1	1	0	2	0	1	1	0	0	0	1	1	0	0	0	0	0	0	0	2	2	0	0	0	0	0	0	0	0	0	0	0	1	1	1	1	1	0	5	27.68
1917	71	2	1	1	1	1	0	1	4	1	1	1	3	1	1	1	0	0	0	1	1	0	0	1	0	1	0	0	0	2	0	0	0	0	0	0	0	0	0	0	0	1	1	1	1	1	0	5	24.97
1918	71	1	1	2	1	2	0	1	1	2	1	1	2	0	1	1	0	0	0	1	0	0	0	0	0	0	0	0	0	0	0	0	0	0	0	0	0	0	0	0	0	1	1	1	1	1	0	5	19.57
1919	71	2	1	1	1	1	1	1	4	1	1	1	2	0	1	1	0	0	1	0	0	1	2	2	2	2	2	2	0	12	3	2	3	3	2	3	3	3	2	24	1	2	2	2	2	2	1	12	19.53
1920	71	2	1	1	2	2	1	1	1	1	1	1	3	0	1	1	1	1	0	1	0	0	0	0	0	0	0	0	0	0	0	0	0	0	0	0	0	0	0	0	0	1	1	1	1	1	0	5	20.93
1921	71	2	3	1	1	1	1	1	1	1	1	1	2	0	1	1	1	0	0	1	0	0	1	1	1	1	1	1	1	7	2	1	1	1	1	1	1	1	1	10	3	3	4	4	4	3	2	23	24.9
1922	71	2	1	1	1	1	1	1	1	1	1	0	3	0	1	1	1	0	0	1	0	0	1	1	1	0	0	0	0	3	1	1	1	1	1	1	1	1	0	8	1	2	2	2	2	2	1	12	20.96
1923	71	1	4	1	1	1	1	1	3	1	1	0	2	0	0	0	1	0	0	1	0	0	1	1	1	1	1	1	0	6	1	1	1	1	1	1	1	1	1	9	2	3	3	3	3	3	2	19	34.66
1924	71	1	1	2	2	1	0	1	4	1	1	1	3	0	1	1	0	0	0	1	1	0	0	0	0	0	0	0	2	2	0	0	0	0	0	0	0	0	0	0	1	2	2	3	1	1	0	10	23.67
1925	71	1	1	3	2	3	0	1	1	1	1	0	3	0	1	1	1	0	0	1	0	0	1	1	1	1	1	1	1	7	1	1	1	1	1	0	0	1	0	6	1	2	2	2	2	2	0	11	23.88
1926	71	1	1	1	1	1	0	1	4	1	1	1	2	0	1	1	0	0	0	1	1	0	0	0	0	0	0	0	0	0	0	0	1	0	0	0	0	0	0	1	2	2	2	3	2	3	1	15	23.44
1927	71	1	1	2	1	2	0	1	1	1	3	1	2	0	1	1	1	1	0	1	1	0	0	1	0	0	0	0	0	1	0	0	0	0	0	0	0	0	0	0	0	1	1	1	1	1	0	5	21.22
1928	71	1	1	2	1	1	1	1	4	3	3	1	1	0	1	1	1	0	0	1	1	0	0	0	0	0	0	0	2	2	1	0	1	1	1	0	0	0	0	4	1	2	2	4	4	4	3	20	27.55
1929	71	2	1	1	1	1	1	1	1	1	1	1	2	0	1	1	0	0	0	1	0	0	1	1	1	1	0	1	2	7	1	1	1	1	1	1	1	1	0	8	2	3	3	3	3	3	2	19	22.43
1930	71	1	3	1	1	3	0	1	1	3	1	1	2	0	1	1	0	1	0	1	1	0	0	0	0	0	0	0	0	0	0	0	0	0	0	0	0	0	0	0	0	1	1	1	1	1	0	5	23.31
1931	71	1	1	2	2	2	0	1	1	3	3	1	2	0	1	1	1	0	0	1	0	0	0	0	0	0	0	0	2	2	0	0	0	0	0	0	0	0	0	0	0	1	1	1	2	1	0	6	22.49
1932	70	2	1	1	1	1	1	1	4	1	1	1	3	0	1	1	1	0	0	1	0	0	1	1	0	0	0	0	0	2	1	1	1	2	0	0	0	0	0	5	0	1	1	1	1	1	0	5	24.65
1933	71	1	1	2	1	2	0	1	4	3	1	1	2	0	1	0	0	0	0	1	1	0	0	0	0	0	0	0	0	0	0	0	0	0	0	0	0	0	0	0	1	2	2	2	2	2	1	12	26.12
1934	71	2	1	2	1	2	0	1	4	1	1	1	2	0	1	1	0	0	0	1	0	0	0	0	0	0	0	0	0	0	0	0	0	0	0	0	0	0	0	0	0	1	1	1	1	1	0	5	29.14
1935	71	1	1	2	1	2	0	1	1	1	1	1	2	0	1	1	0	0	0	1	1	0	0	0	0	0	0	0	0	0	0	0	0	0	0	0	0	0	0	0	1	2	2	2	2	2	1	12	26.35
1936	70	2	1	1	1	1	1	1	4	1	3	0	2	0	1	1	0	0	0	1	0	1	1	1	1	1	1	1	2	8	1	1	1	1	1	1	1	1	3	11	0	1	1	1	1	1	0	5	23.53
1937	70	2	1	1	1	2	0	1	3	1	1	1	2	0	1	1	0	0	0	1	0	0	0	1	1	0	0	0	2	4	1	0	1	0	0	1	0	1	0	4	1	2	3	2	2	2	1	13	23.44
1938	70	2	1	1	1	2	0	1	3	1	1	1	3	0	1	1	1	0	0	1	0	0	0	1	1	0	0	0	1	3	0	1	1	1	1	1	0	0	0	5	2	1	1	2	3	2	0	11	25.39
1939	70	2	3	1	1	3	0	1	1	1	1	0	2	0	0	1	1	0	0	1	1	0	0	0	0	0	0	0	0	0	1	1	1	1	1	0	0	0	0	5	1	2	2	2	1	1	1	10	24.34
1940	70	2	3	2	1	2	0	1	1	1	1	1	2	0	0	1	0	0	0	1	1	0	0	0	0	0	0	0	0	0	0	0	0	0	0	0	0	0	0	0	0	1	1	1	1	1	0	5	21.48
1941	70	2	3	1	2	2	0	1	1	1	1	1	2	0	0	1	0	0	0	1	0	0	1	1	0	1	1	0	2	6	1	1	3	1	1	1	1	1	0	10	2	3	3	3	3	3	2	19	16.82
1942	70	1	3	1	1	1	1	1	1	1	1	1	3	0	1	1	0	0	0	1	0	0	0	0	0	0	0	0	0	0	0	0	0	0	0	0	0	0	0	0	0	1	1	1	1	1	0	5	21.77
1943	70	1	1	2	1	2	0	1	4	3	1	0	3	0	1	1	0	0	0	1	0	0	0	0	0	0	0	0	0	0	0	0	0	0	0	0	0	0	0	0	0	1	1	1	1	1	0	5	21.01
1944	70	2	1	1	1	1	1	1	4	1	1	1	2	0	1	1	0	0	0	1	1	0	0	0	0	0	0	0	0	0	0	0	0	0	0	0	0	0	0	0	1	1	1	2	2	2	0	9	26.04
1945	70	2	3	1	1	3	0	1	4	1	1	1	2	0	0	1	1	1	0	1	1	0	0	0	0	0	0	0	0	0	0	1	1	1	1	0	0	0	0	4	0	1	1	1	1	1	0	5	23.31
1946	70	1	2	1	1	1	0	0	4	3	1	0	2	0	1	1	0	0	0	1	0	0	0	0	0	0	0	0	0	0	0	0	1	1	0	0	0	0	0	2	0	1	1	1	1	1	0	5	28.34
1947	70	1	1	1	1	2	0	1	1	3	3	1	2	0	1	1	1	0	0	1	0	0	0	0	0	0	0	0	0	0	0	0	0	0	0	0	0	0	0	0	0	1	1	1	1	1	0	5	17.3
1948	70	1	1	1	1	2	0	1	4	3	3	1	2	0	1	1	0	0	0	1	0	0	0	0	0	0	0	0	0	0	0	0	0	0	0	0	0	0	0	0	0	1	1	1	1	1	0	5	22.04
1949	70	1	1	2	1	1	0	1	1	1	1	1	2	0	1	0	0	0	0	1	0	0	0	0	0	0	0	0	1	1	3	2	2	0	0	0	0	0	0	7	0	1	1	1	1	1	0	5	17.3
1950	70	1	1	3	2	3	1	1	1	1	3	1	2	0	1	1	1	0	0	1	1	0	0	0	0	0	0	0	0	0	0	0	1	0	0	0	0	0	0	1	1	1	1	2	1	1	0	7	23.51
1951	70	2	1	1	1	2	0	1	4	1	1	1	2	0	1	1	1	0	0	1	1	0	1	1	1	1	1	1	2	8	2	1	1	1	1	1	1	1	1	10	0	1	2	1	1	1	0	6	28.04
1952	70	2	1	1	1	2	0	1	4	1	1	1	2	0	1	1	0	0	0	1	1	0	0	0	0	0	0	0	0	0	0	0	1	0	0	0	0	0	0	1	2	3	3	3	3	3	2	19	28.04
1953	70	2	1	1	1	2	0	1	1	1	1	1	2	0	1	1	1	0	0	1	1	0	1	1	1	1	1	1	1	7	1	1	1	1	1	1	1	1	0	8	1	2	2	2	2	2	1	12	23.83
1954	70	2	3	1	1	1	1	1	4	1	1	1	3	0	1	1	0	1	0	1	0	0	0	0	0	0	0	0	1	1	0	0	0	0	0	0	0	0	0	0	0	1	1	1	1	1	0	5	27.85
1955	70	2	1	1	2	1	1	1	4	1	1	1	3	0	1	1	0	0	0	1	1	0	0	0	0	0	0	0	0	0	0	0	1	1	0	0	0	0	0	2	0	1	2	3	2	2	1	11	25.81
1956	70	1	1	1	1	1	1	1	4	1	1	1	2	0	1	1	1	0	0	1	1	0	0	0	0	0	0	0	1	1	1	0	1	1	0	0	0	0	0	3	0	1	1	1	1	1	0	5	25.01
1957	70	1	1	3	1	1	1	1	1	3	1	0	3	0	1	1	0	0	0	1	1	0	0	0	0	0	0	0	0	0	0	0	0	0	0	0	0	0	0	0	1	2	2	2	2	2	1	12	25.95
1958	69	1	1	3	1	3	0	1	1	1	3	1	2	0	1	1	1	0	0	1	0	0	0	0	0	0	0	0	0	0	0	0	0	0	0	0	0	0	0	0	0	1	1	1	1	1	0	5	28.28
1959	70	1	1	2	1	2	0	1	4	1	1	0	3	0	1	1	0	0	0	1	0	0	1	1	1	1	1	1	0	6	1	1	1	1	1	1	1	1	1	9	0	1	1	1	1	1	0	5	21.95
1960	69	1	1	3	1	1	0	1	4	2	2	1	2	0	1	1	1	1	0	1	0	0	0	0	0	0	0	0	0	0	0	0	1	1	0	0	0	0	0	2	1	1	1	2	2	2	0	9	22.49
1961	69	1	1	2	1	2	1	1	4	1	1	1	2	0	1	1	0	0	0	1	0	0	0	0	0	0	0	0	0	0	0	0	0	1	0	1	1	1	0	4	1	2	2	2	2	2	1	12	22.27
1962	69	2	1	1	1	1	0	1	4	1	1	0	2	0	1	1	0	0	0	1	0	0	0	0	0	0	0	0	0	0	0	0	1	0	0	0	0	0	0	1	0	1	3	3	2	2	1	12	24.97
1963	69	1	1	3	1	3	1	1	1	3	3	1	3	0	1	1	1	1	0	1	1	0	0	0	0	0	0	0	2	2	0	0	0	0	0	0	0	0	0	0	0	1	1	5	1	1	0	9	26.57
1964	69	1	1	1	1	2	1	1	4	1	1	1	2	0	1	1	1	0	0	1	0	0	0	0	0	0	0	0	2	2	0	0	0	0	0	0	0	0	0	0	1	1	1	1	1	1	0	6	21.97
1965	69	1	1	1	1	1	1	1	3	1	1	0	2	0	1	1	0	0	0	1	0	0	1	1	1	1	1	1	0	6	1	1	1	1	1	1	1	1	1	9	2	3	3	3	3	3	2	19	25.65
1966	69	2	1	1	1	2	0	1	4	1	1	0	2	0	1	1	1	0	0	1	1	0	0	0	0	0	0	0	0	0	0	0	1	1	0	0	0	0	0	2	2	2	2	3	2	1	0	12	24.24
1967	69	1	1	1	1	2	0	1	4	3	3	1	3	0	1	1	1	0	0	1	1	0	0	0	0	0	0	0	0	0	0	0	1	0	0	0	0	0	0	1	0	1	1	1	1	1	0	5	24.09
1968	69	1	1	1	1	1	1	1	4	1	1	0	2	0	1	1	1	1	0	1	1	0	0	0	0	0	0	0	1	1	0	0	0	0	0	0	0	0	0	0	0	2	2	4	1	4	0	13	22.86
1969	69	1	1	1	1	1	1	1	1	1	1	1	2	1	1	1	0	1	0	1	0	0	1	0	0	0	1	0	1	3	0	0	1	0	0	0	1	1	0	3	2	2	2	2	2	2	1	13	21.3
1970	69	2	1	1	2	3	1	1	4	1	1	0	2	0	1	1	0	0	0	0	0	0	0	0	0	0	0	0	0	0	0	0	0	0	0	0	0	0	0	0	0	1	1	2	1	1	0	6	23.42
1971	69	2	1	1	2	3	0	1	1	1	1	0	3	0	1	0	0	0	0	1	0	0	0	0	0	0	0	0	0	0	0	0	0	0	0	0	0	0	0	0	0	1	1	1	1	2	1	7	24.03
1972	69	1	1	2	1	2	0	1	2	3	3	1	2	0	1	0	0	0	0	1	0	0	0	0	0	0	0	0	0	0	0	0	0	0	0	0	0	0	0	0	0	1	1	1	2	2	0	7	22.49
1973	69	1	1	1	1	1	0	1	4	1	1	1	2	0	1	1	0	0	0	1	1	0	0	0	0	0	0	0	0	0	0	0	0	0	0	0	0	0	0	0	1	2	2	2	2	2	1	12	22.77
1974	69	1	1	2	1	2	0	1	1	1	2	0	2	0	1	1	1	0	0	1	0	0	0	0	0	0	0	0	0	0	0	0	0	0	0	0	0	0	0	0	1	1	1	1	1	1	0	6	16.94
1975	69	2	1	1	1	1	0	1	4	1	1	1	3	0	1	1	0	0	0	1	0	0	0	0	0	0	0	0	0	0	0	0	0	0	0	0	0	0	0	0	1	2	1	4	2	2	1	13	21.87
1976	69	2	1	1	1	1	0	1	1	1	1	0	2	0	1	1	0	0	0	1	0	0	0	0	0	0	0	0	1	1	0	0	0	0	0	0	0	0	0	0	0	1	1	1	1	1	0	5	24.77
1977	69	1	1	2	1	1	0	1	1	1	3	1	3	0	1	1	1	0	0	1	1	0	0	0	0	0	0	0	0	0	0	0	0	0	0	0	0	0	0	0	0	1	1	1	1	1	0	5	23.65
1978	69	2	1	2	1	3	0	1	1	1	1	1	2	0	1	1	0	1	0	1	1	0	0	0	0	0	0	0	0	0	0	0	0	0	0	0	0	0	0	0	1	2	2	2	2	2	0	11	25.81
1979	69	2	1	2	1	2	1	1	1	1	1	0	2	0	1	1	0	0	0	1	1	0	0	0	0	0	0	0	2	2	0	0	0	1	1	0	0	0	0	2	0	1	1	1	1	1	0	5	25.15
1980	69	2	3	1	1	3	0	1	4	1	1	1	3	0	0	1	1	1	0	1	1	0	0	0	0	0	0	0	0	0	1	0	1	1	0	0	0	0	0	3	0	1	1	1	1	1	0	5	29.64
1981	69	1	1	2	2	2	0	1	4	3	1	0	3	0	1	1	1	0	0	1	1	0	0	0	0	0	0	0	0	0	0	0	0	0	0	0	0	0	0	0	1	1	2	2	1	1	0	8	22.63
1982	69	2	3	1	1	1	0	1	4	1	1	0	3	0	0	1	1	0	0	1	1	0	0	0	0	0	0	0	0	0	0	0	1	0	0	0	0	0	0	1	1	2	2	3	1	1	1	11	25.39
1983	69	2	1	1	1	1	0	1	4	1	1	1	4	0	1	1	1	1	0	1	0	0	0	0	0	0	0	0	0	0	0	0	0	0	0	0	0	0	0	0	0	1	1	1	1	1	0	5	20
1984	69	2	1	1	2	3	0	1	1	1	1	1	2	0	1	1	0	0	0	1	0	0	0	0	0	0	0	0	2	2	0	0	0	0	0	0	0	0	0	0	1	2	2	2	2	1	0	10	22.04
1985	69	1	1	1	1	1	0	1	4	2	1	1	1	0	1	1	0	0	0	1	1	0	0	0	0	0	0	0	2	2	0	0	1	0	0	0	0	0	0	1	3	4	4	4	4	4	3	26	20.76
1986	69	1	1	3	1	1	0	1	3	3	1	1	2	0	1	1	0	0	0	1	1	0	0	0	0	0	0	0	0	0	0	0	0	0	0	0	0	0	0	0	1	2	2	2	2	2	1	12	24.8
1987	69	2	1	2	1	2	0	1	1	1	1	1	3	0	1	1	0	1	0	1	1	0	0	0	0	0	0	0	0	0	0	0	0	0	0	0	0	0	0	0	0	1	0	1	1	1	0	4	23.44
1988	69	1	1	2	2	1	0	1	4	2	3	0	4	0	1	1	0	0	0	1	1	0	0	0	0	0	0	0	0	0	0	0	0	0	0	0	0	0	0	0	0	1	1	1	1	1	0	5	24.22
1989	69	2	1	1	2	1	1	1	4	1	1	0	1	0	1	0	0	0	0	1	0	1	0	0	0	0	0	0	0	0	3	0	2	3	2	0	1	1	0	12	1	2	2	5	5	5	4	24	18.49
1990	69	1	1	1	2	2	1	1	4	3	3	1	2	0	1	1	1	1	0	1	0	0	0	0	0	0	0	0	2	2	0	0	0	0	1	0	0	0	0	1	1	1	1	1	1	1	0	6	25.95
1991	69	2	1	3	2	1	1	1	1	1	1	1	2	0	1	1	1	0	0	1	1	0	0	0	0	0	0	0	0	0	1	1	1	1	0	0	0	0	0	4	2	3	3	3	3	3	2	19	29.69
1992	68	1	1	1	1	1	1	1	1	3	3	1	2	0	1	1	0	0	0	1	1	0	0	0	0	0	0	0	0	0	0	0	0	0	0	0	0	0	0	0	0	1	1	1	1	1	0	5	24.22
1993	68	1	1	2	1	1	1	1	3	3	1	1	3	0	1	1	0	0	0	1	1	0	0	0	0	0	0	0	0	0	0	0	0	0	0	0	0	0	0	0	0	1	1	4	1	1	1	9	23.05
1994	68	1	1	1	1	1	0	1	1	1	1	0	2	0	1	1	0	0	0	1	0	0	0	0	0	0	0	0	0	0	0	0	0	0	0	0	0	0	0	0	1	2	2	2	2	2	1	12	22.04
1995	68	2	1	2	1	2	1	1	4	1	1	1	2	0	1	0	0	0	0	1	1	0	1	1	1	0	0	0	1	4	1	1	1	1	1	1	1	1	0	8	1	2	2	3	3	3	2	16	25.08
1996	68	2	1	3	2	3	0	1	1	1	1	0	2	0	1	1	0	0	0	1	1	0	0	0	0	1	0	0	0	1	0	0	0	0	0	0	1	1	0	2	1	1	1	2	3	2	2	12	22.66
1997	68	2	1	1	1	1	0	1	4	1	1	0	3	0	1	1	1	0	0	1	1	0	0	0	0	0	0	0	0	0	1	0	0	1	0	0	0	0	0	2	0	1	1	1	1	1	0	5	26.44
1998	68	1	1	3	1	1	1	1	4	1	1	1	3	0	1	0	0	0	0	1	0	0	0	0	0	0	0	0	1	1	0	0	1	0	0	0	0	0	0	1	0	1	1	1	1	1	0	5	27.68
1999	68	1	1	2	2	3	0	1	2	1	2	0	3	0	1	1	0	0	0	1	0	0	0	0	0	0	0	0	0	0	0	0	0	0	0	0	0	0	0	0	0	1	1	1	1	1	0	5	20.2
[truncated: 87 more rows]
