# Supplementary material for: Network analysis of anxiety, depression and insomnia in the elderly in Jiangsu Province
Source: PeerJ. 2026 Mar 31;14:e20868. doi: 10.7717/peerj.20868 (PMC13048223; doi:10.7717/peerj.20868)
Supplement: Supplemental Information 8 [file peerj-14-20868-s008.r]

library(readxl)
data1 <- read_excel("D://data_merged.xlsx")
View(data1)
data2 <- data1[, c(24:30, 32:40, 42:48)]


library(readxl)
library(bootnet)
library(qgraph)
library(CliquePercolation)


item_network <- estimateNetwork(data2, default = 'EBICglasso')
item_network <- estimateNetwork(data2,
                           default = "EBICglasso", 
                           corMethod = "spearman",
                           threshold = F, 
                           tuning = 0.5) 


plot(item_network)
item_network <- getWmat(item_network)


# ----------------------------
thresholdnew <- cpThreshold(
  item_network,
  method = "weighted.CFinder",
  k.range = 3:8,
  I.range = seq(max(abs(item_network)), 0.05, by = -0.001),
  threshold = c("largest.components.ratio", "chi", "entropy", "fuzzymod")
)
thresholdnew


# ----------------------------

clique <- cpAlgorithm(
  item_network,         
  k = 5,                
  method = "weighted.CFinder", 
  I =0.07086517
 # 强度阈值 I
)

tiff("D:/Figure53.tiff",
     width = 5, height = 4,  
     units = 'in',
     res = 1000,              
     compression = "lzw",
     pointsize = 12)

# ----------------------------
CliquePercolation::cpColoredGraph(
  W = item_network,                              
  list.of.communities = clique$list.of.communities.numbers,  
  cut = 0,                                       
  theme = "colorblind",                           
  larger.six = TRUE,                              
  vsize = 5,                                      
  esize = 10,                                     
  legend = FALSE,                                 
  label.cex = 1.0,                                
  layout = "spring",                             
  labels = colnames(item_network)                
)
  
dev.off()
